# Supplementary material for: A system-wide investigation into the phosphoregulatory network of TNIK and its cellular implications
Source: Front Bioinform. 2026 Mar 13;6:1722876. doi: 10.3389/fbinf.2026.1722876 (PMC13021626; doi:10.3389/fbinf.2026.1722876)
Supplement: Supplementary file 1 [file Table2.xlsx]

## Sheet: Legend
Title
A System-wide Investigation into the Phosphoregulatory Network of TNIK and its Cellular Implications
Supplementry file description
Phosphoproteomics Profiling and Differential datasets for TNIK phosphosites

## Sheet: TNIK_profiling data
PubMed	Experimental Conditions	Quantification	Enrichment	Mass spectrometry	Mapped_gene	Mapped_accession	Mapped_phosphosite	Sequence window	Modified sequence	Context of study
20071362	HB-EGF(3min)@A498 cell line	SILAC	TiO2	LTQ-Orbitrap	TNIK	IPI00514275	S680	QRTTSISPALARK	TTSIS(ph)PALAR	cellular signaling
20071362	HB-EGF(3min)@A498 cell line	SILAC	TiO2	LTQ-Orbitrap	TNIK	IPI00514275	S707	SQPIRASNPDLRR	LGSQPIRAS(ph)NPDLR	cellular signaling
20071362	LPA(3min)@A498 cell line	SILAC	TiO2	LTQ-Orbitrap	TNIK	IPI00514275	S680	QRTTSISPALARK	TTSIS(ph)PALAR	cellular signaling
20071362	LPA(3min)@A498 cell line	SILAC	TiO2	LTQ-Orbitrap	TNIK	IPI00514275	S707	SQPIRASNPDLRR	LGSQPIRAS(ph)NPDLR	cellular signaling
20071362	Serum starvation@A498 cell line	SILAC	TiO2	LTQ-Orbitrap	TNIK	IPI00514275	S680	QRTTSISPALARK	TTSIS(ph)PALAR	cellular signaling
20071362	Serum starvation@A498 cell line	SILAC	TiO2	LTQ-Orbitrap	TNIK	IPI00514275	S707	SQPIRASNPDLRR	LGSQPIRAS(ph)NPDLR	cellular signaling
20097925	Telophase@HeLa S cells	SILAC	TiO2	LTQ-Orbitrap	TNIK	Q9UKE5	S526	HYKEGMSPSEKPA	EGMS(ph)PSEKPAWAK	mitotic progression
20097925	Metaphase@HeLa S cells	SILAC	TiO2	LTQ-Orbitrap	TNIK	Q9UKE5	S526	HYKEGMSPSEKPA	EGMS(ph)PSEKPAWAK	mitotic progression
20097925	Prometaphase@HeLa S cells	SILAC	TiO2	LTQ-Orbitrap	TNIK	Q9UKE5	S526	HYKEGMSPSEKPA	EGMS(ph)PSEKPAWAK	mitotic progression
21406692	NCM(1h)@HUES9 cell	Label free	TiO2	Q Exactive HF	TNIK	IPI00514275	S16	SLDEIDLSALR	SLDEIDLS(ph)ALR	no disease
21406692	NCM(1h)@HUES9 cell	Label free	TiO2	Q Exactive HF	TNIK	IPI00514275	T643	QNSDPTSENPPLPTR	QNSDPT(ph)SENPPLPTR	no disease
21406692	NCM(24h)@HUES9 cell	Label free	TiO2	Q Exactive HF	TNIK	IPI00514275	S16	SLDEIDLSALR	SLDEIDLS(ph)ALR	no disease
21406692	NCM(24h)@HUES9 cell	Label free	TiO2	Q Exactive HF	TNIK	IPI00514275	T643	QNSDPTSENPPLPTR	QNSDPT(ph)SENPPLPTR	no disease
21406692	NCM(6h)@HUES9 cell	Label free	TiO2	Q Exactive HF	TNIK	IPI00514275	S16	SLDEIDLSALR	SLDEIDLS(ph)ALR	no disease
21406692	NCM(6h)@HUES9 cell	Label free	TiO2	Q Exactive HF	TNIK	IPI00514275	T643	QNSDPTSENPPLPTR	QNSDPT(ph)SENPPLPTR	no disease
21406692	PMA(1h)@HUES9 cell	Label free	TiO2	Q Exactive HF	TNIK	IPI00514275	S16	SLDEIDLSALR	SLDEIDLS(ph)ALR	no disease
21406692	PMA(1h)@HUES9 cell	Label free	TiO2	Q Exactive HF	TNIK	IPI00514275	T643	QNSDPTSENPPLPTR	QNSDPT(ph)SENPPLPTR	no disease
21406692	PMA(24h)@HUES9 cell	Label free	TiO2	Q Exactive HF	TNIK	IPI00514275	S16	SLDEIDLSALR	SLDEIDLS(ph)ALR	no disease
21406692	PMA(24h)@HUES9 cell	Label free	TiO2	Q Exactive HF	TNIK	IPI00514275	T643	QNSDPTSENPPLPTR	QNSDPT(ph)SENPPLPTR	no disease
21406692	PMA(30min)@HUES9 cell	Label free	TiO2	Q Exactive HF	TNIK	IPI00514275	S16	SLDEIDLSALR	SLDEIDLS(ph)ALR	no disease
21406692	PMA(30min)@HUES9 cell	Label free	TiO2	Q Exactive HF	TNIK	IPI00514275	T643	QNSDPTSENPPLPTR	QNSDPT(ph)SENPPLPTR	no disease
21406692	PMA(6h)@HUES9 cell	Label free	TiO2	Q Exactive HF	TNIK	IPI00514275	S16	SLDEIDLSALR	SLDEIDLS(ph)ALR	no disease
21406692	PMA(6h)@HUES9 cell	Label free	TiO2	Q Exactive HF	TNIK	IPI00514275	T643	QNSDPTSENPPLPTR	QNSDPT(ph)SENPPLPTR	no disease
22424773	IR(1h)@U2OS cells	SILAC	TiO2	LTQ Orbitrap	TNIK	IPI00514275	S547	SRLNRQSSPAMPH	QS(ph)SPAMPHK	DNA damage response
22424773	IR(1h)@U2OS cells	SILAC	TiO2	LTQ Orbitrap	TNIK	IPI00514275	S707	SQPIRASNPDLRR	LGSQPIRAS(ph)NPDLR	DNA damage response
22424773	IR(1h)@U2OS cells	SILAC	TiO2	LTQ Orbitrap	TNIK	IPI00514275	S769	NSKSEGSPVLPHE	SEGS(ph)PVLPHEPAK	DNA damage response
22424773	IR(1h)@U2OS cells	SILAC	TiO2	LTQ Orbitrap	TNIK	IPI00514275	S678	VPQRTTSISPALA	TTS(ph)IS(ph)PALAR	DNA damage response
22424773	DMSO (IR study)@U2OS cells	SILAC	TiO2	LTQ Orbitrap	TNIK	IPI00514275	S547	SRLNRQSSPAMPH	QS(ph)SPAMPHK	DNA damage response
22424773	DMSO (IR study)@U2OS cells	SILAC	TiO2	LTQ Orbitrap	TNIK	IPI00514275	S707	SQPIRASNPDLRR	LGSQPIRAS(ph)NPDLR	DNA damage response
22424773	DMSO (IR study)@U2OS cells	SILAC	TiO2	LTQ Orbitrap	TNIK	IPI00514275	S769	NSKSEGSPVLPHE	SEGS(ph)PVLPHEPAK	DNA damage response
22424773	DMSO (IR study)@U2OS cells	SILAC	TiO2	LTQ Orbitrap	TNIK	IPI00514275	S678	VPQRTTSISPALA	TTS(ph)IS(ph)PALAR	DNA damage response
23898821	Crizotinib@H3122 cell line	SILAC	IMAC	Q Exactive	TNIK	Q9UKE5	S1034	TNIRPHSDTPEIR	ISVVNVNPTNIRPHS(ph)DTPEIRK	Lung cancer
23898821	Crizotinib@H3122 cell line	SILAC	IMAC	Q Exactive	TNIK	Q9UKE5	S769	NSKSEGSPVLPHE	SEGS(ph)PVLPHEPAK	Lung cancer
23898821	Crizotinib@H3122 cell line	mTRAQ	IMAC	Q Exactive	TNIK	Q9UKE5	S640	EMPRQNSDPTSEN	QNS(ph)DPTSENPPLPTRIEK	Lung cancer
23898821	Crizotinib@H3122 cell line	SILAC	IMAC	Q Exactive	TNIK	Q9UKE5	S680	QRTTSISPALARK	TTS(ph)IS(ph)PALAR	Lung cancer
23898821	Crizotinib@H3122 cell line	mTRAQ	IMAC	Q Exactive	TNIK	Q9UKE5	S678	VPQRTTSISPALA	TTS(ph)IS(ph)PALAR	Lung cancer
23898821	Crizotinib@H3122 cell line	mTRAQ	IMAC	Q Exactive	TNIK	Q9UKE5	S680	QRTTSISPALARK	TTS(ph)IS(ph)PALAR	Lung cancer
25003641	DMSO@HL-60 cells	SILAC	TiO2	Q Exactive	TNIK	Q9UKE5	S764	GSQAGSSERTRVRANSKSEGSPVLPHEPAKV	ANS(ph)KSEGS(ph)PVLPHEPAK	leukemia
25003641	DMSO@HL-60 cells	SILAC	TiO2	Q Exactive	TNIK	Q9UKE5	S688	PQRTTSISPALARKNSPGNGSALGPRLGSQP	KNS(ph)PGNGSALGPR	leukemia
25003641	VE-821@HL-60 cells	SILAC	TiO2	Q Exactive	TNIK	Q9UKE5	S764	GSQAGSSERTRVRANSKSEGSPVLPHEPAKV	ANS(ph)KSEGS(ph)PVLPHEPAK	leukemia
25003641	VE-821@HL-60 cells	SILAC	TiO2	Q Exactive	TNIK	Q9UKE5	S688	PQRTTSISPALARKNSPGNGSALGPRLGSQP	KNS(ph)PGNGSALGPR	leukemia
25404012	EGF@H3255cell line	SILAC	TiO2	LTQ Orbitrap XL	TNIK	NP_055843.1	S707		LGSQPIRAS(ph)NPDLR	lung cancer
25404012	EGF@H3255cell line	SILAC	TiO2	LTQ Orbitrap XL	TNIK	NP_055843.1	S678		TTS(ph)ISPALAR	lung cancer
25404012	EGF@H3255cell line	SILAC	TiO2	LTQ Orbitrap XL	TNIK	NP_055843.1	S764		ANS(ph)KSEGS(ph)PVLPHEPAK	lung cancer
25404012	EGF+Erlotinib@H1975 cell line	SILAC	TiO2	LTQ Orbitrap XL	TNIK	NP_055843.1	S707		LGSQPIRAS(ph)NPDLR	lung cancer
25404012	EGF+Erlotinib@H1975 cell line	SILAC	TiO2	LTQ Orbitrap XL	TNIK	NP_055843.1	S678		TTS(ph)ISPALAR	lung cancer
25404012	Erlotinib@H1975 cell line_25404012	SILAC	TiO2	LTQ Orbitrap XL	TNIK	NP_055843.1	S707		LGSQPIRAS(ph)NPDLR	lung cancer
25404012	Erlotinib@H1975 cell line_25404012	SILAC	TiO2	LTQ Orbitrap XL	TNIK	NP_055843.1	S678		TTS(ph)ISPALAR	lung cancer
25404012	EGF+Erlotinib@H3255cell line	SILAC	TiO2	LTQ Orbitrap XL	TNIK	NP_055843.1	S707		LGSQPIRAS(ph)NPDLR	lung cancer
25404012	EGF+Erlotinib@H3255cell line	SILAC	TiO2	LTQ Orbitrap XL	TNIK	NP_055843.1	S678		TTS(ph)ISPALAR	lung cancer
25404012	EGF+Erlotinib@H3255cell line	SILAC	TiO2	LTQ Orbitrap XL	TNIK	NP_055843.1	S764		ANS(ph)KSEGS(ph)PVLPHEPAK	lung cancer
25404012	Untreated@H3255cell line	SILAC	TiO2	LTQ Orbitrap XL	TNIK	NP_055843.1	S707		LGSQPIRAS(ph)NPDLR	lung cancer
25404012	Untreated@H3255cell line	SILAC	TiO2	LTQ Orbitrap XL	TNIK	NP_055843.1	S678		TTS(ph)ISPALAR	lung cancer
25404012	Untreated@H3255cell line	SILAC	TiO2	LTQ Orbitrap XL	TNIK	NP_055843.1	S764		ANS(ph)KSEGS(ph)PVLPHEPAK	lung cancer
25404012	Untreated@H1975 cell line	SILAC	TiO2	LTQ Orbitrap XL	TNIK	NP_055843.1	S707		LGSQPIRAS(ph)NPDLR	lung cancer
25404012	Untreated@H1975 cell line	SILAC	TiO2	LTQ Orbitrap XL	TNIK	NP_055843.1	S678		TTS(ph)ISPALAR	lung cancer
25816343	Mock treated@16HBE14o- cells	SILAC	TiO2	LTQ Orbitrap Velos hybrid	TNIK	Q9UKE5	S769			Infection
25816343	Mock treated@16HBE14o- cells	SILAC	TiO2	LTQ Orbitrap Velos hybrid	TNIK	Q9UKE5	S680			Infection
25816343	Mock treated@S9 cells	SILAC	TiO2	LTQ Orbitrap Velos hybrid	TNIK	Q9UKE5	S769			Infection
25816343	Mock treated@S9 cells	SILAC	TiO2	LTQ Orbitrap Velos hybrid	TNIK	Q9UKE5	S680			Infection
25816343	rHla@16HBE14o- cells	SILAC	TiO2	LTQ Orbitrap Velos hybrid	TNIK	Q9UKE5	S769			Infection
25816343	rHla@16HBE14o- cells	SILAC	TiO2	LTQ Orbitrap Velos hybrid	TNIK	Q9UKE5	S680			Infection
25816343	rHla@S9 cells	SILAC	TiO2	LTQ Orbitrap Velos hybrid	TNIK	Q9UKE5	S680			Infection
25816343	rHla@S9 cells	SILAC	TiO2	LTQ Orbitrap Velos hybrid	TNIK	Q9UKE5	S769			Infection
26265067	Serum starvation+Mock treatment@PaSC	TMT	TiO2	Orbitrap Fusion	TNIK	Q9UKE5	S570	LPPRSESFSISGV	SES(ph)FSISGVQPAT	Pancreatic cancer
26471730	PINK1 KO@HEK293 cells	SILAC	TiO2	LTQ-Orbitrap Velos Pro	TNIK	Q9UKE5	S680	QRTTSISPALARK	TTSIS(ph)PALAR	Parkinson's disease (PD)
26471730	PINK1 WT@HEK293 cells	SILAC	TiO2	LTQ-Orbitrap Velos Pro	TNIK	Q9UKE5	S680	QRTTSISPALARK	TTSIS(ph)PALAR	Parkinson's disease (PD)
27067055	IL2@Kit225 T cells	SILAC	TiO2	Q Exactive HF	TNIK	Q9UKE5	S701		LGS(ph)QPIRASNPDLR	Cytokine stimulation
27067055	IL2@Kit225 T cells	SILAC	TiO2	Q Exactive HF	TNIK	Q9UKE5	S707		LGSQPIRAS(ph)NPDLR	Cytokine stimulation
27067055	Untreated@Kit225 T cells	SILAC	TiO2	Q Exactive HF	TNIK	Q9UKE5	S701		LGS(ph)QPIRASNPDLR	Cytokine stimulation
27067055	Untreated@Kit225 T cells	SILAC	TiO2	Q Exactive HF	TNIK	Q9UKE5	S707		LGSQPIRAS(ph)NPDLR	Cytokine stimulation
27690223	WT HIV@CEM-T4 T cells	TMT	TiO2	Orbitrap Fusion	TNIK	Q9UKE5	S640	QNSDPTSENPPLPTR		Infection
27690223	WT HIV@CEM-T4 T cells	TMT	TiO2	Orbitrap Fusion	TNIK	Q9UKE5	S769	SEGSPVLPHEPAK		Infection
27690223	WT HIV@CEM-T4 T cells	TMT	TiO2	Orbitrap Fusion	TNIK	Q9UKE5	S680	TTSISPALAR		Infection
27690223	HIV delta_Vif@CEM-T4 T cells	TMT	TiO2	Orbitrap Fusion	TNIK	Q9UKE5	S680	TTSISPALAR		Infection
27690223	HIV delta_Vif@CEM-T4 T cells	TMT	TiO2	Orbitrap Fusion	TNIK	Q9UKE5	S769	SEGSPVLPHEPAK		Infection
27690223	HIV delta_Vif@CEM-T4 T cells	TMT	TiO2	Orbitrap Fusion	TNIK	Q9UKE5	S640	QNSDPTSENPPLPTR		Infection
27690223	Mock infected@CEM-T4 T cells	TMT	TiO2	Orbitrap Fusion	TNIK	Q9UKE5	S680	TTSISPALAR		Infection
27690223	Mock infected@CEM-T4 T cells	TMT	TiO2	Orbitrap Fusion	TNIK	Q9UKE5	S769	SEGSPVLPHEPAK		Infection
27690223	Mock infected@CEM-T4 T cells	TMT	TiO2	Orbitrap Fusion	TNIK	Q9UKE5	S640	QNSDPTSENPPLPTR		Infection
27794612	Gefitinib+FGF2@A431cell line	TMT	Fe IMAC	Q Exactive	TNIK	F5H865	S769		SEGS(ph)PVLPHEPAK	Squamous cell carcinoma
27794612	Gefitinib@A431cell line	TMT	Fe IMAC	Q Exactive	TNIK	F5H865	S769		SEGS(ph)PVLPHEPAK	Squamous cell carcinoma
27794612	DMSO@A431cell line	TMT	Fe IMAC	Q Exactive	TNIK	F5H865	S769		SEGS(ph)PVLPHEPAK	Squamous cell carcinoma
28188228	Vemurafenib@HCT116 cell line	SILAC	TiO2	Q-Exactive plus	TNIK	Q9UKE5	S769		SEGS(ph)PVLPHEPAK	Colon cancer
28188228	Vemurafenib@HCT116 cell line	SILAC	TiO2	Q-Exactive plus	TNIK	Q9UKE5	S526		EGMS(ph)PSEKPAWAK	Colon cancer
28188228	Vemurafenib@HCT116 cell line	SILAC	TiO2	Q-Exactive plus	TNIK	Q9UKE5	S548		QSS(ph)PAMPHK	Colon cancer
28188228	Vemurafenib@HCT116 cell line	SILAC	TiO2	Q-Exactive plus	TNIK	Q9UKE5	S560		VANRIS(ph)DPNLPPR	Colon cancer
28188228	Vemurafenib@HCT116 cell line	SILAC	TiO2	Q-Exactive plus	TNIK	Q9UKE5	S640		QNS(ph)DPTSENPPLPTR	Colon cancer
28188228	Vemurafenib@HCT116 cell line	SILAC	TiO2	Q-Exactive plus	TNIK	Q9UKE5	S680		TTSIS(ph)PALAR	Colon cancer
28188228	Vemurafenib@HCT116 cell line	SILAC	TiO2	Q-Exactive plus	TNIK	Q9UKE5	S688		KNS(ph)PGNGSALGPR	Colon cancer
28188228	Vemurafenib@HCT116 cell line	SILAC	TiO2	Q-Exactive plus	TNIK	Q9UKE5	S707		LGSQPIRAS(ph)NPDLR	Colon cancer
28188228	Vemurafenib@HCT116 cell line	SILAC	TiO2	Q-Exactive plus	TNIK	Q9UKE5	T1036		ISVVNVNPTNIRPHSDT(ph)PEIR	Colon cancer
28188228	Vemurafenib@HCT116 cell line	SILAC	TiO2	Q-Exactive plus	TNIK	Q9UKE5	T581		SESFSISGVQPART(ph)PPMLRPVDPQIPHLVAVK	Colon cancer
28188228	Vemurafenib@Colo205 cell line	SILAC	TiO2	Q-Exactive plus	TNIK	Q9UKE5	S769		SEGS(ph)PVLPHEPAK	Colon cancer
28188228	Vemurafenib@Colo205 cell line	SILAC	TiO2	Q-Exactive plus	TNIK	Q9UKE5	S526		EGMS(ph)PSEKPAWAK	Colon cancer
28188228	Vemurafenib@Colo205 cell line	SILAC	TiO2	Q-Exactive plus	TNIK	Q9UKE5	S548		QSS(ph)PAMPHK	Colon cancer
28188228	Vemurafenib@Colo205 cell line	SILAC	TiO2	Q-Exactive plus	TNIK	Q9UKE5	S560		VANRIS(ph)DPNLPPR	Colon cancer
28188228	Vemurafenib@Colo205 cell line	SILAC	TiO2	Q-Exactive plus	TNIK	Q9UKE5	S640		QNS(ph)DPTSENPPLPTR	Colon cancer
28188228	Vemurafenib@Colo205 cell line	SILAC	TiO2	Q-Exactive plus	TNIK	Q9UKE5	S680		TTSIS(ph)PALAR	Colon cancer
28188228	Vemurafenib@Colo205 cell line	SILAC	TiO2	Q-Exactive plus	TNIK	Q9UKE5	S688		KNS(ph)PGNGSALGPR	Colon cancer
28188228	Vemurafenib@Colo205 cell line	SILAC	TiO2	Q-Exactive plus	TNIK	Q9UKE5	S707		LGSQPIRAS(ph)NPDLR	Colon cancer
28188228	Vemurafenib@Colo205 cell line	SILAC	TiO2	Q-Exactive plus	TNIK	Q9UKE5	T1036		ISVVNVNPTNIRPHSDT(ph)PEIR	Colon cancer
28188228	Vemurafenib@Colo205 cell line	SILAC	TiO2	Q-Exactive plus	TNIK	Q9UKE5	T581		SESFSISGVQPART(ph)PPMLRPVDPQIPHLVAVK	Colon cancer
29154753	Mitotic arrest@RPE-1 cell	SILAC	TiO2	Q-Exactive Plus	TNIK	Q9UKE5	S678		TTS(ph)ISPALAK	Stimuli
29154753	Mitotic arrest@RPE-1 cell	SILAC	TiO2	Q-Exactive Plus	TNIK	Q9UKE5	S640		QNS(ph)DPTSENPPLPTRIEF	Stimuli
29154753	Mitotic arrest@RPE-1 cell	SILAC	TiO2	Q-Exactive Plus	TNIK	Q9UKE5	S769		VRANSKSEGS(ph)PVLPHEPAV	Stimuli
29523821	PF-3644022+IR-UV@U2OS cells	SILAC	TiO2	Q Exactive or Q Exactive Plus	TNIK	Q9UKE5	S720	RASNPDLRRTEPILESPLQRTSSGSSSSSST	TEPILES(ph)PLQR	Stimuli
29523821	SB203580+IR-UV@U2OS cells	SILAC	TiO2	Q Exactive or Q Exactive Plus	TNIK	Q9UKE5	T181	EVKLVDFGVSAQLDRTVGRRNTFIGTPYWMA	LVDFGVSAQLDRT(ph)VGRR	Stimuli
29523821	SB203580+IR-UV@U2OS cells	SILAC	TiO2	Q Exactive or Q Exactive Plus	TNIK	Q9UKE5	S720	RASNPDLRRTEPILESPLQRTSSGSSSSSST	TEPILES(ph)PLQR	Stimuli
29523821	SB203580+IR-UV@U2OS cells	SILAC	TiO2	Q Exactive or Q Exactive Plus	TNIK	Q9UKE5	S769	SSERTRVRANSKSEGSPVLPHEPAKVKPEES	SEGS(ph)PVLPHEPAK	Stimuli
29523821	DMSO@U2OS cells_29523821	SILAC	TiO2	Q Exactive or Q Exactive Plus	TNIK	Q9UKE5	T181	EVKLVDFGVSAQLDRTVGRRNTFIGTPYWMA	LVDFGVSAQLDRT(ph)VGRR	Stimuli
29523821	DMSO@U2OS cells_29523821	SILAC	TiO2	Q Exactive or Q Exactive Plus	TNIK	Q9UKE5	S769	SSERTRVRANSKSEGSPVLPHEPAKVKPEES	SEGS(ph)PVLPHEPAK	Stimuli
29666759	DIA1-HA plasmid(MF)@HEK293T cells	Label free	Ti-IMAC	LTQ-Orbitrap Elite	TNIK	Q9UKE5	S680	EEDIPPKVPQRTTSISPALARKNSPGNGSAL		Kinase analysis
29666759	WT(MF)@HEK293T cells	Label free	Ti-IMAC	LTQ-Orbitrap Elite	TNIK	Q9UKE5	S680	EEDIPPKVPQRTTSISPALARKNSPGNGSAL		Kinase analysis
29967110	DMSO@PC9 cell line	Label free	Fe3+-IMAC	Orbitrap Q-Exactive HF	TNIK	Q9UKE5	S688	PQRTTSISPALARKNSPGNGSALGPRLGSQP		Lung Cancer
29967110	DMSO@PC9 cell line	Label free	Fe3+-IMAC	Orbitrap Q-Exactive HF	TNIK	Q9UKE5	S678	RQEEDIPPKVPQRTTSISPALARKNSPGNGS		Lung Cancer
29967110	Afatinib (30min)@PC9 cell line	Label free	Fe3+-IMAC	Orbitrap Q-Exactive HF	TNIK	Q9UKE5	S688	PQRTTSISPALARKNSPGNGSALGPRLGSQP		Lung Cancer
29967110	Afatinib (30min)@PC9 cell line	Label free	Fe3+-IMAC	Orbitrap Q-Exactive HF	TNIK	Q9UKE5	S678	RQEEDIPPKVPQRTTSISPALARKNSPGNGS		Lung Cancer
29967110	Afatinib (2d)@PC9 cell line	Label free	Fe3+-IMAC	Orbitrap Q-Exactive HF	TNIK	Q9UKE5	S688	PQRTTSISPALARKNSPGNGSALGPRLGSQP		Lung Cancer
29967110	Afatinib (2d)@PC9 cell line	Label free	Fe3+-IMAC	Orbitrap Q-Exactive HF	TNIK	Q9UKE5	S678	RQEEDIPPKVPQRTTSISPALARKNSPGNGS		Lung Cancer
29967110	Afatinib (5d)@PC9 cell line	Label free	Fe3+-IMAC	Orbitrap Q-Exactive HF	TNIK	Q9UKE5	S688	PQRTTSISPALARKNSPGNGSALGPRLGSQP		Lung Cancer
29967110	Afatinib (5d)@PC9 cell line	Label free	Fe3+-IMAC	Orbitrap Q-Exactive HF	TNIK	Q9UKE5	S678	RQEEDIPPKVPQRTTSISPALARKNSPGNGS		Lung Cancer
30177828	Mock(24h)@SK-N-BE2 cells	Label free	EasyPhos	LTQ-Orbitrap XL + Orbitrap Q Exactive HF	TNIK	Q9UKE5	S769	SSERTRVRANSKSEGSPVLPHEPAKVKPEES	SEGS(ph)PVLPHEPAK	Infection
30177828	Mock(48h)@SK-N-BE2 cells	Label free	EasyPhos	LTQ-Orbitrap XL + Orbitrap Q Exactive HF	TNIK	Q9UKE5	S769	SSERTRVRANSKSEGSPVLPHEPAKVKPEES	SEGS(ph)PVLPHEPAK	Infection
30177828	Mock(72h)@SK-N-BE2 cells	Label free	EasyPhos	LTQ-Orbitrap XL + Orbitrap Q Exactive HF	TNIK	Q9UKE5	S769	SSERTRVRANSKSEGSPVLPHEPAKVKPEES	SEGS(ph)PVLPHEPAK	Infection
30177828	ZIKV(24h)@SK-N-BE2 cells	Label free	EasyPhos	LTQ-Orbitrap XL + Orbitrap Q Exactive HF	TNIK	Q9UKE5	S769	SSERTRVRANSKSEGSPVLPHEPAKVKPEES	SEGS(ph)PVLPHEPAK	Infection
30177828	ZIKV(48h)@SK-N-BE2 cells	Label free	EasyPhos	LTQ-Orbitrap XL + Orbitrap Q Exactive HF	TNIK	Q9UKE5	S769	SSERTRVRANSKSEGSPVLPHEPAKVKPEES	SEGS(ph)PVLPHEPAK	Infection
30177828	ZIKV(72h)@SK-N-BE2 cells	Label free	EasyPhos	LTQ-Orbitrap XL + Orbitrap Q Exactive HF	TNIK	Q9UKE5	S769	SSERTRVRANSKSEGSPVLPHEPAKVKPEES	SEGS(ph)PVLPHEPAK	Infection
30459283	DMSO@NB1 cell line	SILAC	TiO2	Q Exactive HF-X	TNIK	Q9UKE5	S678	VPQRTTSISPALA		Neuroblastoma cancer
30459283	DMSO@NB1 cell line	SILAC	TiO2	Q Exactive HF-X	TNIK	Q9UKE5	S707	SQPIRASNPDLRR		Neuroblastoma cancer
30459283	LDK378@NB1 cell line	SILAC	TiO2	Q Exactive HF-X	TNIK	Q9UKE5	S678	VPQRTTSISPALA		Neuroblastoma cancer
30459283	LDK378@NB1 cell line	SILAC	TiO2	Q Exactive HF-X	TNIK	Q9UKE5	S707	SQPIRASNPDLRR		Neuroblastoma cancer
30459283	TAE684@NB1 cell line	SILAC	TiO2	Q Exactive HF-X	TNIK	Q9UKE5	S678	VPQRTTSISPALA		Neuroblastoma cancer
30459283	TAE684@NB1 cell line	SILAC	TiO2	Q Exactive HF-X	TNIK	Q9UKE5	S707	SQPIRASNPDLRR		Neuroblastoma cancer
30459283	Crizotinib@NB1 cell line	SILAC	TiO2	Q Exactive HF-X	TNIK	Q9UKE5	S678	VPQRTTSISPALA		Neuroblastoma cancer
30459283	Crizotinib@NB1 cell line	SILAC	TiO2	Q Exactive HF-X	TNIK	Q9UKE5	S707	SQPIRASNPDLRR		Neuroblastoma cancer
30843680	Without boosting channel@AML cells	TMT	IMAC-Fe3+	Orbitrap fusion lumos tribrid	TNIK	Q9UKE5	S764	GSQAGSSERTRVRANSKSEGSPVLPHEPAKV		breast cancer
31108958	TERT-NHUC@VMCUB-1 cell line R1	SILAC	TiO2	LTQ Orbitrap Elite	TNIK	55741807	S678		TTS(ph)ISPALAR	Bladder carcinoma
31108958	TERT-NHUC@J82 cell line R1	SILAC	TiO2	LTQ Orbitrap Elite	TNIK	55741807	S678		TTS(ph)ISPALAR	Bladder carcinoma
31108958	TERT-NHUC@J82 cell line R2	SILAC	TiO2	LTQ Orbitrap Elite	TNIK	55741807	S678		TTS(ph)ISPALAR	Bladder carcinoma
31108958	TERT-NHUC@RT112 cell line R1	SILAC	TiO2	LTQ Orbitrap Elite	TNIK	55741807	S678		TTS(ph)ISPALAR	Bladder carcinoma
31108958	TERT-NHUC@RT112 cell line R2	SILAC	TiO2	LTQ Orbitrap Elite	TNIK	55741807	S678		TTS(ph)ISPALAR	Bladder carcinoma
31108958	TERT-NHUC@SW780 cell line R1	SILAC	TiO2	LTQ Orbitrap Elite	TNIK	55741807	S678		TTS(ph)ISPALAR	Bladder carcinoma
31108958	TERT-NHUC@SW780 cell line R2	SILAC	TiO2	LTQ Orbitrap Elite	TNIK	55741807	S678		TTS(ph)ISPALAR	Bladder carcinoma
31108958	TERT-NHUC@T24 cell line R1	SILAC	TiO2	LTQ Orbitrap Elite	TNIK	55741807	S678		TTS(ph)ISPALAR	Bladder carcinoma
31108958	TERT-NHUC@T24 cell line R2	SILAC	TiO2	LTQ Orbitrap Elite	TNIK	55741807	S678		TTS(ph)ISPALAR	Bladder carcinoma
31108958	TERT-NHUC@UMUC3 cell line R2	SILAC	TiO2	LTQ Orbitrap Elite	TNIK	55741807	S678		TTS(ph)ISPALAR	Bladder carcinoma
31108958	TERT-NHUC@UMUC3 cell line R1	SILAC	TiO2	LTQ Orbitrap Elite	TNIK	55741807	S678		TTS(ph)ISPALAR	Bladder carcinoma
31108958	TERT-NHUC@VMCUB-1 cell line R2	SILAC	TiO2	LTQ Orbitrap Elite	TNIK	55741807	S678		TTS(ph)ISPALAR	Bladder carcinoma
31772060	DMSO-Cal51@Hs578T cell line	Label-free	Fe(III)-IMAC	Q Exactive HF	TNIK	Q9UKE5	S769	SSERTRVRANSKSEGSPVLPHEPAKVKPEES	ANSKSEGS(ph)PVLPHEP	Breast-cancer
31772060	Gefitinib+GSK269962A@Cal51+Hs578T cell line	Label-free	Fe(III)-IMAC	Q Exactive HF	TNIK	Q9UKE5	S769	SSERTRVRANSKSEGSPVLPHEPAKVKPEES	ANSKSEGS(ph)PVLPHEP	Breast-cancer
31772060	Gefitinib@Cal51+Hs578T cell line	Label-free	Fe(III)-IMAC	Q Exactive HF	TNIK	Q9UKE5	S769	SSERTRVRANSKSEGSPVLPHEPAKVKPEES	ANSKSEGS(ph)PVLPHEP	Breast-cancer
31772060	GSK269962A@Cal51 +Hs578T cell line	Label-free	Fe(III)-IMAC	Q Exactive HF	TNIK	Q9UKE5	S769	SSERTRVRANSKSEGSPVLPHEPAKVKPEES	ANSKSEGS(ph)PVLPHEP	Breast-cancer
31994402	PCDH-empty vector@Huh7 cell line	Label-free	TiO2	Q-Exactive HF	TNIK	Q9UKE5	S688	PQRTTSISPALARKNSPGNGSALGPRLGSQP	KNS(ph)PGNGSALGPR	Cancer-study
31994402	PIM@Huh7 cell line	Label-free	TiO2	Q-Exactive HF	TNIK	Q9UKE5	S688	PQRTTSISPALARKNSPGNGSALGPRLGSQP	KNS(ph)PGNGSALGPR	Cancer-study
33357429	Unstimulated@Th-1 cells	SILAC	Ti-IMAC	Q Exactive Plus	TNIK	Q9UKE5	S720	RASNPDLRRTEPILESPLQRTSSGSSSSSST	TEPILES(ph)PLQR	Cytokine stimulation
33357429	Unstimulated@Th-1 cells	SILAC	Ti-IMAC	Q Exactive Plus	TNIK	Q9UKE5	S795	KPEESRDITRPSRPASYKKAIDEDLTALAKE	DITRPSRPAS(ph)YK	Cytokine stimulation
33357429	HyIL6@Th-1 cells	SILAC	Ti-IMAC	Q Exactive Plus	TNIK	Q9UKE5	S720	RASNPDLRRTEPILESPLQRTSSGSSSSSST	TEPILES(ph)PLQR	Cytokine stimulation
33357429	HyIL6@Th-1 cells	SILAC	Ti-IMAC	Q Exactive Plus	TNIK	Q9UKE5	S795	KPEESRDITRPSRPASYKKAIDEDLTALAKE	DITRPSRPAS(ph)YK	Cytokine stimulation
33357429	HyIL6+MSC@Th-1 cells	SILAC	Ti-IMAC	Q Exactive Plus	TNIK	Q9UKE5	S720	RASNPDLRRTEPILESPLQRTSSGSSSSSST	TEPILES(ph)PLQR	Cytokine stimulation
33357429	HyIL6+MSC@Th-1 cells	SILAC	Ti-IMAC	Q Exactive Plus	TNIK	Q9UKE5	S795	KPEESRDITRPSRPASYKKAIDEDLTALAKE	DITRPSRPAS(ph)YK	Cytokine stimulation
33562780	CX-4945@OCI-AML3 cell line	Label free	TiO2	QExactive HF	TNIK	Q9UKE5	S769	NSKSEGSPVLPHE		Acute myeloid leukemia
33562780	CX-4945@OCI-AML3 cell line	Label free	TiO2	QExactive HF	TNIK	Q9UKE5	S680	QRTTSISPALARK		Acute myeloid leukemia
33562780	CX-4945@OCI-AML3 cell line	Label free	TiO2	QExactive HF	TNIK	Q9UKE5	S769	NSKSEGSPVLPHE		Acute myeloid leukemia
33562780	CX-4945@OCI-AML3 cell line	Label free	TiO2	QExactive HF	TNIK	Q9UKE5	S680	QRTTSISPALARK		Acute myeloid leukemia
33619172	ARS1620(24h)@H358 cell line IMAC	TMT	IMAC	Q Exactive HF-X	TNIK	Q9UKE5	S707	GSALGPRLGSQPIRASNPDLRRTEPILESPL	LGSQPIRAS(ph)NPDLR	Signalling-study
33619172	ARS1620(24h)@H358 cell line IMAC	TMT	IMAC	Q Exactive HF-X	TNIK	Q9UKE5	S764	GSQAGSSERTRVRANSKSEGSPVLPHEPAKV	ANS(ph)KSEGS(ph)PVLPHEPAK	Signalling-study
33619172	ARS1620(24h)@Calu1 cell line IMAC	TMT	IMAC	Q Exactive HF-X	TNIK	Q9UKE5	S707	GSALGPRLGSQPIRASNPDLRRTEPILESPL	LGSQPIRAS(ph)NPDLR	Signalling-study
33619172	ARS1620(24h)@Calu1 cell line IMAC	TMT	IMAC	Q Exactive HF-X	TNIK	Q9UKE5	S548	WAKEVEERSRLNRQSSPAMPHKVANRISDPN	QSS(ph)PAMPHK	Signalling-study
33619172	ARS1620(24h)@Calu1 cell line IMAC	TMT	IMAC	Q Exactive HF-X	TNIK	Q9UKE5	S764	GSQAGSSERTRVRANSKSEGSPVLPHEPAKV	ANS(ph)KSEGS(ph)PVLPHEPAK	Signalling-study
33619172	ARS1620(6h)@H358 cell line IMAC	TMT	IMAC	Q Exactive HF-X	TNIK	Q9UKE5	S707	GSALGPRLGSQPIRASNPDLRRTEPILESPL	LGSQPIRAS(ph)NPDLR	Signalling-study
33619172	ARS1620(6h)@H358 cell line IMAC	TMT	IMAC	Q Exactive HF-X	TNIK	Q9UKE5	S764	GSQAGSSERTRVRANSKSEGSPVLPHEPAKV	ANS(ph)KSEGS(ph)PVLPHEPAK	Signalling-study
33619172	ARS1620(6h)@Calu1 cell line IMAC	TMT	IMAC	Q Exactive HF-X	TNIK	Q9UKE5	S707	GSALGPRLGSQPIRASNPDLRRTEPILESPL	LGSQPIRAS(ph)NPDLR	Signalling-study
33619172	ARS1620(6h)@Calu1 cell line IMAC	TMT	IMAC	Q Exactive HF-X	TNIK	Q9UKE5	S548	WAKEVEERSRLNRQSSPAMPHKVANRISDPN	QSS(ph)PAMPHK	Signalling-study
33619172	ARS1620(6h)@Calu1 cell line IMAC	TMT	IMAC	Q Exactive HF-X	TNIK	Q9UKE5	S764	GSQAGSSERTRVRANSKSEGSPVLPHEPAKV	ANS(ph)KSEGS(ph)PVLPHEPAK	Signalling-study
33619172	ARS1620(24h)@H1792 cell line IMAC	TMT	IMAC	Q Exactive HF-X	TNIK	Q9UKE5	S707	GSALGPRLGSQPIRASNPDLRRTEPILESPL	LGSQPIRAS(ph)NPDLR	Signalling-study
33619172	ARS1620(24h)@H1792 cell line IMAC	TMT	IMAC	Q Exactive HF-X	TNIK	Q9UKE5	S548	WAKEVEERSRLNRQSSPAMPHKVANRISDPN	QSS(ph)PAMPHK	Signalling-study
33619172	ARS1620(24h)@H1792 cell line IMAC	TMT	IMAC	Q Exactive HF-X	TNIK	Q9UKE5	S640	ALNVTSHRVEMPRQNSDPTSENPPLPTRIEK	QNS(ph)DPTSENPPLPTR	Signalling-study
33619172	ARS1620(24h)@H1792 cell line IMAC	TMT	IMAC	Q Exactive HF-X	TNIK	Q9UKE5	S764	GSQAGSSERTRVRANSKSEGSPVLPHEPAKV	ANS(ph)KSEGS(ph)PVLPHEPAK	Signalling-study
33619172	ARS1620(6h)@H1792 cell line IMAC	TMT	IMAC	Q Exactive HF-X	TNIK	Q9UKE5	S707	GSALGPRLGSQPIRASNPDLRRTEPILESPL	LGSQPIRAS(ph)NPDLR	Signalling-study
33619172	ARS1620(6h)@H1792 cell line IMAC	TMT	IMAC	Q Exactive HF-X	TNIK	Q9UKE5	S548	WAKEVEERSRLNRQSSPAMPHKVANRISDPN	QSS(ph)PAMPHK	Signalling-study
33619172	ARS1620(6h)@H1792 cell line IMAC	TMT	IMAC	Q Exactive HF-X	TNIK	Q9UKE5	S640	ALNVTSHRVEMPRQNSDPTSENPPLPTRIEK	QNS(ph)DPTSENPPLPTR	Signalling-study
33619172	ARS1620(6h)@H1792 cell line IMAC	TMT	IMAC	Q Exactive HF-X	TNIK	Q9UKE5	S764	GSQAGSSERTRVRANSKSEGSPVLPHEPAKV	ANS(ph)KSEGS(ph)PVLPHEPAK	Signalling-study
33727228	DMSO@AZR3 cell line Exp1	SILAC	TiO2	LTQ-Orbitrap Elite	TNIK	Q9UKE5	S680	EEDIPPKVPQRTTSISPALARKNSPGNGSAL	TTSIS(ph)PALAR	Lung Cancer
33727228	DMSO@AZR4 cell line Exp1	SILAC	TiO2	LTQ-Orbitrap Elite	TNIK	Q9UKE5	S680	EEDIPPKVPQRTTSISPALARKNSPGNGSAL	TTSIS(ph)PALAR	Lung Cancer
33727228	DMSO@COR1 cell line Exp2	SILAC	TiO2	LTQ-Orbitrap Elite	TNIK	Q9UKE5	S680	EEDIPPKVPQRTTSISPALARKNSPGNGSAL	TTSIS(ph)PALAR	Lung Cancer
33727228	DMSO@COR10 cell line Exp2	SILAC	TiO2	LTQ-Orbitrap Elite	TNIK	Q9UKE5	S680	EEDIPPKVPQRTTSISPALARKNSPGNGSAL	TTSIS(ph)PALAR	Lung Cancer
33727228	DMSO@H1975 cell line Exp1	SILAC	TiO2	LTQ-Orbitrap Elite	TNIK	Q9UKE5	S680	EEDIPPKVPQRTTSISPALARKNSPGNGSAL	TTSIS(ph)PALAR	Lung Cancer
33727228	DMSO@H1975 cell line Exp2	SILAC	TiO2	LTQ-Orbitrap Elite	TNIK	Q9UKE5	S680	EEDIPPKVPQRTTSISPALARKNSPGNGSAL	TTSIS(ph)PALAR	Lung Cancer
33727228	Osimertinib@AZR3 cell line Exp1	SILAC	TiO2	LTQ-Orbitrap Elite	TNIK	Q9UKE5	S680	EEDIPPKVPQRTTSISPALARKNSPGNGSAL	TTSIS(ph)PALAR	Lung Cancer
33727228	Osimertinib@AZR3 cell line Exp1	SILAC	TiO2	LTQ-Orbitrap Elite	TNIK	Q9UKE5	S701	KNSPGNGSALGPRLGSQPIRASNPDLRRTEP	LGS(ph)QPIRASNPDLR	Lung Cancer
33727228	Osimertinib@AZR3 cell line Exp1	SILAC	TiO2	LTQ-Orbitrap Elite	TNIK	Q9UKE5	S764	GSQAGSSERTRVRANSKSEGSPVLPHEPAKV	ANS(ph)KSEGSPVLPHEPAK	Lung Cancer
33727228	Osimertinib@AZR3 cell line Exp1	SILAC	TiO2	LTQ-Orbitrap Elite	TNIK	Q9UKE5	T987	SFTPFVDPRVYQTSPTDEDEEDEESSAAALF	VYQTSPT(ph)DEDEEDEESSAAALFTSELLR	Lung Cancer
33727228	Osimertinib@AZR4 cell line Exp1	SILAC	TiO2	LTQ-Orbitrap Elite	TNIK	Q9UKE5	S680	EEDIPPKVPQRTTSISPALARKNSPGNGSAL	TTSIS(ph)PALAR	Lung Cancer
33727228	Osimertinib@AZR4 cell line Exp1	SILAC	TiO2	LTQ-Orbitrap Elite	TNIK	Q9UKE5	S701	KNSPGNGSALGPRLGSQPIRASNPDLRRTEP	LGS(ph)QPIRASNPDLR	Lung Cancer
33727228	Osimertinib@AZR4 cell line Exp1	SILAC	TiO2	LTQ-Orbitrap Elite	TNIK	Q9UKE5	S764	GSQAGSSERTRVRANSKSEGSPVLPHEPAKV	ANS(ph)KSEGSPVLPHEPAK	Lung Cancer
33727228	Osimertinib@AZR4 cell line Exp1	SILAC	TiO2	LTQ-Orbitrap Elite	TNIK	Q9UKE5	T987	SFTPFVDPRVYQTSPTDEDEEDEESSAAALF	VYQTSPT(ph)DEDEEDEESSAAALFTSELLR	Lung Cancer
33727228	Osimertinib@@H1975 cell line Exp1	SILAC	TiO2	LTQ-Orbitrap Elite	TNIK	Q9UKE5	S680	EEDIPPKVPQRTTSISPALARKNSPGNGSAL	TTSIS(ph)PALAR	Lung Cancer
33727228	Osimertinib@@H1975 cell line Exp1	SILAC	TiO2	LTQ-Orbitrap Elite	TNIK	Q9UKE5	S701	KNSPGNGSALGPRLGSQPIRASNPDLRRTEP	LGS(ph)QPIRASNPDLR	Lung Cancer
33727228	Osimertinib@@H1975 cell line Exp1	SILAC	TiO2	LTQ-Orbitrap Elite	TNIK	Q9UKE5	S764	GSQAGSSERTRVRANSKSEGSPVLPHEPAKV	ANS(ph)KSEGSPVLPHEPAK	Lung Cancer
33727228	Osimertinib@@H1975 cell line Exp1	SILAC	TiO2	LTQ-Orbitrap Elite	TNIK	Q9UKE5	T987	SFTPFVDPRVYQTSPTDEDEEDEESSAAALF	VYQTSPT(ph)DEDEEDEESSAAALFTSELLR	Lung Cancer
33953186	Pervanadate@PC9 cell line DDA	TMT	IMAC	LTQ Orbitrap Fusion Lumos Tribrid	TNIK	Q9UKE5	S707			Lung cancer
34343000	ERK1 KO(0d)@BRAFMUT 451Lu cells	Label free	IMAC(Fe(III)-NTA)	Orbitrap Q Exactive HF	TNIK	Q9UKE5	S769	SSERTRVRANSKSEGSPVLPHEPAKVKPEES		Melanoma
34343000	ERK1 KO(1d)@BRAFMUT 451Lu cells	Label free	IMAC(Fe(III)-NTA)	Orbitrap Q Exactive HF	TNIK	Q9UKE5	S769	SSERTRVRANSKSEGSPVLPHEPAKVKPEES		Melanoma
34343000	ERK1 KO(3d)@BRAFMUT 451Lu cells	Label free	IMAC(Fe(III)-NTA)	Orbitrap Q Exactive HF	TNIK	Q9UKE5	S769	SSERTRVRANSKSEGSPVLPHEPAKVKPEES		Melanoma
34343000	ERK2 KO(0d)@BRAFMUT 451Lu cells	Label free	IMAC(Fe(III)-NTA)	Orbitrap Q Exactive HF	TNIK	Q9UKE5	S769	SSERTRVRANSKSEGSPVLPHEPAKVKPEES		Melanoma
34343000	ERK2 KO(1d)@BRAFMUT 451Lu cells	Label free	IMAC(Fe(III)-NTA)	Orbitrap Q Exactive HF	TNIK	Q9UKE5	S769	SSERTRVRANSKSEGSPVLPHEPAKVKPEES		Melanoma
34343000	ERK2 KO(3d)@BRAFMUT 451Lu cells	Label free	IMAC(Fe(III)-NTA)	Orbitrap Q Exactive HF	TNIK	Q9UKE5	S769	SSERTRVRANSKSEGSPVLPHEPAKVKPEES		Melanoma
34343000	JUNB KO(0d)@BRAFMUT 451Lu cells	Label free	IMAC(Fe(III)-NTA)	Orbitrap Q Exactive HF	TNIK	Q9UKE5	S769	SSERTRVRANSKSEGSPVLPHEPAKVKPEES		Melanoma
34343000	JUNB KO(1d)@BRAFMUT 451Lu cells	Label free	IMAC(Fe(III)-NTA)	Orbitrap Q Exactive HF	TNIK	Q9UKE5	S769	SSERTRVRANSKSEGSPVLPHEPAKVKPEES		Melanoma
34343000	JUNB KO(3d)@BRAFMUT 451Lu cells	Label free	IMAC(Fe(III)-NTA)	Orbitrap Q Exactive HF	TNIK	Q9UKE5	S769	SSERTRVRANSKSEGSPVLPHEPAKVKPEES		Melanoma
34343000	WT(0d)@BRAFMUT 451Lu cells	Label free	IMAC(Fe(III)-NTA)	Orbitrap Q Exactive HF	TNIK	Q9UKE5	S769	SSERTRVRANSKSEGSPVLPHEPAKVKPEES		Melanoma
34343000	WT(1d)@BRAFMUT 451Lu cells	Label free	IMAC(Fe(III)-NTA)	Orbitrap Q Exactive HF	TNIK	Q9UKE5	S769	SSERTRVRANSKSEGSPVLPHEPAKVKPEES		Melanoma
34343000	WT(3d)@BRAFMUT 451Lu cells	Label free	IMAC(Fe(III)-NTA)	Orbitrap Q Exactive HF	TNIK	Q9UKE5	S769	SSERTRVRANSKSEGSPVLPHEPAKVKPEES		Melanoma
34689152	DMSO(15min)@HEK293T cell line	SILAC	Orbitrap Fusion and Q Exactive HF-X Hybrid Quadrupole-Orbitrap Mass Spectrometer	TiO2	TNIK	Q9UKE5	S764	GSQAGSSERTRVRANSKSEGSPVLPHEPAKV	RTRVRANS(ph)KSEGSPV	Embryonic-Kidney
34689152	DMSO(2h)@HEK293T cell line	SILAC	Orbitrap Fusion and Q Exactive HF-X Hybrid Quadrupole-Orbitrap Mass Spectrometer	TiO2	TNIK	Q9UKE5	S764	GSQAGSSERTRVRANSKSEGSPVLPHEPAKV	RTRVRANS(ph)KSEGSPV	Embryonic-Kidney
34689152	DMSO(30min)@HEK293T cell line	SILAC	Orbitrap Fusion and Q Exactive HF-X Hybrid Quadrupole-Orbitrap Mass Spectrometer	TiO2	TNIK	Q9UKE5	S764	GSQAGSSERTRVRANSKSEGSPVLPHEPAKV	RTRVRANS(ph)KSEGSPV	Embryonic-Kidney
34689152	DMSO(4h)@HEK293T cell line	SILAC	Orbitrap Fusion and Q Exactive HF-X Hybrid Quadrupole-Orbitrap Mass Spectrometer	TiO2	TNIK	Q9UKE5	S764	GSQAGSSERTRVRANSKSEGSPVLPHEPAKV	RTRVRANS(ph)KSEGSPV	Embryonic-Kidney
34689152	TNF+Nec1s(15min)@HEK293T cell line	SILAC	Orbitrap Fusion and Q Exactive HF-X Hybrid Quadrupole-Orbitrap Mass Spectrometer	TiO2	TNIK	Q9UKE5	S764	GSQAGSSERTRVRANSKSEGSPVLPHEPAKV	RTRVRANS(ph)KSEGSPV	Embryonic-Kidney
34689152	TNF(15min)@HEK293T cell line	SILAC	Orbitrap Fusion and Q Exactive HF-X Hybrid Quadrupole-Orbitrap Mass Spectrometer	TiO2	TNIK	Q9UKE5	S764	GSQAGSSERTRVRANSKSEGSPVLPHEPAKV	RTRVRANS(ph)KSEGSPV	Embryonic-Kidney
34689152	TNF+Nec1s(2h)@HEK293T cell line	SILAC	Orbitrap Fusion and Q Exactive HF-X Hybrid Quadrupole-Orbitrap Mass Spectrometer	TiO2	TNIK	Q9UKE5	S764	GSQAGSSERTRVRANSKSEGSPVLPHEPAKV	RTRVRANS(ph)KSEGSPV	Embryonic-Kidney
34689152	TNF(2h)@HEK293T cell line	SILAC	Orbitrap Fusion and Q Exactive HF-X Hybrid Quadrupole-Orbitrap Mass Spectrometer	TiO2	TNIK	Q9UKE5	S764	GSQAGSSERTRVRANSKSEGSPVLPHEPAKV	RTRVRANS(ph)KSEGSPV	Embryonic-Kidney
34689152	TNF+Nec1s(30min)@HEK293T cell line	SILAC	Orbitrap Fusion and Q Exactive HF-X Hybrid Quadrupole-Orbitrap Mass Spectrometer	TiO2	TNIK	Q9UKE5	S764	GSQAGSSERTRVRANSKSEGSPVLPHEPAKV	RTRVRANS(ph)KSEGSPV	Embryonic-Kidney
34689152	TNF(30min)@HEK293T cell line	SILAC	Orbitrap Fusion and Q Exactive HF-X Hybrid Quadrupole-Orbitrap Mass Spectrometer	TiO2	TNIK	Q9UKE5	S764	GSQAGSSERTRVRANSKSEGSPVLPHEPAKV	RTRVRANS(ph)KSEGSPV	Embryonic-Kidney
34689152	TNF+Nec1s(4h)@HEK293T cell line	SILAC	Orbitrap Fusion and Q Exactive HF-X Hybrid Quadrupole-Orbitrap Mass Spectrometer	TiO2	TNIK	Q9UKE5	S764	GSQAGSSERTRVRANSKSEGSPVLPHEPAKV	RTRVRANS(ph)KSEGSPV	Embryonic-Kidney
34689152	TNF(4h)@HEK293T cell line	SILAC	Orbitrap Fusion and Q Exactive HF-X Hybrid Quadrupole-Orbitrap Mass Spectrometer	TiO2	TNIK	Q9UKE5	S764	GSQAGSSERTRVRANSKSEGSPVLPHEPAKV	RTRVRANS(ph)KSEGSPV	Embryonic-Kidney
35022314	DMSO@H1299 cell line	TMT10plex	IMAC	Q Exactive Plus	TNIK	Q9UKE5	S769		ANS(ph)KSEGS(ph)PVLPHEPAK	Kinase-Signalling
35022314	RXDX-106(30min)@H1299 cell line IMAC	TMT10plex	IMAC	Q Exactive Plus	TNIK	Q9UKE5	S769		ANS(ph)KSEGS(ph)PVLPHEPAK	Kinase-Signalling
35022314	RXDX-106(4h)@H1299 cell line IMAC	TMT10plex	IMAC	Q Exactive Plus	TNIK	Q9UKE5	S769		ANS(ph)KSEGS(ph)PVLPHEPAK	Kinase-Signalling
35742860	Untreated@HCT116-Gal4 cells	SILAC	Phospho Enrichment	Orbitrap Exploris 480c	TNIK	Q9UKE5	S769	SSERTRVRANSKSEGSPVLPHEPAKVKPEES	VRANSKSEGSPVLPHEPAK	Colon cancer
35742860	Doxycycline (72h)@HCT116-Gal4 cells S1	SILAC	Phospho Enrichment	Orbitrap Exploris 480c	TNIK	Q9UKE5	S769	SSERTRVRANSKSEGSPVLPHEPAKVKPEES	VRANSKSEGSPVLPHEPAK	Colon cancer
35742860	Doxycycline (72h)@HCT116-Gal4 cells S2	SILAC	Phospho Enrichment	Orbitrap Exploris 480c	TNIK	Q9UKE5	S769	SSERTRVRANSKSEGSPVLPHEPAKVKPEES	VRANSKSEGSPVLPHEPAK	Colon cancer
35742860	Doxycycline (72h)@HCT116-Gal4 cells S3	SILAC	Phospho Enrichment	Orbitrap Exploris 480c	TNIK	Q9UKE5	S769	SSERTRVRANSKSEGSPVLPHEPAKVKPEES	VRANSKSEGSPVLPHEPAK	Colon cancer
36060052	Eto@U2OS cells	SILAC	TiO2	Q Exactive Plus	TNIK	Q9UKE5	S764	GSQAGSSERTRVRANSKSEGSPVLPHEPAKV		PPM1D inhibition
36060052	Eto+PPM1Di@U2OS cells	SILAC	TiO2	Q Exactive Plus	TNIK	Q9UKE5	S764	GSQAGSSERTRVRANSKSEGSPVLPHEPAKV		PPM1D inhibition
36060052	DMSO@U2OS cells_36060052	SILAC	TiO2	Q Exactive Plus	TNIK	Q9UKE5	S764	GSQAGSSERTRVRANSKSEGSPVLPHEPAKV		PPM1D inhibition
36183837	DMSO@UWB cells	TMT	IMAC	Q Exactive	TNIK	Q9UKE5	S680	EEDIPPKVPQRTTSISPALARKNSPGNGSAL	TTSIS(ph)PALAR	Malignant neoplasm of ovary
36183837	DMSO@UWB cells	TMT	IMAC	Q Exactive	TNIK	Q9UKE5	S764	GSQAGSSERTRVRANSKSEGSPVLPHEPAKV	ANS(ph)KSEGSPVLPHEPAK	Malignant neoplasm of ovary
36183837	DMSO@UWB cells	TMT	IMAC	Q Exactive	TNIK	Q9UKE5	S688	PQRTTSISPALARKNSPGNGSALGPRLGSQP	KNS(ph)PGNGSALGPR	Malignant neoplasm of ovary
36183837	DMSO@UWB+B cells	TMT	IMAC	Q Exactive	TNIK	Q9UKE5	S680	EEDIPPKVPQRTTSISPALARKNSPGNGSAL	TTSIS(ph)PALAR	Malignant neoplasm of ovary
36183837	DMSO@UWB+B cells	TMT	IMAC	Q Exactive	TNIK	Q9UKE5	S764	GSQAGSSERTRVRANSKSEGSPVLPHEPAKV	ANS(ph)KSEGSPVLPHEPAK	Malignant neoplasm of ovary
36183837	DMSO@UWB+B cells	TMT	IMAC	Q Exactive	TNIK	Q9UKE5	S688	PQRTTSISPALARKNSPGNGSALGPRLGSQP	KNS(ph)PGNGSALGPR	Malignant neoplasm of ovary
36183837	Rucaparib@UWB cells	TMT	IMAC	Q Exactive	TNIK	Q9UKE5	S680	EEDIPPKVPQRTTSISPALARKNSPGNGSAL	TTSIS(ph)PALAR	Malignant neoplasm of ovary
36183837	Rucaparib@UWB cells	TMT	IMAC	Q Exactive	TNIK	Q9UKE5	S764	GSQAGSSERTRVRANSKSEGSPVLPHEPAKV	ANS(ph)KSEGSPVLPHEPAK	Malignant neoplasm of ovary
36183837	Rucaparib@UWB cells	TMT	IMAC	Q Exactive	TNIK	Q9UKE5	S688	PQRTTSISPALARKNSPGNGSALGPRLGSQP	KNS(ph)PGNGSALGPR	Malignant neoplasm of ovary
36183837	Rucaparib@UWB+B cells	TMT	IMAC	Q Exactive	TNIK	Q9UKE5	S680	EEDIPPKVPQRTTSISPALARKNSPGNGSAL	TTSIS(ph)PALAR	Malignant neoplasm of ovary
36183837	Rucaparib@UWB+B cells	TMT	IMAC	Q Exactive	TNIK	Q9UKE5	S764	GSQAGSSERTRVRANSKSEGSPVLPHEPAKV	ANS(ph)KSEGSPVLPHEPAK	Malignant neoplasm of ovary
36183837	Rucaparib@UWB+B cells	TMT	IMAC	Q Exactive	TNIK	Q9UKE5	S688	PQRTTSISPALARKNSPGNGSALGPRLGSQP	KNS(ph)PGNGSALGPR	Malignant neoplasm of ovary
36293151	Alpha-AMA(0.5h)@Huh7 cells	TMT	TiO2	LTQ-Orbitrap Velos	TNIK	Q9UKE5	S707			Hepatotoxicity
36293151	Alpha-AMA(0h)@Huh7 cells	TMT	TiO2	LTQ-Orbitrap Velos	TNIK	Q9UKE5	S707			Hepatotoxicity
36293151	Alpha-AMA(12h)@Huh7 cells	TMT	TiO2	LTQ-Orbitrap Velos	TNIK	Q9UKE5	S707			Hepatotoxicity
36293151	Alpha-AMA(1h)@Huh7 cells	TMT	TiO2	LTQ-Orbitrap Velos	TNIK	Q9UKE5	S707			Hepatotoxicity
36293151	Alpha-AMA(3h)@Huh7 cells	TMT	TiO2	LTQ-Orbitrap Velos	TNIK	Q9UKE5	S707			Hepatotoxicity
36293151	Alpha-AMA(6h)@Huh7 cells	TMT	TiO2	LTQ-Orbitrap Velos	TNIK	Q9UKE5	S707			Hepatotoxicity
36293151	Alpha-AMA+ERKi@Huh7 cells	TMT	TiO2	LTQ-Orbitrap Velos	TNIK	Q9UKE5	S769			Hepatotoxicity
36293151	Alpha-AMA+ERKi@Huh7 cells	TMT	TiO2	LTQ-Orbitrap Velos	TNIK	Q9UKE5	S766			Hepatotoxicity
36293151	Alpha-AMA(inh-exp)@Huh7 cells	TMT	TiO2	LTQ-Orbitrap Velos	TNIK	Q9UKE5	S769			Hepatotoxicity
36293151	Alpha-AMA(inh-exp)@Huh7 cells	TMT	TiO2	LTQ-Orbitrap Velos	TNIK	Q9UKE5	S766			Hepatotoxicity
36293151	Untreated@Huh7 cells	TMT	TiO2	LTQ-Orbitrap Velos	TNIK	Q9UKE5	S766			Hepatotoxicity
36293151	Untreated@Huh7 cells	TMT	TiO2	LTQ-Orbitrap Velos	TNIK	Q9UKE5	S769			Hepatotoxicity
36619864	Untreated@Trophectoderm cells	TMT	TiO2	Q-Exactive HF-X hybrid quadrupole-Orbitrap	TNIK	Q9UKE5	S766			Embryo implantation
36619864	Endometrial EP-sEVs@Trophectoderm cells	TMT	TiO2	Q-Exactive HF-X hybrid quadrupole-Orbitrap	TNIK	Q9UKE5	S766			Embryo implantation
19651622	DMSO(1h)@K562 cell line	SILAC	TiO2	LTQ-Orbitrap	TNIK	Q9UKE5-4	S766	VRANSKSEGSPVL	S(ph)EGSPVLPHEPAK	Lung cancer
19651622	Dasatinib(50nm)@K562 cell line	SILAC	TiO2	LTQ-Orbitrap	TNIK	Q9UKE5-4	S766	VRANSKSEGSPVL	S(ph)EGSPVLPHEPAK	Lung cancer
19651622	Dasatinib(5nm)@K562 cell line	SILAC	TiO2	LTQ-Orbitrap	TNIK	Q9UKE5-4	S766	VRANSKSEGSPVL	S(ph)EGSPVLPHEPAK	Lung cancer
23684312	Refrence CEM cells RV	SILAC	IMAC	Hybrid LTQ Orbitrap	TNIK	Q9UKE5-4	S769	NSKSEGSPVLPHE	SEGS(ph)PVLPHEPAK	HIV-1-Infection
23684312	Refrence CEM cells RV	SILAC	IMAC	Hybrid LTQ Orbitrap	TNIK	Q9UKE5-4	S707	SQPIRASNPDLRR	LGSQPIRAS(ph)NPDLR	HIV-1-Infection
23684312	Refrence CEM cells RV	SILAC	IMAC	Hybrid LTQ Orbitrap	TNIK	Q9UKE5-4	S766	VRANSKSEGSPVL	ANS(ph)KS(ph)EGSPVLPHEPAK	HIV-1-Infection
23684312	HIV@CD4+ T cells RV	SILAC	IMAC	Hybrid LTQ Orbitrap	TNIK	Q9UKE5-4	S769	NSKSEGSPVLPHE	SEGS(ph)PVLPHEPAK	HIV-1-Infection
23684312	HIV@CD4+ T cells RV	SILAC	IMAC	Hybrid LTQ Orbitrap	TNIK	Q9UKE5-4	S707	SQPIRASNPDLRR	LGSQPIRAS(ph)NPDLR	HIV-1-Infection
23684312	HIV@CD4+ T cells RV	SILAC	IMAC	Hybrid LTQ Orbitrap	TNIK	Q9UKE5-4	S766	VRANSKSEGSPVL	ANS(ph)KS(ph)EGSPVLPHEPAK	HIV-1-Infection
25850435	Selumetinib(30nM)@WM239A cells	SILAC	TiO2	LTQ Orbitrap Velos	TNIK	Q9UKE5-6	T999	SVVNVNPTNIRPHSDTPEIRKYKKRFNSEIL	ISVVNVNPTNIRPHSDT(ph)PEIR	Melanoma
25850435	Vemurafenib(30nM)@WM239A cells	SILAC	TiO2	LTQ Orbitrap Velos	TNIK	Q9UKE5-6	T999	SVVNVNPTNIRPHSDTPEIRKYKKRFNSEIL	ISVVNVNPTNIRPHSDT(ph)PEIR	Melanoma
26378887	Pervanadate@SK-N-BE cell line	Label Free	Fe-IMAC	Orbitrap Q-Exactive	TNIK	Q9UKE5-8	S685		SEGS(ph)PVLPHEPAK	Kinase activity
26378887	Pervanadate@SK-N-BE cell line	Label Free	Fe-IMAC	Orbitrap Q-Exactive	TNIK	Q9UKE5-8	S596		TTS(ph)IS(ph)PALAR	Kinase activity
26378887	Untreated@SK-N-BE cell line	Label Free	Fe-IMAC	Orbitrap Q-Exactive	TNIK	Q9UKE5-8	S685		SEGS(ph)PVLPHEPAK	Kinase activity
26378887	Untreated@SK-N-BE cell line	Label Free	Fe-IMAC	Orbitrap Q-Exactive	TNIK	Q9UKE5-8	S596		TTS(ph)IS(ph)PALAR	Kinase activity
27050516	Cortistatin A@HCT116 cells	SILAC	TiO2	Orbitrap LTQ	TNIK	Q9UKE5-6	S737	QAGSSERTRVRANSKSEGSPVLPHEPAKVKP	_S(ph)EGSPVLPHEPAK_	Inflammation
27050516	DMSO@HCT116 cells_27050516	SILAC	TiO2	Orbitrap LTQ	TNIK	Q9UKE5-6	S737	QAGSSERTRVRANSKSEGSPVLPHEPAKVKP	_S(ph)EGSPVLPHEPAK_	Inflammation
27732954	Crizotinib@NB1 cell-line	SILAC	IMAC	LTQ-Orbitrap Elite	TNIK	Q9UKE5-2	S651	EEDIPPKVPQRTTSISPALARKNSPGNGSAL	_TTSIS(ph)PALAR_	Inhibition
27732954	Crizotinib@NB1 cell-line	SILAC	IMAC	LTQ-Orbitrap Elite	TNIK	Q9UKE5-2	S678	GSALGPRLGSQPIRASNPDLRRTEPILESPL	_LGSQPIRAS(ph)NPDLR_	Inhibition
27732954	Crizotinib@NB1643 cell-line	SILAC	IMAC	LTQ-Orbitrap Elite	TNIK	Q9UKE5-6	S651	EEDIPPKVPQRTTSISPALARKNSPGNGSAL	_TTS(ph)IS(ph)PALAR_	Inhibition
27732954	DMSO@NB1 cell-line	SILAC	IMAC	LTQ-Orbitrap Elite	TNIK	Q9UKE5-2	S651	EEDIPPKVPQRTTSISPALARKNSPGNGSAL	_TTSIS(ph)PALAR_	Inhibition
27732954	DMSO@NB1 cell-line	SILAC	IMAC	LTQ-Orbitrap Elite	TNIK	Q9UKE5-2	S678	GSALGPRLGSQPIRASNPDLRRTEPILESPL	_LGSQPIRAS(ph)NPDLR_	Inhibition
27732954	DMSO@NB1643 cell-line	SILAC	IMAC	LTQ-Orbitrap Elite	TNIK	Q9UKE5-6	S651	EEDIPPKVPQRTTSISPALARKNSPGNGSAL	_TTS(ph)IS(ph)PALAR_	Inhibition
27762562	S. aureus@16HBE14o-cell line	SILAC	TiO2+P-Tyr-100	LTQ Orbitrap Velos Pro hybrid	TNIK	Q9UKE5-8	S596	EEDIPPKVPQRTTSISPALARKNSPGNGSAL		Infection
27762562	S. aureus@16HBE14o-cell line	SILAC	TiO2+P-Tyr-100	LTQ Orbitrap Velos Pro hybrid	TNIK	Q9UKE5-8	S623	GSALGPRLGSQPIRASNPDLRRTEPILESPL		Infection
27762562	S. aureus@16HBE14o-cell line	SILAC	TiO2+P-Tyr-100	LTQ Orbitrap Velos Pro hybrid	TNIK	Q9UKE5-8	S594	RQEEDIPPKVPQRTTSISPALARKNSPGNGS		Infection
27762562	S. aureus@16HBE14o-cell line	SILAC	TiO2+P-Tyr-100	LTQ Orbitrap Velos Pro hybrid	TNIK	Q9UKE5-8	S685	SSERTRVRANSKSEGSPVLPHEPAKVKPEES		Infection
28209619	Lapatinib@BT-474 cell Parental	dimethyl labeling	IMAC	Q Exactive	TNIK	Q9UKE5-6	S659	PQRTTSISPALARKNSPGNGSALGPRLGSQP	_KNS(ph)PGNGSALGPR_	Breast cancer
28209619	Lapatinib@BT-474 cell Resistant	dimethyl labeling	IMAC	Q Exactive	TNIK	Q9UKE5-6	S659	PQRTTSISPALARKNSPGNGSALGPRLGSQP	_KNS(ph)PGNGSALGPR_	Breast cancer
28209619	Untreated@BT-474 cells Parental	dimethyl labeling	IMAC	Q Exactive	TNIK	Q9UKE5-6	S659	PQRTTSISPALARKNSPGNGSALGPRLGSQP	_KNS(ph)PGNGSALGPR_	Breast cancer
29514088	TGF-beta@RPE-1 cell line	SILAC	TiO2	Orbitrap HF	TNIK	Q9UKE5-8	S596	EEDIPPKVPQRTTSISPALARKNSPGNGSAL	VPQRTTSIS(ph)PALARK	Retinal pigment epithelial
29514088	Unstimulated@RPE-1 cell line	SILAC	TiO2	Orbitrap HF	TNIK	Q9UKE5-8	S596	EEDIPPKVPQRTTSISPALARKNSPGNGSAL	VPQRTTSIS(ph)PALARK	Retinal pigment epithelial
30622161	Untreated control(1min)@spermatozoa(Insoluble)	TMT 6plex	TiO2	Q Exactive HF	TNIK	Q9UKE5-8	S682		VRANSKS(ph)EGS(ph)PVLPHEPAK	Downstream of Kappa Opioid Receptor
30622161	Untreated control(1min)@spermatozoa(Insoluble)	TMT 6plex	TiO2	Q Exactive HF	TNIK	Q9UKE5-8	S685		VRANSKS(ph)EGS(ph)PVLPHEPAK	Downstream of Kappa Opioid Receptor
30622161	Untreated control(1min)@spermatozoa(Soluble)	TMT 6plex	TiO2	Q Exactive HF	TNIK	Q9UKE5-8	S682		VRANSKS(ph)EGS(ph)PVLPHEPAK	Downstream of Kappa Opioid Receptor
30622161	Untreated control(1min)@spermatozoa(Soluble)	TMT 6plex	TiO2	Q Exactive HF	TNIK	Q9UKE5-8	S685		VRANSKS(ph)EGS(ph)PVLPHEPAK	Downstream of Kappa Opioid Receptor
30622161	Untreated control(60min)@spermatozoa(Insoluble)	TMT 6plex	TiO2	Q Exactive HF	TNIK	Q9UKE5-8	S682		VRANSKS(ph)EGS(ph)PVLPHEPAK	Downstream of Kappa Opioid Receptor
30622161	Untreated control(60min)@spermatozoa(Insoluble)	TMT 6plex	TiO2	Q Exactive HF	TNIK	Q9UKE5-8	S685		VRANSKS(ph)EGS(ph)PVLPHEPAK	Downstream of Kappa Opioid Receptor
30622161	Untreated control(60min)@spermatozoa(Soluble)	TMT 6plex	TiO2	Q Exactive HF	TNIK	Q9UKE5-8	S682		VRANSKS(ph)EGS(ph)PVLPHEPAK	Downstream of Kappa Opioid Receptor
30622161	Untreated control(60min)@spermatozoa(Soluble)	TMT 6plex	TiO2	Q Exactive HF	TNIK	Q9UKE5-8	S685		VRANSKS(ph)EGS(ph)PVLPHEPAK	Downstream of Kappa Opioid Receptor
30622161	U50488H(1min)@spermatozoa(Insoluble)	TMT 6plex	TiO2	Q Exactive HF	TNIK	Q9UKE5-8	S682		VRANSKS(ph)EGS(ph)PVLPHEPAK	Downstream of Kappa Opioid Receptor
30622161	U50488H(1min)@spermatozoa(Insoluble)	TMT 6plex	TiO2	Q Exactive HF	TNIK	Q9UKE5-8	S685		VRANSKS(ph)EGS(ph)PVLPHEPAK	Downstream of Kappa Opioid Receptor
30622161	U50488H(60min)@spermatozoa(Insoluble)	TMT 6plex	TiO2	Q Exactive HF	TNIK	Q9UKE5-8	S682		VRANSKS(ph)EGS(ph)PVLPHEPAK	Downstream of Kappa Opioid Receptor
30622161	U50488H(60min)@spermatozoa(Insoluble)	TMT 6plex	TiO2	Q Exactive HF	TNIK	Q9UKE5-8	S685		VRANSKS(ph)EGS(ph)PVLPHEPAK	Downstream of Kappa Opioid Receptor
30622161	U50488H(1min)@spermatozoa(Soluble)	TMT 6plex	TiO2	Q Exactive HF	TNIK	Q9UKE5-8	S682		VRANSKS(ph)EGS(ph)PVLPHEPAK	Downstream of Kappa Opioid Receptor
30622161	U50488H(1min)@spermatozoa(Soluble)	TMT 6plex	TiO2	Q Exactive HF	TNIK	Q9UKE5-8	S685		VRANSKS(ph)EGS(ph)PVLPHEPAK	Downstream of Kappa Opioid Receptor
30622161	U50488H(60min)@spermatozoa(Soluble)	TMT 6plex	TiO2	Q Exactive HF	TNIK	Q9UKE5-8	S682		VRANSKS(ph)EGS(ph)PVLPHEPAK	Downstream of Kappa Opioid Receptor
30622161	U50488H(60min)@spermatozoa(Soluble)	TMT 6plex	TiO2	Q Exactive HF	TNIK	Q9UKE5-8	S685		VRANSKS(ph)EGS(ph)PVLPHEPAK	Downstream of Kappa Opioid Receptor
30890564	Vemurafenib R@A375 cell line BR1	SILAC	TiO2	Q Exactive HF	TNIK	Q9UKE5-8	S596	EEDIPPKVPQRTTSISPALARKNSPGNGSAL	TTS(ph)IS(ph)PALAR	Skin cancer
30890564	Vemurafenib R@A375 cell line BR2	SILAC	TiO2	Q Exactive HF	TNIK	Q9UKE5-8	S594	RQEEDIPPKVPQRTTSISPALARKNSPGNGS	TTS(ph)IS(ph)PALAR	Skin cancer
30890564	Vemurafenib S@A375 cell line BR1	SILAC	TiO2	Q Exactive HF	TNIK	Q9UKE5-8	S596	EEDIPPKVPQRTTSISPALARKNSPGNGSAL	TTS(ph)IS(ph)PALAR	Skin cancer
30890564	Vemurafenib S@A375 cell line BR2	SILAC	TiO2	Q Exactive HF	TNIK	Q9UKE5-8	S594	RQEEDIPPKVPQRTTSISPALARKNSPGNGS	TTS(ph)IS(ph)PALAR	Skin cancer
31665227	14H@HEK293 cells	TMT	TiO2	Orbitrap Fusion Tribrid	TNIK	Q9UKE5-6	S651	EEDIPPKVPQRTTSISPALARKNSPGNGSAL		Cancer
31665227	14H@HEK293 cells	TMT	TiO2	Orbitrap Fusion Tribrid	TNIK	Q9UKE5-6	S651	EEDIPPKVPQRTTSISPALARKNSPGNGSAL		Cancer
31665227	14H@HEK293 cells	TMT	TiO2	Orbitrap Fusion Tribrid	TNIK	Q9UKE5-6	S659	PQRTTSISPALARKNSPGNGSALGPRLGSQP		Cancer
31665227	DMSO@HEK293 cells	TMT	TiO2	Orbitrap Fusion Tribrid	TNIK	Q9UKE5-6	S651	EEDIPPKVPQRTTSISPALARKNSPGNGSAL		Cancer
31665227	DMSO@HEK293 cells	TMT	TiO2	Orbitrap Fusion Tribrid	TNIK	Q9UKE5-6	S651	EEDIPPKVPQRTTSISPALARKNSPGNGSAL		Cancer
31665227	DMSO@HEK293 cells	TMT	TiO2	Orbitrap Fusion Tribrid	TNIK	Q9UKE5-6	S659	PQRTTSISPALARKNSPGNGSALGPRLGSQP		Cancer
31665227	KO-SGK3@HEK293	TMT	TiO2	Orbitrap Fusion Tribrid	TNIK	Q9UKE5-6	S691	RASNPDLRRTEPILESPLQRTSSGSSSSSST		Cancer
31665227	KO-SGK3@HEK293	TMT	TiO2	Orbitrap Fusion Tribrid	TNIK	Q9UKE5-6	S497	RPVEKKPLYHYKEGMSPSEKPAWAKEVEERS		Cancer
31665227	MK2206@HEK293	TMT	TiO2	Orbitrap Fusion Tribrid	TNIK	Q9UKE5-6	S651	EEDIPPKVPQRTTSISPALARKNSPGNGSAL		Cancer
31665227	MK2206@HEK293	TMT	TiO2	Orbitrap Fusion Tribrid	TNIK	Q9UKE5-6	S651	EEDIPPKVPQRTTSISPALARKNSPGNGSAL		Cancer
31665227	MK2206@HEK293	TMT	TiO2	Orbitrap Fusion Tribrid	TNIK	Q9UKE5-6	S659	PQRTTSISPALARKNSPGNGSALGPRLGSQP		Cancer
31665227	WT-SGK3@HEK293	TMT	TiO2	Orbitrap Fusion Tribrid	TNIK	Q9UKE5-6	S691	RASNPDLRRTEPILESPLQRTSSGSSSSSST		Cancer
31665227	WT-SGK3@HEK293	TMT	TiO2	Orbitrap Fusion Tribrid	TNIK	Q9UKE5-6	S497	RPVEKKPLYHYKEGMSPSEKPAWAKEVEERS		Cancer
32314919	HU+SCH 900776 SF1@HEK293A cell	SILAC	TiO2	Orbitrap Elite MS	TNIK	Q9UKE5-8	S556	ALNVTSHRVEMPRQNSDPTSENPPLPTRIEK	QNS(ph)DPTSENPPLPTR	Inhibitors of checkpoint kinase 1 (CHK1)
32314919	HU+SCH 900776 SF1@HEK293A cell	SILAC	TiO2	Orbitrap Elite MS	TNIK	Q9UKE5-8	S594	RQEEDIPPKVPQRTTSISPALARKNSPGNGS	TTSIS(ph)PALAR	Inhibitors of checkpoint kinase 1 (CHK1)
32314919	HU+SCH 900776 SF2@HEK293A cell	SILAC	TiO2	Orbitrap Elite MS	TNIK	Q9UKE5-6	S611	ALNVTSHRVEMPRQNSDPTSENPPLPTRIEK	QNS(ph)DPTSENPPLPTR	Inhibitors of checkpoint kinase 1 (CHK1)
32314919	HU+SCH 900776 SF2@HEK293A cell	SILAC	TiO2	Orbitrap Elite MS	TNIK	Q9UKE5-6	S737	QAGSSERTRVRANSKSEGSPVLPHEPAKVKP	ANS(ph)KS(ph)EGSPVLPHEPAK	Inhibitors of checkpoint kinase 1 (CHK1)
32314919	HU SF1@HEK293A cell	SILAC	TiO2	Orbitrap Elite MS	TNIK	Q9UKE5-8	S556	ALNVTSHRVEMPRQNSDPTSENPPLPTRIEK	QNS(ph)DPTSENPPLPTR	Inhibitors of checkpoint kinase 1 (CHK1)
32314919	HU SF1@HEK293A cell	SILAC	TiO2	Orbitrap Elite MS	TNIK	Q9UKE5-8	S594	RQEEDIPPKVPQRTTSISPALARKNSPGNGS	TTSIS(ph)PALAR	Inhibitors of checkpoint kinase 1 (CHK1)
32314919	HU SF2@HEK293A cell	SILAC	TiO2	Orbitrap Elite MS	TNIK	Q9UKE5-6	S611	ALNVTSHRVEMPRQNSDPTSENPPLPTRIEK	QNS(ph)DPTSENPPLPTR	Inhibitors of checkpoint kinase 1 (CHK1)
32314919	HU SF2@HEK293A cell	SILAC	TiO2	Orbitrap Elite MS	TNIK	Q9UKE5-6	S737	QAGSSERTRVRANSKSEGSPVLPHEPAKVKP	ANS(ph)KS(ph)EGSPVLPHEPAK	Inhibitors of checkpoint kinase 1 (CHK1)
33819647	IR-RNAB@U2OS cell	Label free	TiO2	Q Exactive HF	TNIK	Q9UKE5-8	S594	RQEEDIPPKVPQRTTSISPALARKNSPGNGS	TTS(ph)IS(ph)PALAR	osteosarcoma
33819647	IR-Urea@U2OS cell	Label free	TiO2	Q Exactive HF	TNIK	Q9UKE5-8	S680	GSQAGSSERTRVRANSKSEGSPVLPHEPAKV	VRANS(ph)KSEGS(ph)PVLPHEPAK	osteosarcoma
33819647	IR-Urea@U2OS cell	Label free	TiO2	Q Exactive HF	TNIK	Q9UKE5-8	S685	SSERTRVRANSKSEGSPVLPHEPAKVKPEES	VRANS(ph)KSEGS(ph)PVLPHEPAK	osteosarcoma
33819647	IR-Urea@U2OS cell	Label free	TiO2	Q Exactive HF	TNIK	Q9UKE5-8	S685	SSERTRVRANSKSEGSPVLPHEPAKVKPEES	VRANS(ph)KSEGS(ph)PVLPHEPAK	osteosarcoma
33819647	IR-Urea@U2OS cell	Label free	TiO2	Q Exactive HF	TNIK	Q9UKE5-8	S594	RQEEDIPPKVPQRTTSISPALARKNSPGNGS	TTS(ph)IS(ph)PALAR	osteosarcoma
33819647	IR-Urea@U2OS cell	Label free	TiO2	Q Exactive HF	TNIK	Q9UKE5-8	S596	EEDIPPKVPQRTTSISPALARKNSPGNGSAL	TTS(ph)IS(ph)PALAR	osteosarcoma
33819647	IR-Urea@U2OS cell	Label free	TiO2	Q Exactive HF	TNIK	Q9UKE5-8	S596	EEDIPPKVPQRTTSISPALARKNSPGNGSAL	TTS(ph)IS(ph)PALAR	osteosarcoma
34417301	Mitotic arrest G1@RPE1 cells	SILAC	TiO2	Orbitrap	TNIK	Q9UKE5-8	S604	PQRTTSISPALARKNSPGNGSALGPRLGSQP	SQGPALTASQS(ph)VHEQPTK	KIF2A
34417301	DKK1@RPE1 cells	SILAC	TiO2	Orbitrap	TNIK	Q9UKE5-8	S604	PQRTTSISPALARKNSPGNGSALGPRLGSQP	SQGPALTASQS(ph)VHEQPTK	KIF2A
35608653	Mock(12h)@Calu-3 cells	Labelling not mention	Enrichment (no details)	OrbiMS not mention	TNIK	Q9UKE5-2	S611	ALNVTSHRVEMPRQNSDPTSENPPLPTRIEK		SARS-CoV-2 r
35608653	Mock(4h)@Calu-3 cells	Labelling not mention	Enrichment (no details)	OrbiMS not mention	TNIK	Q9UKE5-2	S611	ALNVTSHRVEMPRQNSDPTSENPPLPTRIEK		SARS-CoV-2 r
35608653	SARS2(12h)@Calu-3 cells	Labelling not mention	Enrichment (no details)	OrbiMS not mention	TNIK	Q9UKE5-2	S611	ALNVTSHRVEMPRQNSDPTSENPPLPTRIEK		SARS-CoV-2 r
35608653	SARS2(4h)@Calu-3 cells	Labelling not mention	Enrichment (no details)	OrbiMS not mention	TNIK	Q9UKE5-2	S611	ALNVTSHRVEMPRQNSDPTSENPPLPTRIEK		SARS-CoV-2 r
35608653	SARS2(8h)@Calu-3 cells	Labelling not mention	Enrichment (no details)	OrbiMS not mention	TNIK	Q9UKE5-2	S611	ALNVTSHRVEMPRQNSDPTSENPPLPTRIEK		SARS-CoV-2 r
24846711	Magnetic nanoparticles enrichment@HeLa cells	Not mentioned	Magnetic IMAC	Q-Exactive	TNIK	Q9UKE5	S795		DITRPSRPAS(ph)YKK	Selective enrichment
28539327	Birinipant(15min)+TNF-alpha(10min)@H1299 cells	TMT	TiO2	Orbitrap Fusion	TNIK	Q9UKE5	T676	PKVPQRTTSISPA	T(ph)TSISPALAR	Lung carcinoma
28539327	Birinipant(15min)+TNF-alpha(10min)@H1299 cells	TMT	TiO2	Orbitrap Fusion	TNIK	Q9UKE5	S678	VPQRTTSISPALA	TTS(ph)ISPALAR	Lung carcinoma
28539327	DMSO@H1299 cells	TMT	TiO2	Orbitrap Fusion	TNIK	Q9UKE5	T676	PKVPQRTTSISPA	T(ph)TSISPALAR	Lung carcinoma
28539327	DMSO@H1299 cells	TMT	TiO2	Orbitrap Fusion	TNIK	Q9UKE5	S678	VPQRTTSISPALA	TTS(ph)ISPALAR	Lung carcinoma
28539327	TNF-alpha@H1299 cells	TMT	TiO2	Orbitrap Fusion	TNIK	Q9UKE5	T676	PKVPQRTTSISPA	T(ph)TSISPALAR	Lung carcinoma
28539327	TNF-alpha@H1299 cells	TMT	TiO2	Orbitrap Fusion	TNIK	Q9UKE5	S678	VPQRTTSISPALA	TTS(ph)ISPALAR	Lung carcinoma
29449344	Standard cell lysis@HeLa cells	NOT MENTIONED	Fe3+-IMAC	Orbitrap Q- Exactive HF	TNIK	Q9UKE5	S764	GSQAGSSERTRVRANSKSEGSPVLPHEPAKV	ANS(ph)KSEGS(ph)PVLPHEPAK	Benzonase digestion
30624053	SCX-RPLC-CZE-MS/MS@HCT116 cell	Not mentioned	TiO2	Q-Exactive HF	TNIK	Q9UKE5	S707		LGSQPIRAS(ph)NPDLR	Colon carcinoma
30624053	SCX-RPLC-CZE-MS/MS@HCT116 cell	Not mentioned	TiO2	Q-Exactive HF	TNIK	Q9UKE5	S640		VEMPRQNS(ph)DPTSENPPLPTR	Colon carcinoma
30624053	SCX-RPLC-CZE-MS/MS@HCT116 cell	Not mentioned	TiO2	Q-Exactive HF	TNIK	Q9UKE5	S769		SEGS(ph)PVLPHEPAK	Colon carcinoma
30624053	SCX-RPLC-CZE-MS/MS@HCT116 cell	Not mentioned	TiO2	Q-Exactive HF	TNIK	Q9UKE5	S548		QSS(ph)PAMPHK	Colon carcinoma
24846711	Magnetic nanoparticles enrichment@HeLa cells	Not mentioned	Magnetic IMAC	Q-Exactive	TNIK	Q9UKE5	S764		ANS(ph)KSEGS(ph)PVLPHEPAK	Selective enrichment
24846711	Magnetic nanoparticles enrichment@HeLa cells	Not mentioned	Magnetic IMAC	Q-Exactive	TNIK	Q9UKE5	S769		ANS(ph)KSEGS(ph)PVLPHEPAK	Selective enrichment
21406692	NCM(1h)@HUES9 cell	Label free	TiO2	Q Exactive HF	TNIK	IPI00514275	S324	DETEYEYSGSEEEEEENDSGEPSSILNLPGESTLRR	DETEYEYS(ph)GS(ph)EEEEEENDSGEPSSILNLPGESTLRR	no disease
21406692	NCM(1h)@HUES9 cell	Label free	TiO2	Q Exactive HF	TNIK	IPI00514275	S326	DETEYEYSGSEEEEEENDSGEPSSILNLPGESTLRR	DETEYEYS(ph)GS(ph)EEEEEENDSGEPSSILNLPGESTLRR	no disease
21406692	NCM(1h)@HUES9 cell	Label free	TiO2	Q Exactive HF	TNIK	IPI00514275	S324	DETEYEYSGSEEEEEENDSGEPSSILNLPGESTLRR	DETEYEYS(ph)GS(ph)EEEEEENDSGEPSSILNLPGESTLRR	no disease
21406692	NCM(1h)@HUES9 cell	Label free	TiO2	Q Exactive HF	TNIK	IPI00514275	S326	DETEYEYSGSEEEEEENDSGEPSSILNLPGESTLRR	DETEYEYS(ph)GS(ph)EEEEEENDSGEPSSILNLPGESTLRR	no disease
21406692	NCM(24h)@HUES9 cell	Label free	TiO2	Q Exactive HF	TNIK	IPI00514275	S324	DETEYEYSGSEEEEEENDSGEPSSILNLPGESTLRR	DETEYEYS(ph)GS(ph)EEEEEENDSGEPSSILNLPGESTLRR	no disease
21406692	NCM(24h)@HUES9 cell	Label free	TiO2	Q Exactive HF	TNIK	IPI00514275	S326	DETEYEYSGSEEEEEENDSGEPSSILNLPGESTLRR	DETEYEYS(ph)GS(ph)EEEEEENDSGEPSSILNLPGESTLRR	no disease
21406692	NCM(24h)@HUES9 cell	Label free	TiO2	Q Exactive HF	TNIK	IPI00514275	S324	DETEYEYSGSEEEEEENDSGEPSSILNLPGESTLRR	DETEYEYS(ph)GS(ph)EEEEEENDSGEPSSILNLPGESTLRR	no disease
21406692	NCM(24h)@HUES9 cell	Label free	TiO2	Q Exactive HF	TNIK	IPI00514275	S326	DETEYEYSGSEEEEEENDSGEPSSILNLPGESTLRR	DETEYEYS(ph)GS(ph)EEEEEENDSGEPSSILNLPGESTLRR	no disease
21406692	NCM(6h)@HUES9 cell	Label free	TiO2	Q Exactive HF	TNIK	IPI00514275	S324	DETEYEYSGSEEEEEENDSGEPSSILNLPGESTLRR	DETEYEYS(ph)GS(ph)EEEEEENDSGEPSSILNLPGESTLRR	no disease
21406692	NCM(6h)@HUES9 cell	Label free	TiO2	Q Exactive HF	TNIK	IPI00514275	S326	DETEYEYSGSEEEEEENDSGEPSSILNLPGESTLRR	DETEYEYS(ph)GS(ph)EEEEEENDSGEPSSILNLPGESTLRR	no disease
21406692	NCM(6h)@HUES9 cell	Label free	TiO2	Q Exactive HF	TNIK	IPI00514275	S324	DETEYEYSGSEEEEEENDSGEPSSILNLPGESTLRR	DETEYEYS(ph)GS(ph)EEEEEENDSGEPSSILNLPGESTLRR	no disease
21406692	NCM(6h)@HUES9 cell	Label free	TiO2	Q Exactive HF	TNIK	IPI00514275	S326	DETEYEYSGSEEEEEENDSGEPSSILNLPGESTLRR	DETEYEYS(ph)GS(ph)EEEEEENDSGEPSSILNLPGESTLRR	no disease
21406692	PMA(1h)@HUES9 cell	Label free	TiO2	Q Exactive HF	TNIK	IPI00514275	S324	DETEYEYSGSEEEEEENDSGEPSSILNLPGESTLRR	DETEYEYS(ph)GS(ph)EEEEEENDSGEPSSILNLPGESTLRR	no disease
21406692	PMA(1h)@HUES9 cell	Label free	TiO2	Q Exactive HF	TNIK	IPI00514275	S326	DETEYEYSGSEEEEEENDSGEPSSILNLPGESTLRR	DETEYEYS(ph)GS(ph)EEEEEENDSGEPSSILNLPGESTLRR	no disease
21406692	PMA(1h)@HUES9 cell	Label free	TiO2	Q Exactive HF	TNIK	IPI00514275	S324	DETEYEYSGSEEEEEENDSGEPSSILNLPGESTLRR	DETEYEYS(ph)GS(ph)EEEEEENDSGEPSSILNLPGESTLRR	no disease
21406692	PMA(1h)@HUES9 cell	Label free	TiO2	Q Exactive HF	TNIK	IPI00514275	S326	DETEYEYSGSEEEEEENDSGEPSSILNLPGESTLRR	DETEYEYS(ph)GS(ph)EEEEEENDSGEPSSILNLPGESTLRR	no disease
21406692	PMA(24h)@HUES9 cell	Label free	TiO2	Q Exactive HF	TNIK	IPI00514275	S324	DETEYEYSGSEEEEEENDSGEPSSILNLPGESTLRR	DETEYEYS(ph)GS(ph)EEEEEENDSGEPSSILNLPGESTLRR	no disease
21406692	PMA(24h)@HUES9 cell	Label free	TiO2	Q Exactive HF	TNIK	IPI00514275	S326	DETEYEYSGSEEEEEENDSGEPSSILNLPGESTLRR	DETEYEYS(ph)GS(ph)EEEEEENDSGEPSSILNLPGESTLRR	no disease
21406692	PMA(24h)@HUES9 cell	Label free	TiO2	Q Exactive HF	TNIK	IPI00514275	S324	DETEYEYSGSEEEEEENDSGEPSSILNLPGESTLRR	DETEYEYS(ph)GS(ph)EEEEEENDSGEPSSILNLPGESTLRR	no disease
21406692	PMA(24h)@HUES9 cell	Label free	TiO2	Q Exactive HF	TNIK	IPI00514275	S326	DETEYEYSGSEEEEEENDSGEPSSILNLPGESTLRR	DETEYEYS(ph)GS(ph)EEEEEENDSGEPSSILNLPGESTLRR	no disease
21406692	PMA(30min)@HUES9 cell	Label free	TiO2	Q Exactive HF	TNIK	IPI00514275	S324	DETEYEYSGSEEEEEENDSGEPSSILNLPGESTLRR	DETEYEYS(ph)GS(ph)EEEEEENDSGEPSSILNLPGESTLRR	no disease
21406692	PMA(30min)@HUES9 cell	Label free	TiO2	Q Exactive HF	TNIK	IPI00514275	S326	DETEYEYSGSEEEEEENDSGEPSSILNLPGESTLRR	DETEYEYS(ph)GS(ph)EEEEEENDSGEPSSILNLPGESTLRR	no disease
21406692	PMA(30min)@HUES9 cell	Label free	TiO2	Q Exactive HF	TNIK	IPI00514275	S324	DETEYEYSGSEEEEEENDSGEPSSILNLPGESTLRR	DETEYEYS(ph)GS(ph)EEEEEENDSGEPSSILNLPGESTLRR	no disease
21406692	PMA(30min)@HUES9 cell	Label free	TiO2	Q Exactive HF	TNIK	IPI00514275	S326	DETEYEYSGSEEEEEENDSGEPSSILNLPGESTLRR	DETEYEYS(ph)GS(ph)EEEEEENDSGEPSSILNLPGESTLRR	no disease
21406692	PMA(6h)@HUES9 cell	Label free	TiO2	Q Exactive HF	TNIK	IPI00514275	S324	DETEYEYSGSEEEEEENDSGEPSSILNLPGESTLRR	DETEYEYS(ph)GS(ph)EEEEEENDSGEPSSILNLPGESTLRR	no disease
21406692	PMA(6h)@HUES9 cell	Label free	TiO2	Q Exactive HF	TNIK	IPI00514275	S326	DETEYEYSGSEEEEEENDSGEPSSILNLPGESTLRR	DETEYEYS(ph)GS(ph)EEEEEENDSGEPSSILNLPGESTLRR	no disease
21406692	PMA(6h)@HUES9 cell	Label free	TiO2	Q Exactive HF	TNIK	IPI00514275	S324	DETEYEYSGSEEEEEENDSGEPSSILNLPGESTLRR	DETEYEYS(ph)GS(ph)EEEEEENDSGEPSSILNLPGESTLRR	no disease
21406692	PMA(6h)@HUES9 cell	Label free	TiO2	Q Exactive HF	TNIK	IPI00514275	S326	DETEYEYSGSEEEEEENDSGEPSSILNLPGESTLRR	DETEYEYS(ph)GS(ph)EEEEEENDSGEPSSILNLPGESTLRR	no disease
28188228	Vemurafenib@HCT116 cell line	SILAC	TiO2	Q-Exactive plus	TNIK	Q9UKE5	S678		TTS(ph)IS(ph)PALAR	Colon cancer
28188228	Vemurafenib@HCT116 cell line	SILAC	TiO2	Q-Exactive plus	TNIK	Q9UKE5	S680		TTS(ph)IS(ph)PALAR	Colon cancer
28188228	Vemurafenib@HCT116 cell line	SILAC	TiO2	Q-Exactive plus	TNIK	Q9UKE5	S764		ANS(ph)KSEGS(ph)PVLPHEPAK	Colon cancer
28188228	Vemurafenib@HCT116 cell line	SILAC	TiO2	Q-Exactive plus	TNIK	Q9UKE5	S769		ANS(ph)KSEGS(ph)PVLPHEPAK	Colon cancer
28188228	Vemurafenib@Colo205 cell line	SILAC	TiO2	Q-Exactive plus	TNIK	Q9UKE5	S678		TTS(ph)IS(ph)PALAR	Colon cancer
28188228	Vemurafenib@Colo205 cell line	SILAC	TiO2	Q-Exactive plus	TNIK	Q9UKE5	S680		TTS(ph)IS(ph)PALAR	Colon cancer
28188228	Vemurafenib@Colo205 cell line	SILAC	TiO2	Q-Exactive plus	TNIK	Q9UKE5	S764		ANS(ph)KSEGS(ph)PVLPHEPAK	Colon cancer
28188228	Vemurafenib@Colo205 cell line	SILAC	TiO2	Q-Exactive plus	TNIK	Q9UKE5	S769		ANS(ph)KSEGS(ph)PVLPHEPAK	Colon cancer
31350469	SCH772984@A375 cell line	SILAC	TiO2	Q Exactive	TNIK	Q9UKE5	S764		ANS(ph)KSEGS(ph)PVLPHEPAK	Skin cancer
31350469	SCH772984@A375 cell line	SILAC	TiO2	Q Exactive	TNIK	Q9UKE5	S769		ANS(ph)KSEGS(ph)PVLPHEPAK	Skin cancer
31350469	SCH772984@A375 cell line	SILAC	TiO2	Q Exactive	TNIK	Q9UKE5	S764		VRANS(ph)KSEGS(ph)PVLPHEPAK	Skin cancer
31350469	SCH772984@A375 cell line	SILAC	TiO2	Q Exactive	TNIK	Q9UKE5	S769		VRANS(ph)KSEGS(ph)PVLPHEPAK	Skin cancer
31350469	SCH772984@A375 cell line	SILAC	TiO2	Q Exactive	TNIK	Q9UKE5	S678		TTS(ph)IS(ph)PALAR	Skin cancer
31350469	SCH772984@A375 cell line	SILAC	TiO2	Q Exactive	TNIK	Q9UKE5	S680		TTS(ph)IS(ph)PALAR	Skin cancer
31350469	SCH772984@A375 cell line	SILAC	TiO2	Q Exactive	TNIK	Q9UKE5	S678		TTS(ph)IS(ph)PALAR	Skin cancer
31350469	SCH772984@A375 cell line	SILAC	TiO2	Q Exactive	TNIK	Q9UKE5	S680		TTS(ph)IS(ph)PALAR	Skin cancer
20071362	HB-EGF(3min)@A498 cell line	SILAC	TiO2	LTQ-Orbitrap	TNIK	IPI00514275	S640	EMPRQNSDPTSEN	QNS(ph)DPTSENPPLPTR	cellular signaling
20071362	LPA(3min)@A498 cell line	SILAC	TiO2	LTQ-Orbitrap	TNIK	IPI00514275	S640	EMPRQNSDPTSEN	QNS(ph)DPTSENPPLPTR	cellular signaling
20071362	Serum starvation@A498 cell line	SILAC	TiO2	LTQ-Orbitrap	TNIK	IPI00514275	S640	EMPRQNSDPTSEN	QNS(ph)DPTSENPPLPTR	cellular signaling
21406692	NCM(1h)@HUES9 cell	Label free	TiO2	Q Exactive HF	TNIK	IPI00514275	S640	QNSDPTSENPPLPTR	(gl)QNS(ph)DPTSENPPLPTR	no disease
21406692	NCM(24h)@HUES9 cell	Label free	TiO2	Q Exactive HF	TNIK	IPI00514275	S640	QNSDPTSENPPLPTR	(gl)QNS(ph)DPTSENPPLPTR	no disease
21406692	NCM(6h)@HUES9 cell	Label free	TiO2	Q Exactive HF	TNIK	IPI00514275	S640	QNSDPTSENPPLPTR	(gl)QNS(ph)DPTSENPPLPTR	no disease
21406692	PMA(1h)@HUES9 cell	Label free	TiO2	Q Exactive HF	TNIK	IPI00514275	S640	QNSDPTSENPPLPTR	(gl)QNS(ph)DPTSENPPLPTR	no disease
21406692	PMA(24h)@HUES9 cell	Label free	TiO2	Q Exactive HF	TNIK	IPI00514275	S640	QNSDPTSENPPLPTR	(gl)QNS(ph)DPTSENPPLPTR	no disease
21406692	PMA(30min)@HUES9 cell	Label free	TiO2	Q Exactive HF	TNIK	IPI00514275	S640	QNSDPTSENPPLPTR	(gl)QNS(ph)DPTSENPPLPTR	no disease
21406692	PMA(6h)@HUES9 cell	Label free	TiO2	Q Exactive HF	TNIK	IPI00514275	S640	QNSDPTSENPPLPTR	(gl)QNS(ph)DPTSENPPLPTR	no disease
23898821	Untreated@H3122 cell line	mTRAQ	IMAC	Q Exactive	TNIK	Q9UKE5	S688	ALARKNSPGNGSA		Lung cancer
23898821	Untreated@H3122 cell line	mTRAQ	IMAC	Q Exactive	TNIK	Q9UKE5	S707	SQPIRASNPDLRR		Lung cancer
23898821	Untreated@H3122 cell line	mTRAQ	IMAC	Q Exactive	TNIK	Q9UKE5	S548	RLNRQSSPAMPHK		Lung cancer
23898821	Untreated@H3122 cell line	mTRAQ	IMAC	Q Exactive	TNIK	Q9UKE5	S769	NSKSEGSPVLPHE		Lung cancer
23898821	Untreated@H3122 cell line	mTRAQ	IMAC	Q Exactive	TNIK	Q9UKE5	S678	VPQRTTSISPALA		Lung cancer
23898821	Untreated@H3122 cell line	mTRAQ	IMAC	Q Exactive	TNIK	Q9UKE5	S680	QRTTSISPALARK		Lung cancer
23898821	Untreated@H3122 cell line	mTRAQ	IMAC	Q Exactive	TNIK	Q9UKE5	T581	GVQPARTPPMLRP		Lung cancer
23898821	Untreated@H3122 cell line	mTRAQ	IMAC	Q Exactive	TNIK	Q9UKE5	S640	EMPRQNSDPTSEN		Lung cancer
23898821	Untreated@H3122 cell line	SILAC	IMAC	Q Exactive	TNIK	Q9UKE5	S688	ALARKNSPGNGSA		Lung cancer
23898821	Untreated@H3122 cell line	SILAC	IMAC	Q Exactive	TNIK	Q9UKE5	S707	SQPIRASNPDLRR		Lung cancer
23898821	Untreated@H3122 cell line	SILAC	IMAC	Q Exactive	TNIK	Q9UKE5	S548	RLNRQSSPAMPHK		Lung cancer
23898821	Untreated@H3122 cell line	SILAC	IMAC	Q Exactive	TNIK	Q9UKE5	S769	NSKSEGSPVLPHE		Lung cancer
23898821	Untreated@H3122 cell line	SILAC	IMAC	Q Exactive	TNIK	Q9UKE5	S678	VPQRTTSISPALA		Lung cancer
23898821	Untreated@H3122 cell line	SILAC	IMAC	Q Exactive	TNIK	Q9UKE5	S680	QRTTSISPALARK		Lung cancer
23898821	Untreated@H3122 cell line	SILAC	IMAC	Q Exactive	TNIK	Q9UKE5	T581	GVQPARTPPMLRP		Lung cancer
23898821	Untreated@H3122 cell line	SILAC	IMAC	Q Exactive	TNIK	Q9UKE5	S640	EMPRQNSDPTSEN		Lung cancer
23898821	Crizotinib@H3122 cell line	SILAC	IMAC	Q Exactive	TNIK	Q9UKE5	S548	RLNRQSSPAMPHK	QSS(ph)PAMPHK	Lung cancer
23898821	Crizotinib@H3122 cell line	SILAC	IMAC	Q Exactive	TNIK	Q9UKE5	T581	GVQPARTPPMLRP	SESFSISGVQPART(ph)PPMLRPVDPQIPHLVAVK	Lung cancer
23898821	Crizotinib@H3122 cell line	mTRAQ	IMAC	Q Exactive	TNIK	Q9UKE5	S548	RLNRQSSPAMPHK	QSS(ph)PAMPHK	Lung cancer
23898821	Crizotinib@H3122 cell line	mTRAQ	IMAC	Q Exactive	TNIK	Q9UKE5	S688	ALARKNSPGNGSA		Lung cancer
23898821	Crizotinib@H3122 cell line	mTRAQ	IMAC	Q Exactive	TNIK	Q9UKE5	S707	SQPIRASNPDLRR		Lung cancer
23898821	Crizotinib@H3122 cell line	mTRAQ	IMAC	Q Exactive	TNIK	Q9UKE5	S548	RLNRQSSPAMPHK		Lung cancer
23898821	Crizotinib@H3122 cell line	mTRAQ	IMAC	Q Exactive	TNIK	Q9UKE5	S769	NSKSEGSPVLPHE		Lung cancer
23898821	Crizotinib@H3122 cell line	mTRAQ	IMAC	Q Exactive	TNIK	Q9UKE5	S678	VPQRTTSISPALA		Lung cancer
23898821	Crizotinib@H3122 cell line	mTRAQ	IMAC	Q Exactive	TNIK	Q9UKE5	S680	QRTTSISPALARK		Lung cancer
23898821	Crizotinib@H3122 cell line	mTRAQ	IMAC	Q Exactive	TNIK	Q9UKE5	T581	GVQPARTPPMLRP		Lung cancer
23898821	Crizotinib@H3122 cell line	mTRAQ	IMAC	Q Exactive	TNIK	Q9UKE5	S640	EMPRQNSDPTSEN		Lung cancer
23898821	Crizotinib@H3122 cell line	SILAC	IMAC	Q Exactive	TNIK	Q9UKE5	S688	ALARKNSPGNGSA		Lung cancer
23898821	Crizotinib@H3122 cell line	SILAC	IMAC	Q Exactive	TNIK	Q9UKE5	S707	SQPIRASNPDLRR		Lung cancer
23898821	Crizotinib@H3122 cell line	SILAC	IMAC	Q Exactive	TNIK	Q9UKE5	S548	RLNRQSSPAMPHK		Lung cancer
23898821	Crizotinib@H3122 cell line	SILAC	IMAC	Q Exactive	TNIK	Q9UKE5	S769	NSKSEGSPVLPHE		Lung cancer
23898821	Crizotinib@H3122 cell line	SILAC	IMAC	Q Exactive	TNIK	Q9UKE5	S678	VPQRTTSISPALA		Lung cancer
23898821	Crizotinib@H3122 cell line	SILAC	IMAC	Q Exactive	TNIK	Q9UKE5	S680	QRTTSISPALARK		Lung cancer
23898821	Crizotinib@H3122 cell line	SILAC	IMAC	Q Exactive	TNIK	Q9UKE5	T581	GVQPARTPPMLRP		Lung cancer
23898821	Crizotinib@H3122 cell line	SILAC	IMAC	Q Exactive	TNIK	Q9UKE5	S640	EMPRQNSDPTSEN		Lung cancer
23898821	Crizotinib@H3122 cell line	SILAC	IMAC	Q Exactive	TNIK	Q9UKE5	S678	VPQRTTSISPALA	TTS(ph)IS(ph)PALAR	Lung cancer
24173317	Human embryonic stem cells (hESCs)	Dimethy labeling	SIMAC+TiO2	LTQ-Orbitrap Velos	TNIK	Q9UKE5	S769		SEGS(ph)PVLPHEPAK	Neurological disorders
24173317	Human embryonic stem cells (hESCs)	Dimethy labeling	SIMAC+TiO2	LTQ-Orbitrap Velos	TNIK	Q9UKE5	S502		QERDYLVS(ph)LQHQR	Neurological disorders
24173317	Parental neural stem cells (NSCs)	Dimethy labeling	SIMAC+TiO2	LTQ-Orbitrap Velos	TNIK	Q9UKE5	S769		SEGS(ph)PVLPHEPAK	Neurological disorders
24173317	Parental neural stem cells (NSCs)	Dimethy labeling	SIMAC+TiO2	LTQ-Orbitrap Velos	TNIK	Q9UKE5	S502		QERDYLVS(ph)LQHQR	Neurological disorders
25002506	PD184352+ PMA(30min)@HEK293 cells	SILAC	TiO2	Orbitrap	TNIK	Q9UKE5	S610		SQGPALTASQS(ph)VHEQPTK	skin cancer
25002506	BI-D1870+ PMA(30min)@HEK293 cells	SILAC	TiO2	Orbitrap	TNIK	Q9UKE5	S610		SQGPALTASQS(ph)VHEQPTK	skin cancer
25002506	BI-D1870(2h)@A375 cells	SILAC	TiO2	Orbitrap	TNIK	Q9UKE5	S610		SQGPALTASQS(ph)VHEQPTK	skin cancer
25002506	Control RNAi@A375 cells	SILAC	TiO2	Orbitrap	TNIK	Q9UKE5	S610		SQGPALTASQS(ph)VHEQPTK	skin cancer
25002506	Control RNAi + PMA(30min)@HEK293 cells	SILAC	TiO2	Orbitrap	TNIK	Q9UKE5	S610		SQGPALTASQS(ph)VHEQPTK	skin cancer
25002506	DMSO@A375 cells	SILAC	TiO2	Orbitrap	TNIK	Q9UKE5	S610		SQGPALTASQS(ph)VHEQPTK	skin cancer
25002506	PD184352(2h)@A375 cells	SILAC	TiO2	Orbitrap	TNIK	Q9UKE5	S610		SQGPALTASQS(ph)VHEQPTK	skin cancer
25002506	PMA(30min)@HEK293 cells	SILAC	TiO2	Orbitrap	TNIK	Q9UKE5	S610		SQGPALTASQS(ph)VHEQPTK	skin cancer
25002506	RSK1/2 RNAi@A375 cells	SILAC	TiO2	Orbitrap	TNIK	Q9UKE5	S610		SQGPALTASQS(ph)VHEQPTK	skin cancer
25002506	RSK1/2 RNAi + PMA (30min)@HEK293 cells	SILAC	TiO2	Orbitrap	TNIK	Q9UKE5	S610		SQGPALTASQS(ph)VHEQPTK	skin cancer
25003641	DMSO@HL-60 cells	SILAC	TiO2	Q Exactive	TNIK	Q9UKE5	T181	EVKLVDFGVSAQLDRTVGRRNTFIGTPYWMA	LVDFGVSAQLDRT(ph)VGR	leukemia
25003641	DMSO@HL-60 cells	SILAC	TiO2	Q Exactive	TNIK	Q9UKE5	S678	RQEEDIPPKVPQRTTSISPALARKNSPGNGS	TTS(ph)IS(ph)PALAR	leukemia
25003641	DMSO@HL-60 cells	SILAC	TiO2	Q Exactive	TNIK	Q9UKE5	S769	SSERTRVRANSKSEGSPVLPHEPAKVKPEES	ANS(ph)KSEGS(ph)PVLPHEPAK	leukemia
25003641	VE-821@HL-60 cells	SILAC	TiO2	Q Exactive	TNIK	Q9UKE5	T181	EVKLVDFGVSAQLDRTVGRRNTFIGTPYWMA	LVDFGVSAQLDRT(ph)VGR	leukemia
25003641	VE-821@HL-60 cells	SILAC	TiO2	Q Exactive	TNIK	Q9UKE5	S678	RQEEDIPPKVPQRTTSISPALARKNSPGNGS	TTS(ph)IS(ph)PALAR	leukemia
25003641	VE-821@HL-60 cells	SILAC	TiO2	Q Exactive	TNIK	Q9UKE5	S769	SSERTRVRANSKSEGSPVLPHEPAKVKPEES	ANS(ph)KSEGS(ph)PVLPHEPAK	leukemia
25816343	Mock treated@16HBE14o- cells	SILAC	TiO2	LTQ Orbitrap Velos hybrid	TNIK	Q9UKE5	S707			Infection
25816343	Mock treated@S9 cells	SILAC	TiO2	LTQ Orbitrap Velos hybrid	TNIK	Q9UKE5	S707			Infection
25816343	rHla@16HBE14o- cells	SILAC	TiO2	LTQ Orbitrap Velos hybrid	TNIK	Q9UKE5	S707			Infection
25816343	rHla@S9 cells	SILAC	TiO2	LTQ Orbitrap Velos hybrid	TNIK	Q9UKE5	S707			Infection
26434776	DMSO-CID1@H929 cells	SILAC	IMAC+pY-1000	LTQ-Orbitrap Elite	TNIK	Q9UKE5	S764	GSQagsSERTRVRANSKSEGSPVLPHEPAKV	_ANS(ph)KSEGSPVLPHEPAK_	Bone cancer
26434776	DMSO-CID1@H929 cells	SILAC	IMAC+pY-1000	LTQ-Orbitrap Elite	TNIK	Q9UKE5	S678	RQEEDIPPKVPQRTTSISPALARKNSPGNGS	_TTS(ph)IS(ph)PALARK_	Bone cancer
26434776	DMSO-CID1@H929 cells	SILAC	IMAC+pY-1000	LTQ-Orbitrap Elite	TNIK	Q9UKE5	S764	GSQagsSERTRVRANSKSEGSPVLPHEPAKV	_ANS(ph)KSEGSPVLPHEPAK_	Bone cancer
26434776	DMSO-CID1@H929 cells	SILAC	IMAC+pY-1000	LTQ-Orbitrap Elite	TNIK	Q9UKE5	S678	RQEEDIPPKVPQRTTSISPALARKNSPGNGS	_TTS(ph)IS(ph)PALARK_	Bone cancer
26434776	DMSO-HCD1@H929 cells	SILAC	IMAC+pY-1000	LTQ-Orbitrap Elite	TNIK	Q9UKE5	S764	GSQagsSERTRVRANSKSEGSPVLPHEPAKV	_ANS(ph)KSEGSPVLPHEPAK_	Bone cancer
26434776	DMSO-HCD1@H929 cells	SILAC	IMAC+pY-1000	LTQ-Orbitrap Elite	TNIK	Q9UKE5	S678	RQEEDIPPKVPQRTTSISPALARKNSPGNGS	_TTS(ph)IS(ph)PALARK_	Bone cancer
26434776	DMSO-HCD1@H929 cells	SILAC	IMAC+pY-1000	LTQ-Orbitrap Elite	TNIK	Q9UKE5	S764	GSQagsSERTRVRANSKSEGSPVLPHEPAKV	_ANS(ph)KSEGSPVLPHEPAK_	Bone cancer
26434776	DMSO-HCD1@H929 cells	SILAC	IMAC+pY-1000	LTQ-Orbitrap Elite	TNIK	Q9UKE5	S678	RQEEDIPPKVPQRTTSISPALARKNSPGNGS	_TTS(ph)IS(ph)PALARK_	Bone cancer
26434776	DMSO-HCDls2@H929 cells	SILAC	IMAC+pY-1000	LTQ-Orbitrap Elite	TNIK	Q9UKE5	S764	GSQagsSERTRVRANSKSEGSPVLPHEPAKV	_ANS(ph)KSEGSPVLPHEPAK_	Bone cancer
26434776	DMSO-HCDls2@H929 cells	SILAC	IMAC+pY-1000	LTQ-Orbitrap Elite	TNIK	Q9UKE5	S678	RQEEDIPPKVPQRTTSISPALARKNSPGNGS	_TTS(ph)IS(ph)PALARK_	Bone cancer
26434776	DMSO-HCDls2@H929 cells	SILAC	IMAC+pY-1000	LTQ-Orbitrap Elite	TNIK	Q9UKE5	S764	GSQagsSERTRVRANSKSEGSPVLPHEPAKV	_ANS(ph)KSEGSPVLPHEPAK_	Bone cancer
26434776	DMSO-HCDls2@H929 cells	SILAC	IMAC+pY-1000	LTQ-Orbitrap Elite	TNIK	Q9UKE5	S678	RQEEDIPPKVPQRTTSISPALARKNSPGNGS	_TTS(ph)IS(ph)PALARK_	Bone cancer
26434776	Imatinib-CID1@H929 cells	SILAC	IMAC+pY-1000	LTQ-Orbitrap Elite	TNIK	Q9UKE5	S764	GSQagsSERTRVRANSKSEGSPVLPHEPAKV	_ANS(ph)KSEGSPVLPHEPAK_	Bone cancer
26434776	Imatinib-CID1@H929 cells	SILAC	IMAC+pY-1000	LTQ-Orbitrap Elite	TNIK	Q9UKE5	S678	RQEEDIPPKVPQRTTSISPALARKNSPGNGS	_TTS(ph)IS(ph)PALARK_	Bone cancer
26434776	Imatinib-CID1@H929 cells	SILAC	IMAC+pY-1000	LTQ-Orbitrap Elite	TNIK	Q9UKE5	S764	GSQagsSERTRVRANSKSEGSPVLPHEPAKV	_ANS(ph)KSEGSPVLPHEPAK_	Bone cancer
26434776	Imatinib-CID1@H929 cells	SILAC	IMAC+pY-1000	LTQ-Orbitrap Elite	TNIK	Q9UKE5	S678	RQEEDIPPKVPQRTTSISPALARKNSPGNGS	_TTS(ph)IS(ph)PALARK_	Bone cancer
26434776	Imatinib-HCD1@H929 cells	SILAC	IMAC+pY-1000	LTQ-Orbitrap Elite	TNIK	Q9UKE5	S764	GSQagsSERTRVRANSKSEGSPVLPHEPAKV	_ANS(ph)KSEGSPVLPHEPAK_	Bone cancer
26434776	Imatinib-HCD1@H929 cells	SILAC	IMAC+pY-1000	LTQ-Orbitrap Elite	TNIK	Q9UKE5	S678	RQEEDIPPKVPQRTTSISPALARKNSPGNGS	_TTS(ph)IS(ph)PALARK_	Bone cancer
26434776	Imatinib-HCD1@H929 cells	SILAC	IMAC+pY-1000	LTQ-Orbitrap Elite	TNIK	Q9UKE5	S764	GSQagsSERTRVRANSKSEGSPVLPHEPAKV	_ANS(ph)KSEGSPVLPHEPAK_	Bone cancer
26434776	Imatinib-HCD1@H929 cells	SILAC	IMAC+pY-1000	LTQ-Orbitrap Elite	TNIK	Q9UKE5	S678	RQEEDIPPKVPQRTTSISPALARKNSPGNGS	_TTS(ph)IS(ph)PALARK_	Bone cancer
26434776	Imatinib-HCDls2@H929 cells	SILAC	IMAC+pY-1000	LTQ-Orbitrap Elite	TNIK	Q9UKE5	S764	GSQagsSERTRVRANSKSEGSPVLPHEPAKV	_ANS(ph)KSEGSPVLPHEPAK_	Bone cancer
26434776	Imatinib-HCDls2@H929 cells	SILAC	IMAC+pY-1000	LTQ-Orbitrap Elite	TNIK	Q9UKE5	S678	RQEEDIPPKVPQRTTSISPALARKNSPGNGS	_TTS(ph)IS(ph)PALARK_	Bone cancer
26434776	Imatinib-HCDls2@H929 cells	SILAC	IMAC+pY-1000	LTQ-Orbitrap Elite	TNIK	Q9UKE5	S764	GSQagsSERTRVRANSKSEGSPVLPHEPAKV	_ANS(ph)KSEGSPVLPHEPAK_	Bone cancer
26434776	Imatinib-HCDls2@H929 cells	SILAC	IMAC+pY-1000	LTQ-Orbitrap Elite	TNIK	Q9UKE5	S678	RQEEDIPPKVPQRTTSISPALARKNSPGNGS	_TTS(ph)IS(ph)PALARK_	Bone cancer
26434776	Imatinib@H929 cells	SILAC	IMAC+pY-1000	LTQ-Orbitrap Elite	TNIK	Q9UKE5	S764	GSQagsSERTRVRANSKSEGSPVLPHEPAKV	_ANS(ph)KSEGSPVLPHEPAK_	Bone cancer
26434776	Imatinib@H929 cells	SILAC	IMAC+pY-1000	LTQ-Orbitrap Elite	TNIK	Q9UKE5	S678	RQEEDIPPKVPQRTTSISPALARKNSPGNGS	_TTS(ph)IS(ph)PALARK_	Bone cancer
26434776	Imatinib@H929 cells	SILAC	IMAC+pY-1000	LTQ-Orbitrap Elite	TNIK	Q9UKE5	S764	GSQagsSERTRVRANSKSEGSPVLPHEPAKV	_ANS(ph)KSEGSPVLPHEPAK_	Bone cancer
26434776	Imatinib@H929 cells	SILAC	IMAC+pY-1000	LTQ-Orbitrap Elite	TNIK	Q9UKE5	S678	RQEEDIPPKVPQRTTSISPALARKNSPGNGS	_TTS(ph)IS(ph)PALARK_	Bone cancer
26434776	Bortezomib-CID1@H929 cells	SILAC	IMAC+pY-1000	LTQ-Orbitrap Elite	TNIK	Q9UKE5	S764	GSQagsSERTRVRANSKSEGSPVLPHEPAKV	_ANS(ph)KSEGSPVLPHEPAK_	Bone cancer
26434776	Bortezomib-CID1@H929 cells	SILAC	IMAC+pY-1000	LTQ-Orbitrap Elite	TNIK	Q9UKE5	S678	RQEEDIPPKVPQRTTSISPALARKNSPGNGS	_TTS(ph)IS(ph)PALARK_	Bone cancer
26434776	Bortezomib-CID1@H929 cells	SILAC	IMAC+pY-1000	LTQ-Orbitrap Elite	TNIK	Q9UKE5	S764	GSQagsSERTRVRANSKSEGSPVLPHEPAKV	_ANS(ph)KSEGSPVLPHEPAK_	Bone cancer
26434776	Bortezomib-CID1@H929 cells	SILAC	IMAC+pY-1000	LTQ-Orbitrap Elite	TNIK	Q9UKE5	S678	RQEEDIPPKVPQRTTSISPALARKNSPGNGS	_TTS(ph)IS(ph)PALARK_	Bone cancer
26434776	Bortezomib-HCD1@H929 cells	SILAC	IMAC+pY-1000	LTQ-Orbitrap Elite	TNIK	Q9UKE5	S764	GSQagsSERTRVRANSKSEGSPVLPHEPAKV	_ANS(ph)KSEGSPVLPHEPAK_	Bone cancer
26434776	Bortezomib-HCD1@H929 cells	SILAC	IMAC+pY-1000	LTQ-Orbitrap Elite	TNIK	Q9UKE5	S678	RQEEDIPPKVPQRTTSISPALARKNSPGNGS	_TTS(ph)IS(ph)PALARK_	Bone cancer
26434776	Bortezomib-HCD1@H929 cells	SILAC	IMAC+pY-1000	LTQ-Orbitrap Elite	TNIK	Q9UKE5	S764	GSQagsSERTRVRANSKSEGSPVLPHEPAKV	_ANS(ph)KSEGSPVLPHEPAK_	Bone cancer
26434776	Bortezomib-HCD1@H929 cells	SILAC	IMAC+pY-1000	LTQ-Orbitrap Elite	TNIK	Q9UKE5	S678	RQEEDIPPKVPQRTTSISPALARKNSPGNGS	_TTS(ph)IS(ph)PALARK_	Bone cancer
26434776	Bortezomib-HCDls2@H929 cells	SILAC	IMAC+pY-1000	LTQ-Orbitrap Elite	TNIK	Q9UKE5	S764	GSQagsSERTRVRANSKSEGSPVLPHEPAKV	_ANS(ph)KSEGSPVLPHEPAK_	Bone cancer
26434776	Bortezomib-HCDls2@H929 cells	SILAC	IMAC+pY-1000	LTQ-Orbitrap Elite	TNIK	Q9UKE5	S678	RQEEDIPPKVPQRTTSISPALARKNSPGNGS	_TTS(ph)IS(ph)PALARK_	Bone cancer
26434776	Bortezomib-HCDls2@H929 cells	SILAC	IMAC+pY-1000	LTQ-Orbitrap Elite	TNIK	Q9UKE5	S764	GSQagsSERTRVRANSKSEGSPVLPHEPAKV	_ANS(ph)KSEGSPVLPHEPAK_	Bone cancer
26434776	Bortezomib-HCDls2@H929 cells	SILAC	IMAC+pY-1000	LTQ-Orbitrap Elite	TNIK	Q9UKE5	S678	RQEEDIPPKVPQRTTSISPALARKNSPGNGS	_TTS(ph)IS(ph)PALARK_	Bone cancer
26434776	Bortezomib@H929 cells	SILAC	IMAC+pY-1000	LTQ-Orbitrap Elite	TNIK	Q9UKE5	S764	GSQagsSERTRVRANSKSEGSPVLPHEPAKV	_ANS(ph)KSEGSPVLPHEPAK_	Bone cancer
26434776	Bortezomib@H929 cells	SILAC	IMAC+pY-1000	LTQ-Orbitrap Elite	TNIK	Q9UKE5	S678	RQEEDIPPKVPQRTTSISPALARKNSPGNGS	_TTS(ph)IS(ph)PALARK_	Bone cancer
26434776	Bortezomib@H929 cells	SILAC	IMAC+pY-1000	LTQ-Orbitrap Elite	TNIK	Q9UKE5	S764	GSQagsSERTRVRANSKSEGSPVLPHEPAKV	_ANS(ph)KSEGSPVLPHEPAK_	Bone cancer
26434776	Bortezomib@H929 cells	SILAC	IMAC+pY-1000	LTQ-Orbitrap Elite	TNIK	Q9UKE5	S678	RQEEDIPPKVPQRTTSISPALARKNSPGNGS	_TTS(ph)IS(ph)PALARK_	Bone cancer
26434776	DMSO@H929 cells	SILAC	IMAC+pY-1000	LTQ-Orbitrap Elite	TNIK	Q9UKE5	S764	GSQagsSERTRVRANSKSEGSPVLPHEPAKV	ANS(ph)KSEGSPVLPHEPAK	Bone cancer
26434776	DMSO@H929 cells	SILAC	IMAC+pY-1000	LTQ-Orbitrap Elite	TNIK	Q9UKE5	S678	RQEEDIPPKVPQRTTSISPALARKNSPGNGS	TTS(ph)IS(ph)PALARK	Bone cancer
26434776	DMSO@H929 cells	SILAC	IMAC+pY-1000	LTQ-Orbitrap Elite	TNIK	Q9UKE5	S764	GSQagsSERTRVRANSKSEGSPVLPHEPAKV	ANS(ph)KSEGSPVLPHEPAK	Bone cancer
26434776	DMSO@H929 cells	SILAC	IMAC+pY-1000	LTQ-Orbitrap Elite	TNIK	Q9UKE5	S678	RQEEDIPPKVPQRTTSISPALARKNSPGNGS	TTS(ph)IS(ph)PALARK	Bone cancer
26471730	PINK1 KO@HEK293 cells	SILAC	TiO2	LTQ-Orbitrap Velos Pro	TNIK	Q9UKE5	S769	NSKSEGSPVLPHE	SEGS(ph)PVL(ph)EPAK	Parkinson's disease (PD)
26471730	PINK1 WT@HEK293 cells	SILAC	TiO2	LTQ-Orbitrap Velos Pro	TNIK	Q9UKE5	S769	NSKSEGSPVLPHE	SEGS(ph)PVL(ph)EPAK	Parkinson's disease (PD)
27067055	IL2@Kit225 T cells	SILAC	TiO2	Q Exactive HF	TNIK	Q9UKE5	S769		SEGS(ph)PVLPHEPAK	Cytokine stimulation
27067055	Untreated@Kit225 T cells	SILAC	TiO2	Q Exactive HF	TNIK	Q9UKE5	S769		SEGS(ph)PVLPHEPAK	Cytokine stimulation
27642862	Pervanadate@BEL7402 cell line	Label-free	Src superbinder+Ti-IMAC	LTQ-Orbitrap Velos	TNIK	Q9UKE5	Y499	RQAERLQRQLKQERDYLVSLQHQRQEQRPVE	DY(ph)LVSLQHQR	Enrichment-study
27642862	Pervanadate@BT474 cell line	Label-free	Src superbinder+Ti-IMAC	LTQ-Orbitrap Velos	TNIK	Q9UKE5	Y499	RQAERLQRQLKQERDYLVSLQHQRQEQRPVE	DY(ph)LVSLQHQR	Enrichment-study
27642862	Pervanadate@MCF10A cell line	Label-free	Src superbinder+Ti-IMAC	LTQ-Orbitrap Velos	TNIK	Q9UKE5	Y499	RQAERLQRQLKQERDYLVSLQHQRQEQRPVE	DY(ph)LVSLQHQR	Enrichment-study
27642862	Pervanadate@MCF7 cell line	Label-free	Src superbinder+Ti-IMAC	LTQ-Orbitrap Velos	TNIK	Q9UKE5	Y499	RQAERLQRQLKQERDYLVSLQHQRQEQRPVE	DY(ph)LVSLQHQR	Enrichment-study
27642862	Untreated control@BEL7402 cell line	Label free	pTyr+Ti4+-IMAC	LTQ Orbitrap Velos	TNIK	Q9UKE5	Y499	RQAERLQRQLKQERDYLVSLQHQRQEQRPVE	DY(ph)LVSLQHQR	phosphotyrosine superbinder
27642862	Untreated control@BT474 cell line	Label free	pTyr+Ti4+-IMAC	LTQ Orbitrap Velos	TNIK	Q9UKE5	Y499	RQAERLQRQLKQERDYLVSLQHQRQEQRPVE	DY(ph)LVSLQHQR	phosphotyrosine superbinder
27690223	WT HIV@CEM-T4 T cells	TMT	TiO2	Orbitrap Fusion	TNIK	Q9UKE5	S707	LGSQPIRASNPDLR		Infection
27690223	WT HIV@CEM-T4 T cells	TMT	TiO2	Orbitrap Fusion	TNIK	Q9UKE5	S560	VANRISDPNLPPR		Infection
27690223	HIV delta_Vif@CEM-T4 T cells	TMT	TiO2	Orbitrap Fusion	TNIK	Q9UKE5	S560	VANRISDPNLPPR		Infection
27690223	HIV delta_Vif@CEM-T4 T cells	TMT	TiO2	Orbitrap Fusion	TNIK	Q9UKE5	S707	LGSQPIRASNPDLR		Infection
27690223	Mock infected@CEM-T4 T cells	TMT	TiO2	Orbitrap Fusion	TNIK	Q9UKE5	S707	LGSQPIRASNPDLR		Infection
27690223	Mock infected@CEM-T4 T cells	TMT	TiO2	Orbitrap Fusion	TNIK	Q9UKE5	S560	VANRISDPNLPPR		Infection
27794612	Gefitinib+FGF2@A431cell line	TMT	Fe IMAC	Q Exactive	TNIK	F5H865	S680		TTSIS(ph)PALAR	Squamous cell carcinoma
27794612	Gefitinib@A431cell line	TMT	Fe IMAC	Q Exactive	TNIK	F5H865	S680		TTSIS(ph)PALAR	Squamous cell carcinoma
27794612	DMSO@A431cell line	TMT	Fe IMAC	Q Exactive	TNIK	F5H865	S680		TTSIS(ph)PALAR	Squamous cell carcinoma
27880036	Pervanadate@Hela cell line_27880036	Label free	Src sSH2	Q-Exactive	TNIK	Q9UKE5	Y963	GRVSTHSQEMDSGTEYGMGSSTKASFTPFVD	VSTHSQEMDSGTEY(ph)GMGSSTK	Enrichment analysis
27880036	anti-pY Ab@HeLa cell line	Label free	Src sSH2	Q-Exactive	TNIK	Q9UKE5	Y963	GRVSTHSQEMDSGTEYGMGSSTKASFTPFVD	VSTHSQEMDSGTEY(ph)GMGSSTK	Enrichment analysis
27880036	Src sSH2@HeLa cell line	Label free	Src sSH2	Q-Exactive	TNIK	Q9UKE5	Y963	GRVSTHSQEMDSGTEYGMGSSTKASFTPFVD	VSTHSQEMDSGTEY(ph)GMGSSTK	Enrichment analysis
28176443	K8-GFP-WT@A431 cell line	TMT	TiO2	Orbitrap fusion Tribrid	TNIK	NP_001155034.1	S707		LGSQPIRAS(ph)NPDLR	Skin squamous cell carcinoma
28176443	KD8S431A@A431 cell line	TMT	TiO2	Orbitrap fusion Tribrid	TNIK	NP_001155034.1	S707		LGSQPIRAS(ph)NPDLR	Skin squamous cell carcinoma
28176443	KD8S73D@A431 cell line	TMT	TiO2	Orbitrap fusion Tribrid	TNIK	NP_001155034.1	S707		LGSQPIRAS(ph)NPDLR	Skin squamous cell carcinoma
28176443	KD8WT@A431 cell line	TMT	TiO2	Orbitrap fusion Tribrid	TNIK	NP_001155034.1	S707		LGSQPIRAS(ph)NPDLR	Skin squamous cell carcinoma
28176443	shRNA resistant K8-WT@A431 cell line	TMT	TiO2	Orbitrap fusion Tribrid	TNIK	NP_001155034.1	S707		LGSQPIRAS(ph)NPDLR	Skin squamous cell carcinoma
28176443	shRNA resistant K8-WT@A431 cell line	TMT	TiO2	Orbitrap fusion Tribrid	TNIK	NP_001155034.1	S707		LGSQPIRAS(ph)NPDLR	Skin squamous cell carcinoma
28176443	KD8S431A@A431 cell line	TMT	TiO2	Orbitrap fusion Tribrid	TNIK	NP_001155034.1	S707		LGSQPIRAS(ph)NPDLR	Skin squamous cell carcinoma
28176443	KD8S431A@A431 cell line	TMT	TiO2	Orbitrap fusion Tribrid	TNIK	NP_001155034.1	S707		LGSQPIRAS(ph)NPDLR	Skin squamous cell carcinoma
28176443	KD8S431D@A431 cell line	TMT	TiO2	Orbitrap fusion Tribrid	TNIK	NP_001155034.1	S707		LGSQPIRAS(ph)NPDLR	Skin squamous cell carcinoma
28176443	KD8S431D@A431 cell line	TMT	TiO2	Orbitrap fusion Tribrid	TNIK	NP_001155034.1	S707		LGSQPIRAS(ph)NPDLR	Skin squamous cell carcinoma
28176443	KD8S73A@A431 cell line	TMT	TiO2	Orbitrap fusion Tribrid	TNIK	NP_001155034.1	S707		LGSQPIRAS(ph)NPDLR	Skin squamous cell carcinoma
28176443	KD8S73D@A431 cell line	TMT	TiO2	Orbitrap fusion Tribrid	TNIK	NP_001155034.1	S707		LGSQPIRAS(ph)NPDLR	Skin squamous cell carcinoma
28176443	KD8S73D@A431 cell line	TMT	TiO2	Orbitrap fusion Tribrid	TNIK	NP_001155034.1	S707		LGSQPIRAS(ph)NPDLR	Skin squamous cell carcinoma
28176443	KD8S73D phosphosead@A431 cell line	TMT	TiO2	Orbitrap fusion Tribrid	TNIK	NP_001155034.1	S707		LGSQPIRAS(ph)NPDLR	Skin squamous cell carcinoma
28176443	KD8S431A phosphosead@A431 cell line	TMT	TiO2	Orbitrap fusion Tribrid	TNIK	NP_001155034.1	S707		LGSQPIRAS(ph)NPDLR	Skin squamous cell carcinoma
28176443	KD8S431D phosphosead@A431 cell line	TMT	TiO2	Orbitrap fusion Tribrid	TNIK	NP_001155034.1	S707		LGSQPIRAS(ph)NPDLR	Skin squamous cell carcinoma
28176443	KD8S73A phosphosead@A431 cell line	TMT	TiO2	Orbitrap fusion Tribrid	TNIK	NP_001155034.1	S707		LGSQPIRAS(ph)NPDLR	Skin squamous cell carcinoma
28176443	KD8S431A@A431 cell line	TMT	TiO2	Orbitrap fusion Tribrid	TNIK	NP_001155034.1	S707		LGSQPIRAS(ph)NPDLR	Skin squamous cell carcinoma
28818855	APCTL(NPNDKYEPF-NH2)@BOECs L	SILAC	TiO2	Orbitrap Fusion Tribrid	TNIK	Q9UKE5	S678	RQEEDIPPKVPQRTTSISPALARKNSPGNGS		PAR1-mediated signaling
28818855	APCTL(NPNDKYEPF-NH2)@BOECs L	SILAC	TiO2	Orbitrap Fusion Tribrid	TNIK	Q9UKE5	S766	QAGSSERTRVRANSKSEGSPVLPHEPAKVKP		PAR1-mediated signaling
28818855	APCTL(NPNDKYEPF-NH2)@BOECs L	SILAC	TiO2	Orbitrap Fusion Tribrid	TNIK	Q9UKE5	S764	GSQAGSSERTRVRANSKSEGSPVLPHEPAKV		PAR1-mediated signaling
28818855	APCTL(NPNDKYEPF-NH2)@BOECs L	SILAC	TiO2	Orbitrap Fusion Tribrid	TNIK	Q9UKE5	S640	ALNVTSHRVEMPRQNSDPTSENPPLPTRIEK		PAR1-mediated signaling
28818855	NETL(RNPNDKYEPF-NH2)@BOECs L	SILAC	TiO2	Orbitrap Fusion Tribrid	TNIK	Q9UKE5	S678	RQEEDIPPKVPQRTTSISPALARKNSPGNGS		PAR1-mediated signaling
28818855	NETL(RNPNDKYEPF-NH2)@BOECs L	SILAC	TiO2	Orbitrap Fusion Tribrid	TNIK	Q9UKE5	S766	QAGSSERTRVRANSKSEGSPVLPHEPAKVKP		PAR1-mediated signaling
28818855	NETL(RNPNDKYEPF-NH2)@BOECs L	SILAC	TiO2	Orbitrap Fusion Tribrid	TNIK	Q9UKE5	S764	GSQAGSSERTRVRANSKSEGSPVLPHEPAKV		PAR1-mediated signaling
28818855	NETL(RNPNDKYEPF-NH2)@BOECs L	SILAC	TiO2	Orbitrap Fusion Tribrid	TNIK	Q9UKE5	S640	ALNVTSHRVEMPRQNSDPTSENPPLPTRIEK		PAR1-mediated signaling
28818855	APCTL(NPNDKYEPF-NH2)@BOECs H	SILAC	TiO2	Orbitrap Fusion Tribrid	TNIK	Q9UKE5	S678	RQEEDIPPKVPQRTTSISPALARKNSPGNGS		PAR1-mediated signaling
28818855	APCTL(NPNDKYEPF-NH2)@BOECs H	SILAC	TiO2	Orbitrap Fusion Tribrid	TNIK	Q9UKE5	S766	QAGSSERTRVRANSKSEGSPVLPHEPAKVKP		PAR1-mediated signaling
28818855	APCTL(NPNDKYEPF-NH2)@BOECs H	SILAC	TiO2	Orbitrap Fusion Tribrid	TNIK	Q9UKE5	S764	GSQAGSSERTRVRANSKSEGSPVLPHEPAKV		PAR1-mediated signaling
28818855	APCTL(NPNDKYEPF-NH2)@BOECs H	SILAC	TiO2	Orbitrap Fusion Tribrid	TNIK	Q9UKE5	S640	ALNVTSHRVEMPRQNSDPTSENPPLPTRIEK		PAR1-mediated signaling
28818855	APCTL(NPNDKYEPF-NH2)@BOECs M	SILAC	TiO2	Orbitrap Fusion Tribrid	TNIK	Q9UKE5	S678	RQEEDIPPKVPQRTTSISPALARKNSPGNGS		PAR1-mediated signaling
28818855	APCTL(NPNDKYEPF-NH2)@BOECs M	SILAC	TiO2	Orbitrap Fusion Tribrid	TNIK	Q9UKE5	S766	QAGSSERTRVRANSKSEGSPVLPHEPAKVKP		PAR1-mediated signaling
28818855	APCTL(NPNDKYEPF-NH2)@BOECs M	SILAC	TiO2	Orbitrap Fusion Tribrid	TNIK	Q9UKE5	S764	GSQAGSSERTRVRANSKSEGSPVLPHEPAKV		PAR1-mediated signaling
28818855	APCTL(NPNDKYEPF-NH2)@BOECs M	SILAC	TiO2	Orbitrap Fusion Tribrid	TNIK	Q9UKE5	S640	ALNVTSHRVEMPRQNSDPTSENPPLPTRIEK		PAR1-mediated signaling
28818855	MMP1TL(PRSFLLRN-NH2)@BOECs H	SILAC	TiO2	Orbitrap Fusion Tribrid	TNIK	Q9UKE5	S678	RQEEDIPPKVPQRTTSISPALARKNSPGNGS		PAR1-mediated signaling
28818855	MMP1TL(PRSFLLRN-NH2)@BOECs H	SILAC	TiO2	Orbitrap Fusion Tribrid	TNIK	Q9UKE5	S766	QAGSSERTRVRANSKSEGSPVLPHEPAKVKP		PAR1-mediated signaling
28818855	MMP1TL(PRSFLLRN-NH2)@BOECs H	SILAC	TiO2	Orbitrap Fusion Tribrid	TNIK	Q9UKE5	S764	GSQAGSSERTRVRANSKSEGSPVLPHEPAKV		PAR1-mediated signaling
28818855	MMP1TL(PRSFLLRN-NH2)@BOECs H	SILAC	TiO2	Orbitrap Fusion Tribrid	TNIK	Q9UKE5	S640	ALNVTSHRVEMPRQNSDPTSENPPLPTRIEK		PAR1-mediated signaling
28818855	MMP1TL(PRSFLLRN-NH2)@BOECs M	SILAC	TiO2	Orbitrap Fusion Tribrid	TNIK	Q9UKE5	S678	RQEEDIPPKVPQRTTSISPALARKNSPGNGS		PAR1-mediated signaling
28818855	MMP1TL(PRSFLLRN-NH2)@BOECs M	SILAC	TiO2	Orbitrap Fusion Tribrid	TNIK	Q9UKE5	S766	QAGSSERTRVRANSKSEGSPVLPHEPAKVKP		PAR1-mediated signaling
28818855	MMP1TL(PRSFLLRN-NH2)@BOECs M	SILAC	TiO2	Orbitrap Fusion Tribrid	TNIK	Q9UKE5	S764	GSQAGSSERTRVRANSKSEGSPVLPHEPAKV		PAR1-mediated signaling
28818855	MMP1TL(PRSFLLRN-NH2)@BOECs M	SILAC	TiO2	Orbitrap Fusion Tribrid	TNIK	Q9UKE5	S640	ALNVTSHRVEMPRQNSDPTSENPPLPTRIEK		PAR1-mediated signaling
28818855	NETL(RNPNDKYEPF-NH2)@BOECs H	SILAC	TiO2	Orbitrap Fusion Tribrid	TNIK	Q9UKE5	S678	RQEEDIPPKVPQRTTSISPALARKNSPGNGS		PAR1-mediated signaling
28818855	NETL(RNPNDKYEPF-NH2)@BOECs H	SILAC	TiO2	Orbitrap Fusion Tribrid	TNIK	Q9UKE5	S766	QAGSSERTRVRANSKSEGSPVLPHEPAKVKP		PAR1-mediated signaling
28818855	NETL(RNPNDKYEPF-NH2)@BOECs H	SILAC	TiO2	Orbitrap Fusion Tribrid	TNIK	Q9UKE5	S764	GSQAGSSERTRVRANSKSEGSPVLPHEPAKV		PAR1-mediated signaling
28818855	NETL(RNPNDKYEPF-NH2)@BOECs H	SILAC	TiO2	Orbitrap Fusion Tribrid	TNIK	Q9UKE5	S640	ALNVTSHRVEMPRQNSDPTSENPPLPTRIEK		PAR1-mediated signaling
28818855	NETL(RNPNDKYEPF-NH2)@BOECs M	SILAC	TiO2	Orbitrap Fusion Tribrid	TNIK	Q9UKE5	S678	RQEEDIPPKVPQRTTSISPALARKNSPGNGS		PAR1-mediated signaling
28818855	NETL(RNPNDKYEPF-NH2)@BOECs M	SILAC	TiO2	Orbitrap Fusion Tribrid	TNIK	Q9UKE5	S766	QAGSSERTRVRANSKSEGSPVLPHEPAKVKP		PAR1-mediated signaling
28818855	NETL(RNPNDKYEPF-NH2)@BOECs M	SILAC	TiO2	Orbitrap Fusion Tribrid	TNIK	Q9UKE5	S764	GSQAGSSERTRVRANSKSEGSPVLPHEPAKV		PAR1-mediated signaling
28818855	NETL(RNPNDKYEPF-NH2)@BOECs M	SILAC	TiO2	Orbitrap Fusion Tribrid	TNIK	Q9UKE5	S640	ALNVTSHRVEMPRQNSDPTSENPPLPTRIEK		PAR1-mediated signaling
28818855	ThrombinTL(SFLLRN-NH2)@BOECs H	SILAC	TiO2	Orbitrap Fusion Tribrid	TNIK	Q9UKE5	S678	RQEEDIPPKVPQRTTSISPALARKNSPGNGS		PAR1-mediated signaling
28818855	ThrombinTL(SFLLRN-NH2)@BOECs H	SILAC	TiO2	Orbitrap Fusion Tribrid	TNIK	Q9UKE5	S766	QAGSSERTRVRANSKSEGSPVLPHEPAKVKP		PAR1-mediated signaling
28818855	ThrombinTL(SFLLRN-NH2)@BOECs H	SILAC	TiO2	Orbitrap Fusion Tribrid	TNIK	Q9UKE5	S764	GSQAGSSERTRVRANSKSEGSPVLPHEPAKV		PAR1-mediated signaling
28818855	ThrombinTL(SFLLRN-NH2)@BOECs H	SILAC	TiO2	Orbitrap Fusion Tribrid	TNIK	Q9UKE5	S640	ALNVTSHRVEMPRQNSDPTSENPPLPTRIEK		PAR1-mediated signaling
28818855	ThrombinTL(SFLLRN-NH2)@BOECs M	SILAC	TiO2	Orbitrap Fusion Tribrid	TNIK	Q9UKE5	S678	RQEEDIPPKVPQRTTSISPALARKNSPGNGS		PAR1-mediated signaling
28818855	ThrombinTL(SFLLRN-NH2)@BOECs M	SILAC	TiO2	Orbitrap Fusion Tribrid	TNIK	Q9UKE5	S766	QAGSSERTRVRANSKSEGSPVLPHEPAKVKP		PAR1-mediated signaling
28818855	ThrombinTL(SFLLRN-NH2)@BOECs M	SILAC	TiO2	Orbitrap Fusion Tribrid	TNIK	Q9UKE5	S764	GSQAGSSERTRVRANSKSEGSPVLPHEPAKV		PAR1-mediated signaling
28818855	ThrombinTL(SFLLRN-NH2)@BOECs M	SILAC	TiO2	Orbitrap Fusion Tribrid	TNIK	Q9UKE5	S640	ALNVTSHRVEMPRQNSDPTSENPPLPTRIEK		PAR1-mediated signaling
28818855	MMP1TL(PRSFLLRN-NH2)@BOECs L	SILAC	TiO2	Orbitrap Fusion Tribrid	TNIK	Q9UKE5	S678	RQEEDIPPKVPQRTTSISPALARKNSPGNGS		PAR1-mediated signaling
28818855	MMP1TL(PRSFLLRN-NH2)@BOECs L	SILAC	TiO2	Orbitrap Fusion Tribrid	TNIK	Q9UKE5	S766	QAGSSERTRVRANSKSEGSPVLPHEPAKVKP		PAR1-mediated signaling
28818855	MMP1TL(PRSFLLRN-NH2)@BOECs L	SILAC	TiO2	Orbitrap Fusion Tribrid	TNIK	Q9UKE5	S764	GSQAGSSERTRVRANSKSEGSPVLPHEPAKV		PAR1-mediated signaling
28818855	MMP1TL(PRSFLLRN-NH2)@BOECs L	SILAC	TiO2	Orbitrap Fusion Tribrid	TNIK	Q9UKE5	S640	ALNVTSHRVEMPRQNSDPTSENPPLPTRIEK		PAR1-mediated signaling
28818855	NP3TL(TLDPRSF-NH2)@BOECs L	SILAC	TiO2	Orbitrap Fusion Tribrid	TNIK	Q9UKE5	S678	RQEEDIPPKVPQRTTSISPALARKNSPGNGS		PAR1-mediated signaling
28818855	NP3TL(TLDPRSF-NH2)@BOECs L	SILAC	TiO2	Orbitrap Fusion Tribrid	TNIK	Q9UKE5	S766	QAGSSERTRVRANSKSEGSPVLPHEPAKVKP		PAR1-mediated signaling
28818855	NP3TL(TLDPRSF-NH2)@BOECs L	SILAC	TiO2	Orbitrap Fusion Tribrid	TNIK	Q9UKE5	S764	GSQAGSSERTRVRANSKSEGSPVLPHEPAKV		PAR1-mediated signaling
28818855	NP3TL(TLDPRSF-NH2)@BOECs L	SILAC	TiO2	Orbitrap Fusion Tribrid	TNIK	Q9UKE5	S640	ALNVTSHRVEMPRQNSDPTSENPPLPTRIEK		PAR1-mediated signaling
28818855	ThrombinTL(SFLLRN-NH2)@BOECs L	SILAC	TiO2	Orbitrap Fusion Tribrid	TNIK	Q9UKE5	S678	RQEEDIPPKVPQRTTSISPALARKNSPGNGS		PAR1-mediated signaling
28818855	ThrombinTL(SFLLRN-NH2)@BOECs L	SILAC	TiO2	Orbitrap Fusion Tribrid	TNIK	Q9UKE5	S766	QAGSSERTRVRANSKSEGSPVLPHEPAKVKP		PAR1-mediated signaling
28818855	ThrombinTL(SFLLRN-NH2)@BOECs L	SILAC	TiO2	Orbitrap Fusion Tribrid	TNIK	Q9UKE5	S764	GSQAGSSERTRVRANSKSEGSPVLPHEPAKV		PAR1-mediated signaling
28818855	ThrombinTL(SFLLRN-NH2)@BOECs L	SILAC	TiO2	Orbitrap Fusion Tribrid	TNIK	Q9UKE5	S640	ALNVTSHRVEMPRQNSDPTSENPPLPTRIEK		PAR1-mediated signaling
28818855	NP3TL(TLDPRSF-NH2)@BOECs H	SILAC	TiO2	Orbitrap Fusion Tribrid	TNIK	Q9UKE5	S678	RQEEDIPPKVPQRTTSISPALARKNSPGNGS		PAR1-mediated signaling
28818855	NP3TL(TLDPRSF-NH2)@BOECs H	SILAC	TiO2	Orbitrap Fusion Tribrid	TNIK	Q9UKE5	S766	QAGSSERTRVRANSKSEGSPVLPHEPAKVKP		PAR1-mediated signaling
28818855	NP3TL(TLDPRSF-NH2)@BOECs H	SILAC	TiO2	Orbitrap Fusion Tribrid	TNIK	Q9UKE5	S764	GSQAGSSERTRVRANSKSEGSPVLPHEPAKV		PAR1-mediated signaling
28818855	NP3TL(TLDPRSF-NH2)@BOECs H	SILAC	TiO2	Orbitrap Fusion Tribrid	TNIK	Q9UKE5	S640	ALNVTSHRVEMPRQNSDPTSENPPLPTRIEK		PAR1-mediated signaling
28818855	NP3TL(TLDPRSF-NH2)@BOECs M	SILAC	TiO2	Orbitrap Fusion Tribrid	TNIK	Q9UKE5	S678	RQEEDIPPKVPQRTTSISPALARKNSPGNGS		PAR1-mediated signaling
28818855	NP3TL(TLDPRSF-NH2)@BOECs M	SILAC	TiO2	Orbitrap Fusion Tribrid	TNIK	Q9UKE5	S766	QAGSSERTRVRANSKSEGSPVLPHEPAKVKP		PAR1-mediated signaling
28818855	NP3TL(TLDPRSF-NH2)@BOECs M	SILAC	TiO2	Orbitrap Fusion Tribrid	TNIK	Q9UKE5	S764	GSQAGSSERTRVRANSKSEGSPVLPHEPAKV		PAR1-mediated signaling
28818855	NP3TL(TLDPRSF-NH2)@BOECs M	SILAC	TiO2	Orbitrap Fusion Tribrid	TNIK	Q9UKE5	S640	ALNVTSHRVEMPRQNSDPTSENPPLPTRIEK		PAR1-mediated signaling
29083192	SCX@HeLa cell line R3	TMT	TiO2	LTQ Orbitrap Velos	TNIK	Q9UKE5	S678	RQEEDIPPKVPQRTTSISPALARKNSPGNGS	TTS(ph)IS(ph)PALAR	Fractionation-study
29255136	DMSO@WM239A Cell line	SILAC	TiO2	Orbitrap Fusion	TNIK	Q9UKE5	S560	RQSSPAMPHKVANRISDPNLPPRSESFSISG	-	Metastatic Melanoma
29255136	DMSO@WM239A Cell line	SILAC	TiO2	Orbitrap Fusion	TNIK	Q9UKE5	S680	EEDIPPKVPQRTTSISPALARKNSPGNGSAL	-	Metastatic Melanoma
29255136	DMSO@WM239A Cell line	SILAC	TiO2	Orbitrap Fusion	TNIK	Q9UKE5	S570	VANRISDPNLPPRSESFSISGVQPARTPPML	-	Metastatic Melanoma
29255136	DMSO@WM239A Cell line	SILAC	TiO2	Orbitrap Fusion	TNIK	Q9UKE5	S707	GSALGPRLGSQPIRASNPDLRRTEPILESPL	-	Metastatic Melanoma
29255136	DMSO@WM239A Cell line	SILAC	TiO2	Orbitrap Fusion	TNIK	Q9UKE5	S678	RQEEDIPPKVPQRTTSISPALARKNSPGNGS	-	Metastatic Melanoma
29255136	DMSO@WM239A Cell line	SILAC	TiO2	Orbitrap Fusion	TNIK	Q9UKE5	S769	SSERTRVRANSKSEGSPVLPHEPAKVKPEES	-	Metastatic Melanoma
29255136	DMSO@WM239A Cell line	SILAC	TiO2	Orbitrap Fusion	TNIK	Q9UKE5	S766	QAGSSERTRVRANSKSEGSPVLPHEPAKVKP	-	Metastatic Melanoma
29255136	DMSO@WM239A Cell line	SILAC	TiO2	Orbitrap Fusion	TNIK	Q9UKE5	S764	GSQAGSSERTRVRANSKSEGSPVLPHEPAKV	-	Metastatic Melanoma
29255136	DMSO@WM239A Cell line	SILAC	TiO2	Orbitrap Fusion	TNIK	Q9UKE5	S720	RASNPDLRRTEPILESPLQRTSSGSSSSSST	-	Metastatic Melanoma
29255136	DMSO@WM239A Cell line	SILAC	TiO2	Orbitrap Fusion	TNIK	Q9UKE5	S640	ALNVTSHRVEMPRQNSDPTSENPPLPTRIEK	-	Metastatic Melanoma
29255136	DMSO@WM239A Cell line	SILAC	TiO2	Orbitrap Fusion	TNIK	Q9UKE5	T581	PRSESFSISGVQPARTPPMLRPVDPQIPHLV	-	Metastatic Melanoma
29255136	DMSO@WM239A Cell line	SILAC	TiO2	Orbitrap Fusion	TNIK	Q9UKE5	S688	PQRTTSISPALARKNSPGNGSALGPRLGSQP	-	Metastatic Melanoma
29255136	GDC0994@WM239A Cell line	SILAC	TiO2	Orbitrap Fusion	TNIK	Q9UKE5	S680	EEDIPPKVPQRTTSISPALARKNSPGNGSAL	-	Metastatic Melanoma
29255136	GDC0994@WM239A Cell line	SILAC	TiO2	Orbitrap Fusion	TNIK	Q9UKE5	S570	VANRISDPNLPPRSESFSISGVQPARTPPML	-	Metastatic Melanoma
29255136	GDC0994@WM239A Cell line	SILAC	TiO2	Orbitrap Fusion	TNIK	Q9UKE5	S707	GSALGPRLGSQPIRASNPDLRRTEPILESPL	-	Metastatic Melanoma
29255136	GDC0994@WM239A Cell line	SILAC	TiO2	Orbitrap Fusion	TNIK	Q9UKE5	S972	MDSGTEYGMGSSTKASFTPFVDPRVYQTSPT	-	Metastatic Melanoma
29255136	GDC0994@WM239A Cell line	SILAC	TiO2	Orbitrap Fusion	TNIK	Q9UKE5	S769	SSERTRVRANSKSEGSPVLPHEPAKVKPEES	-	Metastatic Melanoma
29255136	GDC0994@WM239A Cell line	SILAC	TiO2	Orbitrap Fusion	TNIK	Q9UKE5	S764	GSQAGSSERTRVRANSKSEGSPVLPHEPAKV	-	Metastatic Melanoma
29255136	GDC0994@WM239A Cell line	SILAC	TiO2	Orbitrap Fusion	TNIK	Q9UKE5	S720	RASNPDLRRTEPILESPLQRTSSGSSSSSST	-	Metastatic Melanoma
29255136	GDC0994@WM239A Cell line	SILAC	TiO2	Orbitrap Fusion	TNIK	Q9UKE5	S640	ALNVTSHRVEMPRQNSDPTSENPPLPTRIEK	-	Metastatic Melanoma
29255136	GDC0994@WM239A Cell line	SILAC	TiO2	Orbitrap Fusion	TNIK	Q9UKE5	T581	PRSESFSISGVQPARTPPMLRPVDPQIPHLV	-	Metastatic Melanoma
29255136	SCH772984@WM239A Cell line	SILAC	TiO2	Orbitrap Fusion	TNIK	Q9UKE5	S680	EEDIPPKVPQRTTSISPALARKNSPGNGSAL	-	Metastatic Melanoma
29255136	SCH772984@WM239A Cell line	SILAC	TiO2	Orbitrap Fusion	TNIK	Q9UKE5	S570	VANRISDPNLPPRSESFSISGVQPARTPPML	-	Metastatic Melanoma
29255136	SCH772984@WM239A Cell line	SILAC	TiO2	Orbitrap Fusion	TNIK	Q9UKE5	S707	GSALGPRLGSQPIRASNPDLRRTEPILESPL	-	Metastatic Melanoma
29255136	SCH772984@WM239A Cell line	SILAC	TiO2	Orbitrap Fusion	TNIK	Q9UKE5	S972	MDSGTEYGMGSSTKASFTPFVDPRVYQTSPT	-	Metastatic Melanoma
29255136	SCH772984@WM239A Cell line	SILAC	TiO2	Orbitrap Fusion	TNIK	Q9UKE5	S769	SSERTRVRANSKSEGSPVLPHEPAKVKPEES	-	Metastatic Melanoma
29255136	SCH772984@WM239A Cell line	SILAC	TiO2	Orbitrap Fusion	TNIK	Q9UKE5	S764	GSQAGSSERTRVRANSKSEGSPVLPHEPAKV	-	Metastatic Melanoma
29255136	SCH772984@WM239A Cell line	SILAC	TiO2	Orbitrap Fusion	TNIK	Q9UKE5	S720	RASNPDLRRTEPILESPLQRTSSGSSSSSST	-	Metastatic Melanoma
29255136	SCH772984@WM239A Cell line	SILAC	TiO2	Orbitrap Fusion	TNIK	Q9UKE5	S640	ALNVTSHRVEMPRQNSDPTSENPPLPTRIEK	-	Metastatic Melanoma
29255136	SCH772984@WM239A Cell line	SILAC	TiO2	Orbitrap Fusion	TNIK	Q9UKE5	T581	PRSESFSISGVQPARTPPMLRPVDPQIPHLV	-	Metastatic Melanoma
29255136	Trametinib@WM239A Cell line	SILAC	TiO2	Orbitrap Fusion	TNIK	Q9UKE5	S560	RQSSPAMPHKVANRISDPNLPPRSESFSISG	-	Metastatic Melanoma
29255136	Trametinib@WM239A Cell line	SILAC	TiO2	Orbitrap Fusion	TNIK	Q9UKE5	S680	EEDIPPKVPQRTTSISPALARKNSPGNGSAL	-	Metastatic Melanoma
29255136	Trametinib@WM239A Cell line	SILAC	TiO2	Orbitrap Fusion	TNIK	Q9UKE5	S570	VANRISDPNLPPRSESFSISGVQPARTPPML	-	Metastatic Melanoma
29255136	Trametinib@WM239A Cell line	SILAC	TiO2	Orbitrap Fusion	TNIK	Q9UKE5	S707	GSALGPRLGSQPIRASNPDLRRTEPILESPL	-	Metastatic Melanoma
29255136	Trametinib@WM239A Cell line	SILAC	TiO2	Orbitrap Fusion	TNIK	Q9UKE5	S678	RQEEDIPPKVPQRTTSISPALARKNSPGNGS	-	Metastatic Melanoma
29255136	Trametinib@WM239A Cell line	SILAC	TiO2	Orbitrap Fusion	TNIK	Q9UKE5	S769	SSERTRVRANSKSEGSPVLPHEPAKVKPEES	-	Metastatic Melanoma
29255136	Trametinib@WM239A Cell line	SILAC	TiO2	Orbitrap Fusion	TNIK	Q9UKE5	S766	QAGSSERTRVRANSKSEGSPVLPHEPAKVKP	-	Metastatic Melanoma
29255136	Trametinib@WM239A Cell line	SILAC	TiO2	Orbitrap Fusion	TNIK	Q9UKE5	S764	GSQAGSSERTRVRANSKSEGSPVLPHEPAKV	-	Metastatic Melanoma
29255136	Trametinib@WM239A Cell line	SILAC	TiO2	Orbitrap Fusion	TNIK	Q9UKE5	S720	RASNPDLRRTEPILESPLQRTSSGSSSSSST	-	Metastatic Melanoma
29255136	Trametinib@WM239A Cell line	SILAC	TiO2	Orbitrap Fusion	TNIK	Q9UKE5	S640	ALNVTSHRVEMPRQNSDPTSENPPLPTRIEK	-	Metastatic Melanoma
29255136	Trametinib@WM239A Cell line	SILAC	TiO2	Orbitrap Fusion	TNIK	Q9UKE5	T581	PRSESFSISGVQPARTPPMLRPVDPQIPHLV	-	Metastatic Melanoma
29255136	Trametinib@WM239A Cell line	SILAC	TiO2	Orbitrap Fusion	TNIK	Q9UKE5	S688	PQRTTSISPALARKNSPGNGSALGPRLGSQP	-	Metastatic Melanoma
29523821	PF-3644022+IR-UV@U2OS cells	SILAC	TiO2	Q Exactive or Q Exactive Plus	TNIK	Q9UKE5	S707	GSALGPRLGSQPIRASNPDLRRTEPILESPL	LGSQPIRAS(ph)NPDLRR	Stimuli
29523821	PF-3644022+IR-UV@U2OS cells	SILAC	TiO2	Q Exactive or Q Exactive Plus	TNIK	Q9UKE5	S764	GSQAGSSERTRVRANSKSEGSPVLPHEPAKV	VRANS(ph)KSEGS(ph)PVLPHEPAK	Stimuli
29523821	SB203580+IR-UV@U2OS cells	SILAC	TiO2	Q Exactive or Q Exactive Plus	TNIK	Q9UKE5	S707	GSALGPRLGSQPIRASNPDLRRTEPILESPL	LGSQPIRAS(ph)NPDLRR	Stimuli
29523821	SB203580+IR-UV@U2OS cells	SILAC	TiO2	Q Exactive or Q Exactive Plus	TNIK	Q9UKE5	S640	ALNVTSHRVEMPRQNSDPTSENPPLPTRIEK	QNS(ph)DPTSENPPLPTR	Stimuli
29523821	SB203580+IR-UV@U2OS cells	SILAC	TiO2	Q Exactive or Q Exactive Plus	TNIK	Q9UKE5	S680	EEDIPPKVPQRTTSISPALARKNSPGNGSAL	TTSIS(ph)PALAR	Stimuli
29523821	SB203580+IR-UV@U2OS cells	SILAC	TiO2	Q Exactive or Q Exactive Plus	TNIK	Q9UKE5	S764	GSQAGSSERTRVRANSKSEGSPVLPHEPAKV	VRANS(ph)KSEGS(ph)PVLPHEPAK	Stimuli
29523821	SB203580+IR-UV@U2OS cells	SILAC	TiO2	Q Exactive or Q Exactive Plus	TNIK	Q9UKE5	S938	FAGHINLPDLVQQSHSPAGTPTEGLGRVSTH	RSGHSDSNGFAGHINLPDLVQQSHS(ph)PAGT(ph)PTEGLGR	Stimuli
29523821	DMSO@U2OS cells_29523821	SILAC	TiO2	Q Exactive or Q Exactive Plus	TNIK	Q9UKE5	S640	ALNVTSHRVEMPRQNSDPTSENPPLPTRIEK	QNS(ph)DPTSENPPLPTR	Stimuli
29523821	DMSO@U2OS cells_29523821	SILAC	TiO2	Q Exactive or Q Exactive Plus	TNIK	Q9UKE5	S680	EEDIPPKVPQRTTSISPALARKNSPGNGSAL	TTSIS(ph)PALAR	Stimuli
29523821	DMSO@U2OS cells_29523821	SILAC	TiO2	Q Exactive or Q Exactive Plus	TNIK	Q9UKE5	S938	FAGHINLPDLVQQSHSPAGTPTEGLGRVSTH	RSGHSDSNGFAGHINLPDLVQQSHS(ph)PAGT(ph)PTEGLGR	Stimuli
29666759	DIA1-HA plasmid(MF)@HEK293T cells	Label free	Ti-IMAC	LTQ-Orbitrap Elite	TNIK	Q9UKE5	S769	SSERTRVRANSKSEGSPVLPHEPAKVKPEES		Kinase analysis
29666759	WT(MF)@HEK293T cells	Label free	Ti-IMAC	LTQ-Orbitrap Elite	TNIK	Q9UKE5	S769	SSERTRVRANSKSEGSPVLPHEPAKVKPEES		Kinase analysis
29967110	DMSO@PC9 cell line	Label free	Fe3+-IMAC	Orbitrap Q-Exactive HF	TNIK	Q9UKE5	S795	KPEESRDITRPSRPASYKKAIDEDLTALAKE		Lung Cancer
29967110	DMSO@PC9 cell line	Label free	Fe3+-IMAC	Orbitrap Q-Exactive HF	TNIK	Q9UKE5	S707	GSALGPRLGSQPIRASNPDLRRTEPILESPL		Lung Cancer
29967110	DMSO@PC9 cell line	Label free	Fe3+-IMAC	Orbitrap Q-Exactive HF	TNIK	Q9UKE5	T942	INLPDLVQQSHSPAGTPTEGLGRVSTHSQEM		Lung Cancer
29967110	Afatinib (30min)@PC9 cell line	Label free	Fe3+-IMAC	Orbitrap Q-Exactive HF	TNIK	Q9UKE5	S795	KPEESRDITRPSRPASYKKAIDEDLTALAKE		Lung Cancer
29967110	Afatinib (30min)@PC9 cell line	Label free	Fe3+-IMAC	Orbitrap Q-Exactive HF	TNIK	Q9UKE5	S707	GSALGPRLGSQPIRASNPDLRRTEPILESPL		Lung Cancer
29967110	Afatinib (30min)@PC9 cell line	Label free	Fe3+-IMAC	Orbitrap Q-Exactive HF	TNIK	Q9UKE5	T942	INLPDLVQQSHSPAGTPTEGLGRVSTHSQEM		Lung Cancer
29967110	Afatinib (2d)@PC9 cell line	Label free	Fe3+-IMAC	Orbitrap Q-Exactive HF	TNIK	Q9UKE5	S795	KPEESRDITRPSRPASYKKAIDEDLTALAKE		Lung Cancer
29967110	Afatinib (2d)@PC9 cell line	Label free	Fe3+-IMAC	Orbitrap Q-Exactive HF	TNIK	Q9UKE5	S707	GSALGPRLGSQPIRASNPDLRRTEPILESPL		Lung Cancer
29967110	Afatinib (2d)@PC9 cell line	Label free	Fe3+-IMAC	Orbitrap Q-Exactive HF	TNIK	Q9UKE5	T942	INLPDLVQQSHSPAGTPTEGLGRVSTHSQEM		Lung Cancer
29967110	Afatinib (5d)@PC9 cell line	Label free	Fe3+-IMAC	Orbitrap Q-Exactive HF	TNIK	Q9UKE5	S795	KPEESRDITRPSRPASYKKAIDEDLTALAKE		Lung Cancer
29967110	Afatinib (5d)@PC9 cell line	Label free	Fe3+-IMAC	Orbitrap Q-Exactive HF	TNIK	Q9UKE5	S707	GSALGPRLGSQPIRASNPDLRRTEPILESPL		Lung Cancer
29967110	Afatinib (5d)@PC9 cell line	Label free	Fe3+-IMAC	Orbitrap Q-Exactive HF	TNIK	Q9UKE5	T942	INLPDLVQQSHSPAGTPTEGLGRVSTHSQEM		Lung Cancer
30177828	Mock(24h)@SK-N-BE2 cells	Label free	EasyPhos	LTQ-Orbitrap XL + Orbitrap Q Exactive HF	TNIK	Q9UKE5	S640	ALNVTSHRVEMPRQNSDPTSENPPLPTRIEK	QNS(ph)DPTSENPPLPTR	Infection
30177828	Mock(48h)@SK-N-BE2 cells	Label free	EasyPhos	LTQ-Orbitrap XL + Orbitrap Q Exactive HF	TNIK	Q9UKE5	S640	ALNVTSHRVEMPRQNSDPTSENPPLPTRIEK	QNS(ph)DPTSENPPLPTR	Infection
30177828	Mock(72h)@SK-N-BE2 cells	Label free	EasyPhos	LTQ-Orbitrap XL + Orbitrap Q Exactive HF	TNIK	Q9UKE5	S640	ALNVTSHRVEMPRQNSDPTSENPPLPTRIEK	QNS(ph)DPTSENPPLPTR	Infection
30177828	ZIKV(24h)@SK-N-BE2 cells	Label free	EasyPhos	LTQ-Orbitrap XL + Orbitrap Q Exactive HF	TNIK	Q9UKE5	S640	ALNVTSHRVEMPRQNSDPTSENPPLPTRIEK	QNS(ph)DPTSENPPLPTR	Infection
30177828	ZIKV(48h)@SK-N-BE2 cells	Label free	EasyPhos	LTQ-Orbitrap XL + Orbitrap Q Exactive HF	TNIK	Q9UKE5	S640	ALNVTSHRVEMPRQNSDPTSENPPLPTRIEK	QNS(ph)DPTSENPPLPTR	Infection
30177828	ZIKV(72h)@SK-N-BE2 cells	Label free	EasyPhos	LTQ-Orbitrap XL + Orbitrap Q Exactive HF	TNIK	Q9UKE5	S640	ALNVTSHRVEMPRQNSDPTSENPPLPTRIEK	QNS(ph)DPTSENPPLPTR	Infection
30459283	DMSO@NB1 cell line	SILAC	TiO2	Q Exactive HF-X	TNIK	Q9UKE5	S938	LVQQSHSPAGTPT		Neuroblastoma cancer
30459283	DMSO@NB1 cell line	SILAC	TiO2	Q Exactive HF-X	TNIK	Q9UKE5	S680	QRTTSISPALARK		Neuroblastoma cancer
30459283	LDK378@NB1 cell line	SILAC	TiO2	Q Exactive HF-X	TNIK	Q9UKE5	S938	LVQQSHSPAGTPT		Neuroblastoma cancer
30459283	LDK378@NB1 cell line	SILAC	TiO2	Q Exactive HF-X	TNIK	Q9UKE5	S680	QRTTSISPALARK		Neuroblastoma cancer
30459283	TAE684@NB1 cell line	SILAC	TiO2	Q Exactive HF-X	TNIK	Q9UKE5	S938	LVQQSHSPAGTPT		Neuroblastoma cancer
30459283	TAE684@NB1 cell line	SILAC	TiO2	Q Exactive HF-X	TNIK	Q9UKE5	S680	QRTTSISPALARK		Neuroblastoma cancer
30459283	Crizotinib@NB1 cell line	SILAC	TiO2	Q Exactive HF-X	TNIK	Q9UKE5	S938	LVQQSHSPAGTPT		Neuroblastoma cancer
30459283	Crizotinib@NB1 cell line	SILAC	TiO2	Q Exactive HF-X	TNIK	Q9UKE5	S680	QRTTSISPALARK		Neuroblastoma cancer
30833379	In-Solution digestion@Hela cells	SILAC	Ti-IMAC	Q-Exactive HF-X	TNIK	Q9UKE5	S678	RQEEDIPPKVPQRTTSISPALARKNSPGNGS	TTS(ph)IS(ph)PALARK	cervix carcinoma
30833379	In-Solution digestion@Hela cells	SILAC	Ti-IMAC	Q-Exactive HF-X	TNIK	Q9UKE5	S764	GSQAGSSERTRVRANSKSEGSPVLPHEPAKV	ANS(ph)KSEGS(ph)PVLPHEPAK	cervix carcinoma
30833379	PAC digestion@Hela cells	SILAC	Ti-IMAC	Q-Exactive HF-X	TNIK	Q9UKE5	S678	RQEEDIPPKVPQRTTSISPALARKNSPGNGS	TTS(ph)IS(ph)PALARK	cervix carcinoma
30833379	PAC digestion@Hela cells	SILAC	Ti-IMAC	Q-Exactive HF-X	TNIK	Q9UKE5	S764	GSQAGSSERTRVRANSKSEGSPVLPHEPAKV	ANS(ph)KSEGS(ph)PVLPHEPAK	cervix carcinoma
30843680	With boosting channel@AML cells	TMT	IMAC-Fe3+	Orbitrap fusion lumos tribrid	TNIK	Q9UKE5	S764	GSQAGSSERTRVRANSKSEGSPVLPHEPAKV		breast cancer
30843680	Without boosting channel@AML cells	TMT	IMAC-Fe3+	Orbitrap fusion lumos tribrid	TNIK	Q9UKE5	S707	GSALGPRLGSQPIRASNPDLRRTEPILESPL		breast cancer
31108958	TERT-NHUC@VMCUB-1 cell line R1	SILAC	TiO2	LTQ Orbitrap Elite	TNIK	55741807	S769		SEGS(ph)PVLPHEPAK	Bladder carcinoma
31108958	TERT-NHUC@J82 cell line R1	SILAC	TiO2	LTQ Orbitrap Elite	TNIK	55741807	S769		SEGS(ph)PVLPHEPAK	Bladder carcinoma
31108958	TERT-NHUC@J82 cell line R2	SILAC	TiO2	LTQ Orbitrap Elite	TNIK	55741807	S769		SEGS(ph)PVLPHEPAK	Bladder carcinoma
31108958	TERT-NHUC@RT112 cell line R1	SILAC	TiO2	LTQ Orbitrap Elite	TNIK	55741807	S769		SEGS(ph)PVLPHEPAK	Bladder carcinoma
31108958	TERT-NHUC@RT112 cell line R2	SILAC	TiO2	LTQ Orbitrap Elite	TNIK	55741807	S769		SEGS(ph)PVLPHEPAK	Bladder carcinoma
31108958	TERT-NHUC@SW780 cell line R1	SILAC	TiO2	LTQ Orbitrap Elite	TNIK	55741807	S769		SEGS(ph)PVLPHEPAK	Bladder carcinoma
31108958	TERT-NHUC@SW780 cell line R2	SILAC	TiO2	LTQ Orbitrap Elite	TNIK	55741807	S769		SEGS(ph)PVLPHEPAK	Bladder carcinoma
31108958	TERT-NHUC@T24 cell line R1	SILAC	TiO2	LTQ Orbitrap Elite	TNIK	55741807	S769		SEGS(ph)PVLPHEPAK	Bladder carcinoma
31108958	TERT-NHUC@T24 cell line R2	SILAC	TiO2	LTQ Orbitrap Elite	TNIK	55741807	S769		SEGS(ph)PVLPHEPAK	Bladder carcinoma
31108958	TERT-NHUC@UMUC3 cell line R2	SILAC	TiO2	LTQ Orbitrap Elite	TNIK	55741807	S769		SEGS(ph)PVLPHEPAK	Bladder carcinoma
31108958	TERT-NHUC@UMUC3 cell line R1	SILAC	TiO2	LTQ Orbitrap Elite	TNIK	55741807	S769		SEGS(ph)PVLPHEPAK	Bladder carcinoma
31108958	TERT-NHUC@VMCUB-1 cell line R2	SILAC	TiO2	LTQ Orbitrap Elite	TNIK	55741807	S769		SEGS(ph)PVLPHEPAK	Bladder carcinoma
31994402	PCDH-empty vector@Huh7 cell line	Label-free	TiO2	Q-Exactive HF	TNIK	Q9UKE5	S764	GSQAGSSERTRVRANSKSEGSPVLPHEPAKV	ANS(ph)KSEGS(ph)PVLPHEPAK	Cancer-study
31994402	PIM@Huh7 cell line	Label-free	TiO2	Q-Exactive HF	TNIK	Q9UKE5	S764	GSQAGSSERTRVRANSKSEGSPVLPHEPAKV	ANS(ph)KSEGS(ph)PVL(ph)EPAK	Cancer-study
32156701	Dox +isoproterenol@RE cell line	TMT	Ti-MAC	QExactive HF	TNIK	Q9UKE5	S769	SSERTRVRANSKSEGSPVLPHEPAKVKPEES		Dephosphorylation
32156701	Dox +isoproterenol@RE cell line	TMT	Ti-MAC	QExactive HF	TNIK	Q9UKE5	S769	SSERTRVRANSKSEGSPVLPHEPAKVKPEES		Dephosphorylation
32156701	Dox +isoproterenol@RE cell line	TMT	Ti-MAC	QExactive HF	TNIK	Q9UKE5	S764	GSQAGSSERTRVRANSKSEGSPVLPHEPAKV		Dephosphorylation
32156701	Dox basal@OE cell line	TMT	Ti-MAC	QExactive HF	TNIK	Q9UKE5	S769	SSERTRVRANSKSEGSPVLPHEPAKVKPEES		Dephosphorylation
32156701	Dox basal@OE cell line	TMT	Ti-MAC	QExactive HF	TNIK	Q9UKE5	S769	SSERTRVRANSKSEGSPVLPHEPAKVKPEES		Dephosphorylation
32156701	Dox basal@OE cell line	TMT	Ti-MAC	QExactive HF	TNIK	Q9UKE5	S764	GSQAGSSERTRVRANSKSEGSPVLPHEPAKV		Dephosphorylation
32156701	Dox basal@RE cell line	TMT	Ti-MAC	QExactive HF	TNIK	Q9UKE5	S769	SSERTRVRANSKSEGSPVLPHEPAKVKPEES		Dephosphorylation
32156701	Dox basal@RE cell line	TMT	Ti-MAC	QExactive HF	TNIK	Q9UKE5	S769	SSERTRVRANSKSEGSPVLPHEPAKVKPEES		Dephosphorylation
32156701	Dox basal@RE cell line	TMT	Ti-MAC	QExactive HF	TNIK	Q9UKE5	S764	GSQAGSSERTRVRANSKSEGSPVLPHEPAKV		Dephosphorylation
32156701	Dox+isoproterenol@OE cell line	TMT	Ti-MAC	QExactive HF	TNIK	Q9UKE5	S769	SSERTRVRANSKSEGSPVLPHEPAKVKPEES		Dephosphorylation
32156701	Dox+isoproterenol@OE cell line	TMT	Ti-MAC	QExactive HF	TNIK	Q9UKE5	S769	SSERTRVRANSKSEGSPVLPHEPAKVKPEES		Dephosphorylation
32156701	Dox+isoproterenol@OE cell line	TMT	Ti-MAC	QExactive HF	TNIK	Q9UKE5	S764	GSQAGSSERTRVRANSKSEGSPVLPHEPAKV		Dephosphorylation
32156701	Isoproterenol@OE cell line	TMT	Ti-MAC	QExactive HF	TNIK	Q9UKE5	S769	SSERTRVRANSKSEGSPVLPHEPAKVKPEES		Dephosphorylation
32156701	Isoproterenol@OE cell line	TMT	Ti-MAC	QExactive HF	TNIK	Q9UKE5	S769	SSERTRVRANSKSEGSPVLPHEPAKVKPEES		Dephosphorylation
32156701	Isoproterenol@OE cell line	TMT	Ti-MAC	QExactive HF	TNIK	Q9UKE5	S764	GSQAGSSERTRVRANSKSEGSPVLPHEPAKV		Dephosphorylation
32156701	Basal@OE cell line	TMT	Ti-MAC	QExactive HF	TNIK	Q9UKE5	S769	SSERTRVRANSKSEGSPVLPHEPAKVKPEES		Dephosphorylation
32156701	Basal@OE cell line	TMT	Ti-MAC	QExactive HF	TNIK	Q9UKE5	S769	SSERTRVRANSKSEGSPVLPHEPAKVKPEES		Dephosphorylation
32156701	Basal@OE cell line	TMT	Ti-MAC	QExactive HF	TNIK	Q9UKE5	S764	GSQAGSSERTRVRANSKSEGSPVLPHEPAKV		Dephosphorylation
32156701	Isoproterenol@RE cell line	TMT	Ti-MAC	QExactive HF	TNIK	Q9UKE5	S769	SSERTRVRANSKSEGSPVLPHEPAKVKPEES		Dephosphorylation
32156701	Isoproterenol@RE cell line	TMT	Ti-MAC	QExactive HF	TNIK	Q9UKE5	S769	SSERTRVRANSKSEGSPVLPHEPAKVKPEES		Dephosphorylation
32156701	Isoproterenol@RE cell line	TMT	Ti-MAC	QExactive HF	TNIK	Q9UKE5	S764	GSQAGSSERTRVRANSKSEGSPVLPHEPAKV		Dephosphorylation
32156701	Basal@RE cell line	TMT	Ti-MAC	QExactive HF	TNIK	Q9UKE5	S769	SSERTRVRANSKSEGSPVLPHEPAKVKPEES		Dephosphorylation
32156701	Basal@RE cell line	TMT	Ti-MAC	QExactive HF	TNIK	Q9UKE5	S769	SSERTRVRANSKSEGSPVLPHEPAKVKPEES		Dephosphorylation
32156701	Basal@RE cell line	TMT	Ti-MAC	QExactive HF	TNIK	Q9UKE5	S764	GSQAGSSERTRVRANSKSEGSPVLPHEPAKV		Dephosphorylation
32865326	DMSO@PC9 cells	TMT	pY+IMAC-Fe	Q Exactive HF-X	TNIK	Q9UKE5	Y963		VSTHSQEMDSGTEY(ph)GMGSSTK	Tyrosine kinase signaling
32865326	Erlotinib@PC9 cells	TMT	pY+IMAC-Fe	Q Exactive HF-X	TNIK	Q9UKE5	Y963		VSTHSQEMDSGTEY(ph)GMGSSTK	Tyrosine kinase signaling
32865326	Osimertinib(1h)@PC9 cells	TMT	pY+IMAC-Fe	Q Exactive HF-X	TNIK	Q9UKE5	Y963		VSTHSQEMDSGTEY(ph)GMGSSTK	Tyrosine kinase signaling
33259812	Mock infection(1h)@iPSC cell line	TMT	Q-Exactive HF-X	Fe-NTA	TNIK	Q9UKE5	S680	EEDIPPKVPQRTTSISPALARKNSPGNGSAL		Pluripotent stem
33259812	Mock infection(1h)@iPSC cell line	TMT	Q-Exactive HF-X	Fe-NTA	TNIK	Q9UKE5	S766	QAGSSERTRVRANSKSEGSPVLPHEPAKVKP		Pluripotent stem
33259812	Mock infection(1h)@iPSC cell line	TMT	Q-Exactive HF-X	Fe-NTA	TNIK	Q9UKE5	S764	GSQAGSSERTRVRANSKSEGSPVLPHEPAKV		Pluripotent stem
33259812	Mock infection(24h)@iPSC cell line	TMT	Q-Exactive HF-X	Fe-NTA	TNIK	Q9UKE5	S707	GSALGPRLGSQPIRASNPDLRRTEPILESPL		Pluripotent stem
33259812	Mock infection(24h)@iPSC cell line	TMT	Q-Exactive HF-X	Fe-NTA	TNIK	Q9UKE5	S769	SSERTRVRANSKSEGSPVLPHEPAKVKPEES		Pluripotent stem
33259812	Mock infection(24h)@iPSC cell line	TMT	Q-Exactive HF-X	Fe-NTA	TNIK	Q9UKE5	S769	SSERTRVRANSKSEGSPVLPHEPAKVKPEES		Pluripotent stem
33259812	Mock infection(24h)@iPSC cell line	TMT	Q-Exactive HF-X	Fe-NTA	TNIK	Q9UKE5	S764	GSQAGSSERTRVRANSKSEGSPVLPHEPAKV		Pluripotent stem
33259812	Mock infection(3h)@iPSC cell line	TMT	Q-Exactive HF-X	Fe-NTA	TNIK	Q9UKE5	S680	EEDIPPKVPQRTTSISPALARKNSPGNGSAL		Pluripotent stem
33259812	Mock infection(3h)@iPSC cell line	TMT	Q-Exactive HF-X	Fe-NTA	TNIK	Q9UKE5	S766	QAGSSERTRVRANSKSEGSPVLPHEPAKVKP		Pluripotent stem
33259812	Mock infection(3h)@iPSC cell line	TMT	Q-Exactive HF-X	Fe-NTA	TNIK	Q9UKE5	S764	GSQAGSSERTRVRANSKSEGSPVLPHEPAKV		Pluripotent stem
33259812	Mock infection(6h)@iPSC cell line	TMT	Q-Exactive HF-X	Fe-NTA	TNIK	Q9UKE5	S680	EEDIPPKVPQRTTSISPALARKNSPGNGSAL		Pluripotent stem
33259812	Mock infection(6h)@iPSC cell line	TMT	Q-Exactive HF-X	Fe-NTA	TNIK	Q9UKE5	S766	QAGSSERTRVRANSKSEGSPVLPHEPAKVKP		Pluripotent stem
33259812	Mock infection(6h)@iPSC cell line	TMT	Q-Exactive HF-X	Fe-NTA	TNIK	Q9UKE5	S764	GSQAGSSERTRVRANSKSEGSPVLPHEPAKV		Pluripotent stem
33259812	SARS-CoV-2(1h)@iPSC cell line	TMT	Q-Exactive HF-X	Fe-NTA	TNIK	Q9UKE5	S680	EEDIPPKVPQRTTSISPALARKNSPGNGSAL		Pluripotent stem
33259812	SARS-CoV-2(1h)@iPSC cell line	TMT	Q-Exactive HF-X	Fe-NTA	TNIK	Q9UKE5	S766	QAGSSERTRVRANSKSEGSPVLPHEPAKVKP		Pluripotent stem
33259812	SARS-CoV-2(1h)@iPSC cell line	TMT	Q-Exactive HF-X	Fe-NTA	TNIK	Q9UKE5	S764	GSQAGSSERTRVRANSKSEGSPVLPHEPAKV		Pluripotent stem
33259812	SARS-CoV-2(24h)@iPSC cell line	TMT	Q-Exactive HF-X	Fe-NTA	TNIK	Q9UKE5	S707	GSALGPRLGSQPIRASNPDLRRTEPILESPL		Pluripotent stem
33259812	SARS-CoV-2(24h)@iPSC cell line	TMT	Q-Exactive HF-X	Fe-NTA	TNIK	Q9UKE5	S769	SSERTRVRANSKSEGSPVLPHEPAKVKPEES		Pluripotent stem
33259812	SARS-CoV-2(24h)@iPSC cell line	TMT	Q-Exactive HF-X	Fe-NTA	TNIK	Q9UKE5	S769	SSERTRVRANSKSEGSPVLPHEPAKVKPEES		Pluripotent stem
33259812	SARS-CoV-2(24h)@iPSC cell line	TMT	Q-Exactive HF-X	Fe-NTA	TNIK	Q9UKE5	S764	GSQAGSSERTRVRANSKSEGSPVLPHEPAKV		Pluripotent stem
33259812	SARS-CoV-2(3h)@iPSC cell line	TMT	Q-Exactive HF-X	Fe-NTA	TNIK	Q9UKE5	S680	EEDIPPKVPQRTTSISPALARKNSPGNGSAL		Pluripotent stem
33259812	SARS-CoV-2(3h)@iPSC cell line	TMT	Q-Exactive HF-X	Fe-NTA	TNIK	Q9UKE5	S766	QAGSSERTRVRANSKSEGSPVLPHEPAKVKP		Pluripotent stem
33259812	SARS-CoV-2(3h)@iPSC cell line	TMT	Q-Exactive HF-X	Fe-NTA	TNIK	Q9UKE5	S764	GSQAGSSERTRVRANSKSEGSPVLPHEPAKV		Pluripotent stem
33259812	SARS-CoV-2(6h)@iPSC cell line	TMT	Q-Exactive HF-X	Fe-NTA	TNIK	Q9UKE5	S680	EEDIPPKVPQRTTSISPALARKNSPGNGSAL		Pluripotent stem
33259812	SARS-CoV-2(6h)@iPSC cell line	TMT	Q-Exactive HF-X	Fe-NTA	TNIK	Q9UKE5	S766	QAGSSERTRVRANSKSEGSPVLPHEPAKVKP		Pluripotent stem
33259812	SARS-CoV-2(6h)@iPSC cell line	TMT	Q-Exactive HF-X	Fe-NTA	TNIK	Q9UKE5	S764	GSQAGSSERTRVRANSKSEGSPVLPHEPAKV		Pluripotent stem
33357429	Unstimulated@Th-1 cells	SILAC	Ti-IMAC	Q Exactive Plus	TNIK	Q9UKE5	S570	VANRISDPNLPPRSESFSISGVQPARTPPML	SES(ph)FSISGVQPAR	Cytokine stimulation
33357429	Unstimulated@Th-1 cells	SILAC	Ti-IMAC	Q Exactive Plus	TNIK	Q9UKE5	S769	SSERTRVRANSKSEGSPVLPHEPAKVKPEES	SEGS(ph)PVLPHEPAK	Cytokine stimulation
33357429	Unstimulated@Th-1 cells	SILAC	Ti-IMAC	Q Exactive Plus	TNIK	Q9UKE5	S764	GSQAGSSERTRVRANSKSEGSPVLPHEPAKV	ANS(ph)KS(ph)EGSPVLPHEPAK	Cytokine stimulation
33357429	Unstimulated@Th-1 cells	SILAC	Ti-IMAC	Q Exactive Plus	TNIK	Q9UKE5	T581	PRSESFSISGVQPARTPPMLRPVDPQIPHLV	T(ph)PPMLRPVDPQIPHLVAVK	Cytokine stimulation
33357429	Unstimulated@Th-1 cells	SILAC	Ti-IMAC	Q Exactive Plus	TNIK	Q9UKE5	S688	PQRTTSISPALARKNSPGNGSALGPRLGSQP	KNS(ph)PGNGSALGPR	Cytokine stimulation
33357429	HyIL6@Th-1 cells	SILAC	Ti-IMAC	Q Exactive Plus	TNIK	Q9UKE5	S570	VANRISDPNLPPRSESFSISGVQPARTPPML	SES(ph)FSISGVQPAR	Cytokine stimulation
33357429	HyIL6@Th-1 cells	SILAC	Ti-IMAC	Q Exactive Plus	TNIK	Q9UKE5	S769	SSERTRVRANSKSEGSPVLPHEPAKVKPEES	SEGS(ph)PVLPHEPAK	Cytokine stimulation
33357429	HyIL6@Th-1 cells	SILAC	Ti-IMAC	Q Exactive Plus	TNIK	Q9UKE5	S764	GSQAGSSERTRVRANSKSEGSPVLPHEPAKV	ANS(ph)KS(ph)EGSPVLPHEPAK	Cytokine stimulation
33357429	HyIL6@Th-1 cells	SILAC	Ti-IMAC	Q Exactive Plus	TNIK	Q9UKE5	T581	PRSESFSISGVQPARTPPMLRPVDPQIPHLV	T(ph)PPMLRPVDPQIPHLVAVK	Cytokine stimulation
33357429	HyIL6@Th-1 cells	SILAC	Ti-IMAC	Q Exactive Plus	TNIK	Q9UKE5	S688	PQRTTSISPALARKNSPGNGSALGPRLGSQP	KNS(ph)PGNGSALGPR	Cytokine stimulation
33357429	HyIL6+MSC@Th-1 cells	SILAC	Ti-IMAC	Q Exactive Plus	TNIK	Q9UKE5	S570	VANRISDPNLPPRSESFSISGVQPARTPPML	SES(ph)FSISGVQPAR	Cytokine stimulation
33357429	HyIL6+MSC@Th-1 cells	SILAC	Ti-IMAC	Q Exactive Plus	TNIK	Q9UKE5	S678	RQEEDIPPKVPQRTTSISPALARKNSPGNGS	TTS(ph)IS(ph)PALAR	Cytokine stimulation
33357429	HyIL6+MSC@Th-1 cells	SILAC	Ti-IMAC	Q Exactive Plus	TNIK	Q9UKE5	S769	SSERTRVRANSKSEGSPVLPHEPAKVKPEES	SEGS(ph)PVLPHEPAK	Cytokine stimulation
33357429	HyIL6+MSC@Th-1 cells	SILAC	Ti-IMAC	Q Exactive Plus	TNIK	Q9UKE5	S764	GSQAGSSERTRVRANSKSEGSPVLPHEPAKV	ANS(ph)KS(ph)EGSPVLPHEPAK	Cytokine stimulation
33357429	HyIL6+MSC@Th-1 cells	SILAC	Ti-IMAC	Q Exactive Plus	TNIK	Q9UKE5	T581	PRSESFSISGVQPARTPPMLRPVDPQIPHLV	T(ph)PPMLRPVDPQIPHLVAVK	Cytokine stimulation
33357429	HyIL6+MSC@Th-1 cells	SILAC	Ti-IMAC	Q Exactive Plus	TNIK	Q9UKE5	S688	PQRTTSISPALARKNSPGNGSALGPRLGSQP	KNS(ph)PGNGSALGPR	Cytokine stimulation
33562780	CX-4945@OCI-AML3 cell line	Label free	TiO2	QExactive HF	TNIK	Q9UKE5	S707	SQPIRASNPDLRR		Acute myeloid leukemia
33562780	CX-4945@OCI-AML3 cell line	Label free	TiO2	QExactive HF	TNIK	Q9UKE5	S707	SQPIRASNPDLRR		Acute myeloid leukemia
33619172	ARS1620(24h)@H358 cell line IMAC	TMT	IMAC	Q Exactive HF-X	TNIK	Q9UKE5	S680	EEDIPPKVPQRTTSISPALARKNSPGNGSAL	TTS(ph)IS(ph)PALAR	Signalling-study
33619172	ARS1620(24h)@Calu1 cell line IMAC	TMT	IMAC	Q Exactive HF-X	TNIK	Q9UKE5	S678	RQEEDIPPKVPQRTTSISPALARKNSPGNGS	TTS(ph)IS(ph)PALAR	Signalling-study
33619172	ARS1620(24h)@Calu1 cell line IMAC	TMT	IMAC	Q Exactive HF-X	TNIK	Q9UKE5	S680	EEDIPPKVPQRTTSISPALARKNSPGNGSAL	TTS(ph)IS(ph)PALAR	Signalling-study
33619172	ARS1620(6h)@H358 cell line IMAC	TMT	IMAC	Q Exactive HF-X	TNIK	Q9UKE5	S680	EEDIPPKVPQRTTSISPALARKNSPGNGSAL	TTS(ph)IS(ph)PALAR	Signalling-study
33619172	ARS1620(6h)@Calu1 cell line IMAC	TMT	IMAC	Q Exactive HF-X	TNIK	Q9UKE5	S678	RQEEDIPPKVPQRTTSISPALARKNSPGNGS	TTS(ph)IS(ph)PALAR	Signalling-study
33619172	ARS1620(6h)@Calu1 cell line IMAC	TMT	IMAC	Q Exactive HF-X	TNIK	Q9UKE5	S680	EEDIPPKVPQRTTSISPALARKNSPGNGSAL	TTS(ph)IS(ph)PALAR	Signalling-study
33619172	ARS1620(24h)@H1792 cell line IMAC	TMT	IMAC	Q Exactive HF-X	TNIK	Q9UKE5	T987	SFTPFVDPRVYQTSPTDEDEEDEESSAAALF	VYQTSPT(ph)DEDEEDEESSAAALFTSELLR	Signalling-study
33619172	ARS1620(24h)@H1792 cell line IMAC	TMT	IMAC	Q Exactive HF-X	TNIK	Q9UKE5	S678	RQEEDIPPKVPQRTTSISPALARKNSPGNGS	TTS(ph)IS(ph)PALAR	Signalling-study
33619172	ARS1620(24h)@H1792 cell line IMAC	TMT	IMAC	Q Exactive HF-X	TNIK	Q9UKE5	S680	EEDIPPKVPQRTTSISPALARKNSPGNGSAL	TTS(ph)IS(ph)PALAR	Signalling-study
33619172	ARS1620(6h)@H1792 cell line IMAC	TMT	IMAC	Q Exactive HF-X	TNIK	Q9UKE5	T987	SFTPFVDPRVYQTSPTDEDEEDEESSAAALF	VYQTSPT(ph)DEDEEDEESSAAALFTSELLR	Signalling-study
33619172	ARS1620(6h)@H1792 cell line IMAC	TMT	IMAC	Q Exactive HF-X	TNIK	Q9UKE5	S678	RQEEDIPPKVPQRTTSISPALARKNSPGNGS	TTS(ph)IS(ph)PALAR	Signalling-study
33619172	ARS1620(6h)@H1792 cell line IMAC	TMT	IMAC	Q Exactive HF-X	TNIK	Q9UKE5	S680	EEDIPPKVPQRTTSISPALARKNSPGNGSAL	TTS(ph)IS(ph)PALAR	Signalling-study
33727228	DMSO@AZR3 cell line Exp1	SILAC	TiO2	LTQ-Orbitrap Elite	TNIK	Q9UKE5	S707	GSALGPRLGSQPIRASNPDLRRTEPILESPL	LGSQPIRAS(ph)NPDLR	Lung Cancer
33727228	DMSO@AZR3 cell line Exp1	SILAC	TiO2	LTQ-Orbitrap Elite	TNIK	Q9UKE5	S688	PQRTTSISPALARKNSPGNGSALGPRLGSQP	KNS(ph)PGNGSALGPR	Lung Cancer
33727228	DMSO@AZR3 cell line Exp1	SILAC	TiO2	LTQ-Orbitrap Elite	TNIK	Q9UKE5	T987	SFTPFVDPRVYQTSPTDEDEEDEESSAAALF	VYQTSPT(ph)DEDEEDEESSAAALFTSELLR	Lung Cancer
33727228	DMSO@AZR4 cell line Exp1	SILAC	TiO2	LTQ-Orbitrap Elite	TNIK	Q9UKE5	S707	GSALGPRLGSQPIRASNPDLRRTEPILESPL	LGSQPIRAS(ph)NPDLR	Lung Cancer
33727228	DMSO@AZR4 cell line Exp1	SILAC	TiO2	LTQ-Orbitrap Elite	TNIK	Q9UKE5	S688	PQRTTSISPALARKNSPGNGSALGPRLGSQP	KNS(ph)PGNGSALGPR	Lung Cancer
33727228	DMSO@AZR4 cell line Exp1	SILAC	TiO2	LTQ-Orbitrap Elite	TNIK	Q9UKE5	T987	SFTPFVDPRVYQTSPTDEDEEDEESSAAALF	VYQTSPT(ph)DEDEEDEESSAAALFTSELLR	Lung Cancer
33727228	DMSO@H1975 cell line Exp1	SILAC	TiO2	LTQ-Orbitrap Elite	TNIK	Q9UKE5	S707	GSALGPRLGSQPIRASNPDLRRTEPILESPL	LGSQPIRAS(ph)NPDLR	Lung Cancer
33727228	DMSO@H1975 cell line Exp1	SILAC	TiO2	LTQ-Orbitrap Elite	TNIK	Q9UKE5	S688	PQRTTSISPALARKNSPGNGSALGPRLGSQP	KNS(ph)PGNGSALGPR	Lung Cancer
33727228	DMSO@H1975 cell line Exp1	SILAC	TiO2	LTQ-Orbitrap Elite	TNIK	Q9UKE5	T987	SFTPFVDPRVYQTSPTDEDEEDEESSAAALF	VYQTSPT(ph)DEDEEDEESSAAALFTSELLR	Lung Cancer
33727228	Reciletineb@COR1 cell line Exp2	SILAC	TiO2	LTQ-Orbitrap Elite	TNIK	Q9UKE5	S707	GSALGPRLGSQPIRASNPDLRRTEPILESPL	LGSQPIRAS(ph)NPDLR	Lung Cancer
33727228	Reciletineb@COR10 cell line Exp2	SILAC	TiO2	LTQ-Orbitrap Elite	TNIK	Q9UKE5	S707	GSALGPRLGSQPIRASNPDLRRTEPILESPL	LGSQPIRAS(ph)NPDLR	Lung Cancer
33727228	Reciletineb@H1975 cell line Exp2	SILAC	TiO2	LTQ-Orbitrap Elite	TNIK	Q9UKE5	S707	GSALGPRLGSQPIRASNPDLRRTEPILESPL	LGSQPIRAS(ph)NPDLR	Lung Cancer
33946525	Hypoxia(0h)@SK-Mel-28 cell line	TMT	TiO2	Orbitrap Fusion Tribrid	TNIK	Q9UKE5	S688		KNSPGNGSALGPR	Skin cancer
33946525	Hypoxia(0h)@SK-Mel-28 cell line	TMT	TiO2	Orbitrap Fusion Tribrid	TNIK	Q9UKE5	S688		KNSPGNGSALGPR	Skin cancer
33946525	Hypoxia(0h)@SK-Mel-28 cell line	TMT	TiO2	Orbitrap Fusion Tribrid	TNIK	Q9UKE5	S766		ANSKSEGSPVLPHEPAK	Skin cancer
33946525	Hypoxia(0h)@SK-Mel-28 cell line	TMT	TiO2	Orbitrap Fusion Tribrid	TNIK	Q9UKE5	S766		ANSKSEGSPVLPHEPAK	Skin cancer
33946525	Hypoxia(12h)@A2058 cell line	TMT	TiO2	Orbitrap Fusion Tribrid	TNIK	Q9UKE5	S766		ANSKSEGSPVLPHEPAK	Skin cancer
33946525	Hypoxia(12h)@A2058 cell line	TMT	TiO2	Orbitrap Fusion Tribrid	TNIK	Q9UKE5	S766		ANSKSEGSPVLPHEPAK	Skin cancer
33946525	Hypoxia(12h)@A2058 cell line	TMT	TiO2	Orbitrap Fusion Tribrid	TNIK	Q9UKE5	S680		TTSISPALAR	Skin cancer
33946525	Hypoxia(12h)@HT-144 cell line	TMT	TiO2	Orbitrap Fusion Tribrid	TNIK	Q9UKE5	S766		ANSKSEGSPVLPHEPAK	Skin cancer
33946525	Hypoxia(12h)@SK-Mel-28 cell line	TMT	TiO2	Orbitrap Fusion Tribrid	TNIK	Q9UKE5	S688		KNSPGNGSALGPR	Skin cancer
33946525	Hypoxia(12h)@SK-Mel-28 cell line	TMT	TiO2	Orbitrap Fusion Tribrid	TNIK	Q9UKE5	S688		KNSPGNGSALGPR	Skin cancer
33946525	Hypoxia(12h)@SK-Mel-28 cell line	TMT	TiO2	Orbitrap Fusion Tribrid	TNIK	Q9UKE5	S766		ANSKSEGSPVLPHEPAK	Skin cancer
33946525	Hypoxia(12h)@SK-Mel-28 cell line	TMT	TiO2	Orbitrap Fusion Tribrid	TNIK	Q9UKE5	S766		ANSKSEGSPVLPHEPAK	Skin cancer
33946525	Hypoxia(12h)@SK-Mel-5 cell line	TMT	TiO2	Orbitrap Fusion Tribrid	TNIK	Q9UKE5	S766		ANSKSEGSPVLPHEPAK	Skin cancer
33946525	Hypoxia(12h)@SK-Mel-5 cell line	TMT	TiO2	Orbitrap Fusion Tribrid	TNIK	Q9UKE5	S766		ANSKSEGSPVLPHEPAK	Skin cancer
33946525	Hypoxia(15h)@A2058 cell line	TMT	TiO2	Orbitrap Fusion Tribrid	TNIK	Q9UKE5	S766		ANSKSEGSPVLPHEPAK	Skin cancer
33946525	Hypoxia(15h)@A2058 cell line	TMT	TiO2	Orbitrap Fusion Tribrid	TNIK	Q9UKE5	S766		ANSKSEGSPVLPHEPAK	Skin cancer
33946525	Hypoxia(15h)@A2058 cell line	TMT	TiO2	Orbitrap Fusion Tribrid	TNIK	Q9UKE5	S680		TTSISPALAR	Skin cancer
33946525	Hypoxia(15h)@HT-144 cell line	TMT	TiO2	Orbitrap Fusion Tribrid	TNIK	Q9UKE5	S766		ANSKSEGSPVLPHEPAK	Skin cancer
33946525	Hypoxia(15h)@SK-Mel-28 cell line	TMT	TiO2	Orbitrap Fusion Tribrid	TNIK	Q9UKE5	S688		KNSPGNGSALGPR	Skin cancer
33946525	Hypoxia(15h)@SK-Mel-28 cell line	TMT	TiO2	Orbitrap Fusion Tribrid	TNIK	Q9UKE5	S688		KNSPGNGSALGPR	Skin cancer
33946525	Hypoxia(15h)@SK-Mel-28 cell line	TMT	TiO2	Orbitrap Fusion Tribrid	TNIK	Q9UKE5	S766		ANSKSEGSPVLPHEPAK	Skin cancer
33946525	Hypoxia(15h)@SK-Mel-28 cell line	TMT	TiO2	Orbitrap Fusion Tribrid	TNIK	Q9UKE5	S766		ANSKSEGSPVLPHEPAK	Skin cancer
33946525	Hypoxia(15h)@SK-Mel-5 cell line	TMT	TiO2	Orbitrap Fusion Tribrid	TNIK	Q9UKE5	S766		ANSKSEGSPVLPHEPAK	Skin cancer
33946525	Hypoxia(15h)@SK-Mel-5 cell line	TMT	TiO2	Orbitrap Fusion Tribrid	TNIK	Q9UKE5	S766		ANSKSEGSPVLPHEPAK	Skin cancer
33946525	Hypoxia(18h)@A2058 cell line	TMT	TiO2	Orbitrap Fusion Tribrid	TNIK	Q9UKE5	S766		ANSKSEGSPVLPHEPAK	Skin cancer
33946525	Hypoxia(18h)@A2058 cell line	TMT	TiO2	Orbitrap Fusion Tribrid	TNIK	Q9UKE5	S766		ANSKSEGSPVLPHEPAK	Skin cancer
33946525	Hypoxia(18h)@A2058 cell line	TMT	TiO2	Orbitrap Fusion Tribrid	TNIK	Q9UKE5	S680		TTSISPALAR	Skin cancer
33946525	Hypoxia(18h)@HT-144 cell line	TMT	TiO2	Orbitrap Fusion Tribrid	TNIK	Q9UKE5	S766		ANSKSEGSPVLPHEPAK	Skin cancer
33946525	Hypoxia(18h)@SK-Mel-28 cell line	TMT	TiO2	Orbitrap Fusion Tribrid	TNIK	Q9UKE5	S688		KNSPGNGSALGPR	Skin cancer
33946525	Hypoxia(18h)@SK-Mel-28 cell line	TMT	TiO2	Orbitrap Fusion Tribrid	TNIK	Q9UKE5	S688		KNSPGNGSALGPR	Skin cancer
33946525	Hypoxia(18h)@SK-Mel-28 cell line	TMT	TiO2	Orbitrap Fusion Tribrid	TNIK	Q9UKE5	S766		ANSKSEGSPVLPHEPAK	Skin cancer
33946525	Hypoxia(18h)@SK-Mel-28 cell line	TMT	TiO2	Orbitrap Fusion Tribrid	TNIK	Q9UKE5	S766		ANSKSEGSPVLPHEPAK	Skin cancer
33946525	Hypoxia(18h)@SK-Mel-5 cell line	TMT	TiO2	Orbitrap Fusion Tribrid	TNIK	Q9UKE5	S766		ANSKSEGSPVLPHEPAK	Skin cancer
33946525	Hypoxia(18h)@SK-Mel-5 cell line	TMT	TiO2	Orbitrap Fusion Tribrid	TNIK	Q9UKE5	S766		ANSKSEGSPVLPHEPAK	Skin cancer
33946525	Hypoxia(21h)@A2058 cell line	TMT	TiO2	Orbitrap Fusion Tribrid	TNIK	Q9UKE5	S766		ANSKSEGSPVLPHEPAK	Skin cancer
33946525	Hypoxia(21h)@A2058 cell line	TMT	TiO2	Orbitrap Fusion Tribrid	TNIK	Q9UKE5	S766		ANSKSEGSPVLPHEPAK	Skin cancer
33946525	Hypoxia(21h)@A2058 cell line	TMT	TiO2	Orbitrap Fusion Tribrid	TNIK	Q9UKE5	S680		TTSISPALAR	Skin cancer
33946525	Hypoxia(21h)@HT-144 cell line	TMT	TiO2	Orbitrap Fusion Tribrid	TNIK	Q9UKE5	S766		ANSKSEGSPVLPHEPAK	Skin cancer
33946525	Hypoxia(21h)@SK-Mel-28 cell line	TMT	TiO2	Orbitrap Fusion Tribrid	TNIK	Q9UKE5	S688		KNSPGNGSALGPR	Skin cancer
33946525	Hypoxia(21h)@SK-Mel-28 cell line	TMT	TiO2	Orbitrap Fusion Tribrid	TNIK	Q9UKE5	S688		KNSPGNGSALGPR	Skin cancer
33946525	Hypoxia(21h)@SK-Mel-28 cell line	TMT	TiO2	Orbitrap Fusion Tribrid	TNIK	Q9UKE5	S766		ANSKSEGSPVLPHEPAK	Skin cancer
33946525	Hypoxia(21h)@SK-Mel-28 cell line	TMT	TiO2	Orbitrap Fusion Tribrid	TNIK	Q9UKE5	S766		ANSKSEGSPVLPHEPAK	Skin cancer
33946525	Hypoxia(21h)@SK-Mel-5 cell line	TMT	TiO2	Orbitrap Fusion Tribrid	TNIK	Q9UKE5	S766		ANSKSEGSPVLPHEPAK	Skin cancer
33946525	Hypoxia(21h)@SK-Mel-5 cell line	TMT	TiO2	Orbitrap Fusion Tribrid	TNIK	Q9UKE5	S766		ANSKSEGSPVLPHEPAK	Skin cancer
33946525	Hypoxia(24h)@A2058 cell line	TMT	TiO2	Orbitrap Fusion Tribrid	TNIK	Q9UKE5	S766		ANSKSEGSPVLPHEPAK	Skin cancer
33946525	Hypoxia(24h)@A2058 cell line	TMT	TiO2	Orbitrap Fusion Tribrid	TNIK	Q9UKE5	S766		ANSKSEGSPVLPHEPAK	Skin cancer
33946525	Hypoxia(24h)@A2058 cell line	TMT	TiO2	Orbitrap Fusion Tribrid	TNIK	Q9UKE5	S680		TTSISPALAR	Skin cancer
33946525	Hypoxia(24h)@HT-144 cell line	TMT	TiO2	Orbitrap Fusion Tribrid	TNIK	Q9UKE5	S766		ANSKSEGSPVLPHEPAK	Skin cancer
33946525	Hypoxia(24h)@SK-Mel-28 cell line	TMT	TiO2	Orbitrap Fusion Tribrid	TNIK	Q9UKE5	S688		KNSPGNGSALGPR	Skin cancer
33946525	Hypoxia(24h)@SK-Mel-28 cell line	TMT	TiO2	Orbitrap Fusion Tribrid	TNIK	Q9UKE5	S688		KNSPGNGSALGPR	Skin cancer
33946525	Hypoxia(24h)@SK-Mel-28 cell line	TMT	TiO2	Orbitrap Fusion Tribrid	TNIK	Q9UKE5	S766		ANSKSEGSPVLPHEPAK	Skin cancer
33946525	Hypoxia(24h)@SK-Mel-28 cell line	TMT	TiO2	Orbitrap Fusion Tribrid	TNIK	Q9UKE5	S766		ANSKSEGSPVLPHEPAK	Skin cancer
33946525	Hypoxia(24h)@SK-Mel-5 cell line	TMT	TiO2	Orbitrap Fusion Tribrid	TNIK	Q9UKE5	S766		ANSKSEGSPVLPHEPAK	Skin cancer
33946525	Hypoxia(24h)@SK-Mel-5 cell line	TMT	TiO2	Orbitrap Fusion Tribrid	TNIK	Q9UKE5	S766		ANSKSEGSPVLPHEPAK	Skin cancer
33946525	Hypoxia(3h)@A2058 cell line	TMT	TiO2	Orbitrap Fusion Tribrid	TNIK	Q9UKE5	S766		ANSKSEGSPVLPHEPAK	Skin cancer
33946525	Hypoxia(3h)@A2058 cell line	TMT	TiO2	Orbitrap Fusion Tribrid	TNIK	Q9UKE5	S766		ANSKSEGSPVLPHEPAK	Skin cancer
33946525	Hypoxia(3h)@A2058 cell line	TMT	TiO2	Orbitrap Fusion Tribrid	TNIK	Q9UKE5	S680		TTSISPALAR	Skin cancer
33946525	Hypoxia(3h)@HT-144 cell line	TMT	TiO2	Orbitrap Fusion Tribrid	TNIK	Q9UKE5	S766		ANSKSEGSPVLPHEPAK	Skin cancer
33946525	Hypoxia(3h)@SK-Mel-28 cell line	TMT	TiO2	Orbitrap Fusion Tribrid	TNIK	Q9UKE5	S688		KNSPGNGSALGPR	Skin cancer
33946525	Hypoxia(3h)@SK-Mel-28 cell line	TMT	TiO2	Orbitrap Fusion Tribrid	TNIK	Q9UKE5	S688		KNSPGNGSALGPR	Skin cancer
33946525	Hypoxia(3h)@SK-Mel-28 cell line	TMT	TiO2	Orbitrap Fusion Tribrid	TNIK	Q9UKE5	S766		ANSKSEGSPVLPHEPAK	Skin cancer
33946525	Hypoxia(3h)@SK-Mel-28 cell line	TMT	TiO2	Orbitrap Fusion Tribrid	TNIK	Q9UKE5	S766		ANSKSEGSPVLPHEPAK	Skin cancer
33946525	Hypoxia(3h)@SK-Mel-5 cell line	TMT	TiO2	Orbitrap Fusion Tribrid	TNIK	Q9UKE5	S766		ANSKSEGSPVLPHEPAK	Skin cancer
33946525	Hypoxia(3h)@SK-Mel-5 cell line	TMT	TiO2	Orbitrap Fusion Tribrid	TNIK	Q9UKE5	S766		ANSKSEGSPVLPHEPAK	Skin cancer
33946525	Hypoxia(6h)@A2058 cell line	TMT	TiO2	Orbitrap Fusion Tribrid	TNIK	Q9UKE5	S766		ANSKSEGSPVLPHEPAK	Skin cancer
33946525	Hypoxia(6h)@A2058 cell line	TMT	TiO2	Orbitrap Fusion Tribrid	TNIK	Q9UKE5	S766		ANSKSEGSPVLPHEPAK	Skin cancer
33946525	Hypoxia(6h)@A2058 cell line	TMT	TiO2	Orbitrap Fusion Tribrid	TNIK	Q9UKE5	S680		TTSISPALAR	Skin cancer
33946525	Hypoxia(6h)@HT-144 cell line	TMT	TiO2	Orbitrap Fusion Tribrid	TNIK	Q9UKE5	S766		ANSKSEGSPVLPHEPAK	Skin cancer
33946525	Hypoxia(6h)@SK-Mel-28 cell line	TMT	TiO2	Orbitrap Fusion Tribrid	TNIK	Q9UKE5	S688		KNSPGNGSALGPR	Skin cancer
33946525	Hypoxia(6h)@SK-Mel-28 cell line	TMT	TiO2	Orbitrap Fusion Tribrid	TNIK	Q9UKE5	S688		KNSPGNGSALGPR	Skin cancer
33946525	Hypoxia(6h)@SK-Mel-28 cell line	TMT	TiO2	Orbitrap Fusion Tribrid	TNIK	Q9UKE5	S766		ANSKSEGSPVLPHEPAK	Skin cancer
33946525	Hypoxia(6h)@SK-Mel-28 cell line	TMT	TiO2	Orbitrap Fusion Tribrid	TNIK	Q9UKE5	S766		ANSKSEGSPVLPHEPAK	Skin cancer
33946525	Hypoxia(6h)@SK-Mel-5 cell line	TMT	TiO2	Orbitrap Fusion Tribrid	TNIK	Q9UKE5	S766		ANSKSEGSPVLPHEPAK	Skin cancer
33946525	Hypoxia(6h)@SK-Mel-5 cell line	TMT	TiO2	Orbitrap Fusion Tribrid	TNIK	Q9UKE5	S766		ANSKSEGSPVLPHEPAK	Skin cancer
33946525	Hypoxia(9h)@A2058 cell line	TMT	TiO2	Orbitrap Fusion Tribrid	TNIK	Q9UKE5	S766		ANSKSEGSPVLPHEPAK	Skin cancer
33946525	Hypoxia(9h)@A2058 cell line	TMT	TiO2	Orbitrap Fusion Tribrid	TNIK	Q9UKE5	S766		ANSKSEGSPVLPHEPAK	Skin cancer
33946525	Hypoxia(9h)@A2058 cell line	TMT	TiO2	Orbitrap Fusion Tribrid	TNIK	Q9UKE5	S680		TTSISPALAR	Skin cancer
33946525	Hypoxia(9h)@HT-144 cell line	TMT	TiO2	Orbitrap Fusion Tribrid	TNIK	Q9UKE5	S766		ANSKSEGSPVLPHEPAK	Skin cancer
33946525	Hypoxia(9h)@SK-Mel-28 cell line	TMT	TiO2	Orbitrap Fusion Tribrid	TNIK	Q9UKE5	S688		KNSPGNGSALGPR	Skin cancer
33946525	Hypoxia(9h)@SK-Mel-28 cell line	TMT	TiO2	Orbitrap Fusion Tribrid	TNIK	Q9UKE5	S688		KNSPGNGSALGPR	Skin cancer
33946525	Hypoxia(9h)@SK-Mel-28 cell line	TMT	TiO2	Orbitrap Fusion Tribrid	TNIK	Q9UKE5	S766		ANSKSEGSPVLPHEPAK	Skin cancer
33946525	Hypoxia(9h)@SK-Mel-28 cell line	TMT	TiO2	Orbitrap Fusion Tribrid	TNIK	Q9UKE5	S766		ANSKSEGSPVLPHEPAK	Skin cancer
33946525	Hypoxia(9h)@SK-Mel-5 cell line	TMT	TiO2	Orbitrap Fusion Tribrid	TNIK	Q9UKE5	S766		ANSKSEGSPVLPHEPAK	Skin cancer
33946525	Hypoxia(9h)@SK-Mel-5 cell line	TMT	TiO2	Orbitrap Fusion Tribrid	TNIK	Q9UKE5	S766		ANSKSEGSPVLPHEPAK	Skin cancer
33946525	Hypoxia(0h)@A2058 cell line	TMT	TiO2	Orbitrap Fusion Tribrid	TNIK	Q9UKE5	S766		ANSKSEGSPVLPHEPAK	Skin cancer
33946525	Hypoxia(0h)@A2058 cell line	TMT	TiO2	Orbitrap Fusion Tribrid	TNIK	Q9UKE5	S766		ANSKSEGSPVLPHEPAK	Skin cancer
33946525	Hypoxia(0h)@A2058 cell line	TMT	TiO2	Orbitrap Fusion Tribrid	TNIK	Q9UKE5	S680		TTSISPALAR	Skin cancer
33946525	Hypoxia(0h)@HT-144 cell line	TMT	TiO2	Orbitrap Fusion Tribrid	TNIK	Q9UKE5	S766		ANSKSEGSPVLPHEPAK	Skin cancer
33946525	Hypoxia(0h)@SK-Mel-5 cell line	TMT	TiO2	Orbitrap Fusion Tribrid	TNIK	Q9UKE5	S766		ANSKSEGSPVLPHEPAK	Skin cancer
33946525	Hypoxia(0h)@SK-Mel-5 cell line	TMT	TiO2	Orbitrap Fusion Tribrid	TNIK	Q9UKE5	S766		ANSKSEGSPVLPHEPAK	Skin cancer
33953186	Pervanadate@PC9 cell line DDA	TMT	IMAC	LTQ Orbitrap Fusion Lumos Tribrid	TNIK	Q9UKE5	S764			Lung cancer
33953186	Pervanadate@PC9 cell line DDA	TMT	IMAC	LTQ Orbitrap Fusion Lumos Tribrid	TNIK	Q9UKE5	S680			Lung cancer
34343000	ERK1 KO(0d)@BRAFMUT 451Lu cells	Label free	IMAC(Fe(III)-NTA)	Orbitrap Q Exactive HF	TNIK	Q9UKE5	S766	QAGSSERTRVRANSKSEGSPVLPHEPAKVKP		Melanoma
34343000	ERK1 KO(1d)@BRAFMUT 451Lu cells	Label free	IMAC(Fe(III)-NTA)	Orbitrap Q Exactive HF	TNIK	Q9UKE5	S766	QAGSSERTRVRANSKSEGSPVLPHEPAKVKP		Melanoma
34343000	ERK1 KO(3d)@BRAFMUT 451Lu cells	Label free	IMAC(Fe(III)-NTA)	Orbitrap Q Exactive HF	TNIK	Q9UKE5	S766	QAGSSERTRVRANSKSEGSPVLPHEPAKVKP		Melanoma
34343000	ERK2 KO(0d)@BRAFMUT 451Lu cells	Label free	IMAC(Fe(III)-NTA)	Orbitrap Q Exactive HF	TNIK	Q9UKE5	S766	QAGSSERTRVRANSKSEGSPVLPHEPAKVKP		Melanoma
34343000	ERK2 KO(1d)@BRAFMUT 451Lu cells	Label free	IMAC(Fe(III)-NTA)	Orbitrap Q Exactive HF	TNIK	Q9UKE5	S766	QAGSSERTRVRANSKSEGSPVLPHEPAKVKP		Melanoma
34343000	ERK2 KO(3d)@BRAFMUT 451Lu cells	Label free	IMAC(Fe(III)-NTA)	Orbitrap Q Exactive HF	TNIK	Q9UKE5	S766	QAGSSERTRVRANSKSEGSPVLPHEPAKVKP		Melanoma
34343000	JUNB KO(0d)@BRAFMUT 451Lu cells	Label free	IMAC(Fe(III)-NTA)	Orbitrap Q Exactive HF	TNIK	Q9UKE5	S766	QAGSSERTRVRANSKSEGSPVLPHEPAKVKP		Melanoma
34343000	JUNB KO(1d)@BRAFMUT 451Lu cells	Label free	IMAC(Fe(III)-NTA)	Orbitrap Q Exactive HF	TNIK	Q9UKE5	S766	QAGSSERTRVRANSKSEGSPVLPHEPAKVKP		Melanoma
34343000	JUNB KO(3d)@BRAFMUT 451Lu cells	Label free	IMAC(Fe(III)-NTA)	Orbitrap Q Exactive HF	TNIK	Q9UKE5	S766	QAGSSERTRVRANSKSEGSPVLPHEPAKVKP		Melanoma
34343000	WT(0d)@BRAFMUT 451Lu cells	Label free	IMAC(Fe(III)-NTA)	Orbitrap Q Exactive HF	TNIK	Q9UKE5	S766	QAGSSERTRVRANSKSEGSPVLPHEPAKVKP		Melanoma
34343000	WT(1d)@BRAFMUT 451Lu cells	Label free	IMAC(Fe(III)-NTA)	Orbitrap Q Exactive HF	TNIK	Q9UKE5	S766	QAGSSERTRVRANSKSEGSPVLPHEPAKVKP		Melanoma
34343000	WT(3d)@BRAFMUT 451Lu cells	Label free	IMAC(Fe(III)-NTA)	Orbitrap Q Exactive HF	TNIK	Q9UKE5	S766	QAGSSERTRVRANSKSEGSPVLPHEPAKVKP		Melanoma
34673281	BRAFi-resistant@A375 cells	SILAC	TiO2	Quadrupole Orbitrap	TNIK	ENSP00000418156	S640	ALNVTSHRVEMPRQNSDPTSENPPLPTRIEK	QNS(ph)DPTSENPPLPTR	Melanoma
34673281	BRAFi-resistant@A375 cells	SILAC	TiO2	Quadrupole Orbitrap	TNIK	ENSP00000418156	S707	GSALGPRLGSQPIRASNPDLRRTEPILESPL	LGSQPIRAS(ph)NPDLR	Melanoma
34673281	BRAFi-resistant@A375 cells	SILAC	TiO2	Quadrupole Orbitrap	TNIK	ENSP00000418156	S769	SSERTRVRANSKSEGSPVLPHEPAKVKPEES	SEGS(ph)PVLPHEPAK	Melanoma
34673281	BRAFi-sensitive@A375 cells	SILAC	TiO2	Quadrupole Orbitrap	TNIK	ENSP00000418156	S640	ALNVTSHRVEMPRQNSDPTSENPPLPTRIEK	QNS(ph)DPTSENPPLPTR	Melanoma
34673281	BRAFi-sensitive@A375 cells	SILAC	TiO2	Quadrupole Orbitrap	TNIK	ENSP00000418156	S707	GSALGPRLGSQPIRASNPDLRRTEPILESPL	LGSQPIRAS(ph)NPDLR	Melanoma
34673281	BRAFi-sensitive@A375 cells	SILAC	TiO2	Quadrupole Orbitrap	TNIK	ENSP00000418156	S769	SSERTRVRANSKSEGSPVLPHEPAKVKPEES	SEGS(ph)PVLPHEPAK	Melanoma
34689152	DMSO(15min)@HEK293T cell line	SILAC	Orbitrap Fusion and Q Exactive HF-X Hybrid Quadrupole-Orbitrap Mass Spectrometer	TiO2	TNIK	Q9UKE5	T581	PRSESFSISGVQPARTPPMLRPVDPQIPHLV	SGVQPART(ph)PPMLRPV	Embryonic-Kidney
34689152	DMSO(15min)@HEK293T cell line	SILAC	Orbitrap Fusion and Q Exactive HF-X Hybrid Quadrupole-Orbitrap Mass Spectrometer	TiO2	TNIK	Q9UKE5	S701	KNSPGNGSALGPRLGSQPIRASNPDLRRTEP	ALGPRLGS(ph)QPIRASN	Embryonic-Kidney
34689152	DMSO(15min)@HEK293T cell line	SILAC	Orbitrap Fusion and Q Exactive HF-X Hybrid Quadrupole-Orbitrap Mass Spectrometer	TiO2	TNIK	Q9UKE5	S766	QAGSSERTRVRANSKSEGSPVLPHEPAKVKP	RVRANSKS(ph)EGSPVLP	Embryonic-Kidney
34689152	DMSO(2h)@HEK293T cell line	SILAC	Orbitrap Fusion and Q Exactive HF-X Hybrid Quadrupole-Orbitrap Mass Spectrometer	TiO2	TNIK	Q9UKE5	T581	PRSESFSISGVQPARTPPMLRPVDPQIPHLV	SGVQPART(ph)PPMLRPV	Embryonic-Kidney
34689152	DMSO(2h)@HEK293T cell line	SILAC	Orbitrap Fusion and Q Exactive HF-X Hybrid Quadrupole-Orbitrap Mass Spectrometer	TiO2	TNIK	Q9UKE5	S766	QAGSSERTRVRANSKSEGSPVLPHEPAKVKP	RVRANSKS(ph)EGSPVLP	Embryonic-Kidney
34689152	DMSO(30min)@HEK293T cell line	SILAC	Orbitrap Fusion and Q Exactive HF-X Hybrid Quadrupole-Orbitrap Mass Spectrometer	TiO2	TNIK	Q9UKE5	S701	KNSPGNGSALGPRLGSQPIRASNPDLRRTEP	ALGPRLGS(ph)QPIRASN	Embryonic-Kidney
34689152	DMSO(30min)@HEK293T cell line	SILAC	Orbitrap Fusion and Q Exactive HF-X Hybrid Quadrupole-Orbitrap Mass Spectrometer	TiO2	TNIK	Q9UKE5	S766	QAGSSERTRVRANSKSEGSPVLPHEPAKVKP	RVRANSKS(ph)EGSPVLP	Embryonic-Kidney
34689152	DMSO(4h)@HEK293T cell line	SILAC	Orbitrap Fusion and Q Exactive HF-X Hybrid Quadrupole-Orbitrap Mass Spectrometer	TiO2	TNIK	Q9UKE5	T581	PRSESFSISGVQPARTPPMLRPVDPQIPHLV	SGVQPART(ph)PPMLRPV	Embryonic-Kidney
34689152	DMSO(4h)@HEK293T cell line	SILAC	Orbitrap Fusion and Q Exactive HF-X Hybrid Quadrupole-Orbitrap Mass Spectrometer	TiO2	TNIK	Q9UKE5	S701	KNSPGNGSALGPRLGSQPIRASNPDLRRTEP	ALGPRLGS(ph)QPIRASN	Embryonic-Kidney
34689152	DMSO(4h)@HEK293T cell line	SILAC	Orbitrap Fusion and Q Exactive HF-X Hybrid Quadrupole-Orbitrap Mass Spectrometer	TiO2	TNIK	Q9UKE5	S766	QAGSSERTRVRANSKSEGSPVLPHEPAKVKP	RVRANSKS(ph)EGSPVLP	Embryonic-Kidney
34689152	TNF+Nec1s(15min)@HEK293T cell line	SILAC	Orbitrap Fusion and Q Exactive HF-X Hybrid Quadrupole-Orbitrap Mass Spectrometer	TiO2	TNIK	Q9UKE5	T581	PRSESFSISGVQPARTPPMLRPVDPQIPHLV	SGVQPART(ph)PPMLRPV	Embryonic-Kidney
34689152	TNF+Nec1s(15min)@HEK293T cell line	SILAC	Orbitrap Fusion and Q Exactive HF-X Hybrid Quadrupole-Orbitrap Mass Spectrometer	TiO2	TNIK	Q9UKE5	S701	KNSPGNGSALGPRLGSQPIRASNPDLRRTEP	ALGPRLGS(ph)QPIRASN	Embryonic-Kidney
34689152	TNF+Nec1s(15min)@HEK293T cell line	SILAC	Orbitrap Fusion and Q Exactive HF-X Hybrid Quadrupole-Orbitrap Mass Spectrometer	TiO2	TNIK	Q9UKE5	S766	QAGSSERTRVRANSKSEGSPVLPHEPAKVKP	RVRANSKS(ph)EGSPVLP	Embryonic-Kidney
34689152	TNF(15min)@HEK293T cell line	SILAC	Orbitrap Fusion and Q Exactive HF-X Hybrid Quadrupole-Orbitrap Mass Spectrometer	TiO2	TNIK	Q9UKE5	T581	PRSESFSISGVQPARTPPMLRPVDPQIPHLV	SGVQPART(ph)PPMLRPV	Embryonic-Kidney
34689152	TNF(15min)@HEK293T cell line	SILAC	Orbitrap Fusion and Q Exactive HF-X Hybrid Quadrupole-Orbitrap Mass Spectrometer	TiO2	TNIK	Q9UKE5	S701	KNSPGNGSALGPRLGSQPIRASNPDLRRTEP	ALGPRLGS(ph)QPIRASN	Embryonic-Kidney
34689152	TNF(15min)@HEK293T cell line	SILAC	Orbitrap Fusion and Q Exactive HF-X Hybrid Quadrupole-Orbitrap Mass Spectrometer	TiO2	TNIK	Q9UKE5	S766	QAGSSERTRVRANSKSEGSPVLPHEPAKVKP	RVRANSKS(ph)EGSPVLP	Embryonic-Kidney
34689152	TNF+Nec1s(2h)@HEK293T cell line	SILAC	Orbitrap Fusion and Q Exactive HF-X Hybrid Quadrupole-Orbitrap Mass Spectrometer	TiO2	TNIK	Q9UKE5	T581	PRSESFSISGVQPARTPPMLRPVDPQIPHLV	SGVQPART(ph)PPMLRPV	Embryonic-Kidney
34689152	TNF+Nec1s(2h)@HEK293T cell line	SILAC	Orbitrap Fusion and Q Exactive HF-X Hybrid Quadrupole-Orbitrap Mass Spectrometer	TiO2	TNIK	Q9UKE5	S766	QAGSSERTRVRANSKSEGSPVLPHEPAKVKP	RVRANSKS(ph)EGSPVLP	Embryonic-Kidney
34689152	TNF(2h)@HEK293T cell line	SILAC	Orbitrap Fusion and Q Exactive HF-X Hybrid Quadrupole-Orbitrap Mass Spectrometer	TiO2	TNIK	Q9UKE5	T581	PRSESFSISGVQPARTPPMLRPVDPQIPHLV	SGVQPART(ph)PPMLRPV	Embryonic-Kidney
34689152	TNF(2h)@HEK293T cell line	SILAC	Orbitrap Fusion and Q Exactive HF-X Hybrid Quadrupole-Orbitrap Mass Spectrometer	TiO2	TNIK	Q9UKE5	S766	QAGSSERTRVRANSKSEGSPVLPHEPAKVKP	RVRANSKS(ph)EGSPVLP	Embryonic-Kidney
34689152	TNF+Nec1s(30min)@HEK293T cell line	SILAC	Orbitrap Fusion and Q Exactive HF-X Hybrid Quadrupole-Orbitrap Mass Spectrometer	TiO2	TNIK	Q9UKE5	S701	KNSPGNGSALGPRLGSQPIRASNPDLRRTEP	ALGPRLGS(ph)QPIRASN	Embryonic-Kidney
34689152	TNF+Nec1s(30min)@HEK293T cell line	SILAC	Orbitrap Fusion and Q Exactive HF-X Hybrid Quadrupole-Orbitrap Mass Spectrometer	TiO2	TNIK	Q9UKE5	S766	QAGSSERTRVRANSKSEGSPVLPHEPAKVKP	RVRANSKS(ph)EGSPVLP	Embryonic-Kidney
34689152	TNF(30min)@HEK293T cell line	SILAC	Orbitrap Fusion and Q Exactive HF-X Hybrid Quadrupole-Orbitrap Mass Spectrometer	TiO2	TNIK	Q9UKE5	S701	KNSPGNGSALGPRLGSQPIRASNPDLRRTEP	ALGPRLGS(ph)QPIRASN	Embryonic-Kidney
34689152	TNF(30min)@HEK293T cell line	SILAC	Orbitrap Fusion and Q Exactive HF-X Hybrid Quadrupole-Orbitrap Mass Spectrometer	TiO2	TNIK	Q9UKE5	S766	QAGSSERTRVRANSKSEGSPVLPHEPAKVKP	RVRANSKS(ph)EGSPVLP	Embryonic-Kidney
34689152	TNF+Nec1s(4h)@HEK293T cell line	SILAC	Orbitrap Fusion and Q Exactive HF-X Hybrid Quadrupole-Orbitrap Mass Spectrometer	TiO2	TNIK	Q9UKE5	T581	PRSESFSISGVQPARTPPMLRPVDPQIPHLV	SGVQPART(ph)PPMLRPV	Embryonic-Kidney
34689152	TNF+Nec1s(4h)@HEK293T cell line	SILAC	Orbitrap Fusion and Q Exactive HF-X Hybrid Quadrupole-Orbitrap Mass Spectrometer	TiO2	TNIK	Q9UKE5	S701	KNSPGNGSALGPRLGSQPIRASNPDLRRTEP	ALGPRLGS(ph)QPIRASN	Embryonic-Kidney
34689152	TNF+Nec1s(4h)@HEK293T cell line	SILAC	Orbitrap Fusion and Q Exactive HF-X Hybrid Quadrupole-Orbitrap Mass Spectrometer	TiO2	TNIK	Q9UKE5	S766	QAGSSERTRVRANSKSEGSPVLPHEPAKVKP	RVRANSKS(ph)EGSPVLP	Embryonic-Kidney
34689152	TNF(4h)@HEK293T cell line	SILAC	Orbitrap Fusion and Q Exactive HF-X Hybrid Quadrupole-Orbitrap Mass Spectrometer	TiO2	TNIK	Q9UKE5	T581	PRSESFSISGVQPARTPPMLRPVDPQIPHLV	SGVQPART(ph)PPMLRPV	Embryonic-Kidney
34689152	TNF(4h)@HEK293T cell line	SILAC	Orbitrap Fusion and Q Exactive HF-X Hybrid Quadrupole-Orbitrap Mass Spectrometer	TiO2	TNIK	Q9UKE5	S701	KNSPGNGSALGPRLGSQPIRASNPDLRRTEP	ALGPRLGS(ph)QPIRASN	Embryonic-Kidney
34689152	TNF(4h)@HEK293T cell line	SILAC	Orbitrap Fusion and Q Exactive HF-X Hybrid Quadrupole-Orbitrap Mass Spectrometer	TiO2	TNIK	Q9UKE5	S766	QAGSSERTRVRANSKSEGSPVLPHEPAKVKP	RVRANSKS(ph)EGSPVLP	Embryonic-Kidney
34771457	Untreated control(0h)@IMR5 Cell line	Labelfree	TiO2	Q Exactive HF	TNIK	Q9UKE5	S769			Neuroblastoma
34771457	Untreated control(0h)@IMR5 Cell line	Labelfree	TiO2	Q Exactive HF	TNIK	Q9UKE5	S640			Neuroblastoma
34771457	Untreated control(0h)@IMR5 Cell line	Labelfree	TiO2	Q Exactive HF	TNIK	Q9UKE5	S678			Neuroblastoma
34771457	Untreated control(0h)@IMR5 Cell line	Labelfree	TiO2	Q Exactive HF	TNIK	Q9UKE5	S769			Neuroblastoma
34771457	Untreated control(0h)@IMR5 Cell line	Labelfree	TiO2	Q Exactive HF	TNIK	Q9UKE5	S678			Neuroblastoma
34771457	Untreated control(10min)@IMR5 Cell line	Label free	TiO2	Q Exactive HF	TNIK	Q9UKE5	S769			Neuroblastoma
34771457	Untreated control(10min)@IMR5 Cell line	Label free	TiO2	Q Exactive HF	TNIK	Q9UKE5	S640			Neuroblastoma
34771457	Untreated control(10min)@IMR5 Cell line	Label free	TiO2	Q Exactive HF	TNIK	Q9UKE5	S678			Neuroblastoma
34771457	Untreated control(10min)@IMR5 Cell line	Label free	TiO2	Q Exactive HF	TNIK	Q9UKE5	S769			Neuroblastoma
34771457	Untreated control(10min)@IMR5 Cell line	Label free	TiO2	Q Exactive HF	TNIK	Q9UKE5	S678			Neuroblastoma
34771457	Untreated control(12h)@IMR5 Cell line	Label free	TiO2	Q Exactive HF	TNIK	Q9UKE5	S769			Neuroblastoma
34771457	Untreated control(12h)@IMR5 Cell line	Label free	TiO2	Q Exactive HF	TNIK	Q9UKE5	S640			Neuroblastoma
34771457	Untreated control(12h)@IMR5 Cell line	Label free	TiO2	Q Exactive HF	TNIK	Q9UKE5	S678			Neuroblastoma
34771457	Untreated control(12h)@IMR5 Cell line	Label free	TiO2	Q Exactive HF	TNIK	Q9UKE5	S769			Neuroblastoma
34771457	Untreated control(12h)@IMR5 Cell line	Label free	TiO2	Q Exactive HF	TNIK	Q9UKE5	S678			Neuroblastoma
34771457	Untreated control(1h)@IMR5 Cell line	Label free	TiO2	Q Exactive HF	TNIK	Q9UKE5	S769			Neuroblastoma
34771457	Untreated control(1h)@IMR5 Cell line	Label free	TiO2	Q Exactive HF	TNIK	Q9UKE5	S640			Neuroblastoma
34771457	Untreated control(1h)@IMR5 Cell line	Label free	TiO2	Q Exactive HF	TNIK	Q9UKE5	S678			Neuroblastoma
34771457	Untreated control(1h)@IMR5 Cell line	Label free	TiO2	Q Exactive HF	TNIK	Q9UKE5	S769			Neuroblastoma
34771457	Untreated control(1h)@IMR5 Cell line	Label free	TiO2	Q Exactive HF	TNIK	Q9UKE5	S678			Neuroblastoma
34771457	Untreated control(24h)@IMR5 Cell line	Label free	TiO2	Q Exactive HF	TNIK	Q9UKE5	S769			Neuroblastoma
34771457	Untreated control(24h)@IMR5 Cell line	Label free	TiO2	Q Exactive HF	TNIK	Q9UKE5	S640			Neuroblastoma
34771457	Untreated control(24h)@IMR5 Cell line	Label free	TiO2	Q Exactive HF	TNIK	Q9UKE5	S678			Neuroblastoma
34771457	Untreated control(24h)@IMR5 Cell line	Label free	TiO2	Q Exactive HF	TNIK	Q9UKE5	S769			Neuroblastoma
34771457	Untreated control(24h)@IMR5 Cell line	Label free	TiO2	Q Exactive HF	TNIK	Q9UKE5	S678			Neuroblastoma
34771457	Untreated control(4h)@IMR5 Cell line	Label free	TiO2	Q Exactive HF	TNIK	Q9UKE5	S769			Neuroblastoma
34771457	Untreated control(4h)@IMR5 Cell line	Label free	TiO2	Q Exactive HF	TNIK	Q9UKE5	S640			Neuroblastoma
34771457	Untreated control(4h)@IMR5 Cell line	Label free	TiO2	Q Exactive HF	TNIK	Q9UKE5	S678			Neuroblastoma
34771457	Untreated control(4h)@IMR5 Cell line	Label free	TiO2	Q Exactive HF	TNIK	Q9UKE5	S769			Neuroblastoma
34771457	Untreated control(4h)@IMR5 Cell line	Label free	TiO2	Q Exactive HF	TNIK	Q9UKE5	S678			Neuroblastoma
34771457	NGF(0h)@IMR5 Cell line	Label free	TiO2	Q Exactive HF	TNIK	Q9UKE5	S769			Neuroblastoma
34771457	NGF(0h)@IMR5 Cell line	Label free	TiO2	Q Exactive HF	TNIK	Q9UKE5	S640			Neuroblastoma
34771457	NGF(0h)@IMR5 Cell line	Label free	TiO2	Q Exactive HF	TNIK	Q9UKE5	S678			Neuroblastoma
34771457	NGF(0h)@IMR5 Cell line	Label free	TiO2	Q Exactive HF	TNIK	Q9UKE5	S769			Neuroblastoma
34771457	NGF(0h)@IMR5 Cell line	Label free	TiO2	Q Exactive HF	TNIK	Q9UKE5	S678			Neuroblastoma
34771457	NGF(10min)@IMR5 Cell line	Label free	TiO2	Q Exactive HF	TNIK	Q9UKE5	S769			Neuroblastoma
34771457	NGF(10min)@IMR5 Cell line	Label free	TiO2	Q Exactive HF	TNIK	Q9UKE5	S640			Neuroblastoma
34771457	NGF(10min)@IMR5 Cell line	Label free	TiO2	Q Exactive HF	TNIK	Q9UKE5	S678			Neuroblastoma
34771457	NGF(10min)@IMR5 Cell line	Label free	TiO2	Q Exactive HF	TNIK	Q9UKE5	S769			Neuroblastoma
34771457	NGF(10min)@IMR5 Cell line	Label free	TiO2	Q Exactive HF	TNIK	Q9UKE5	S678			Neuroblastoma
34771457	NGF(12h)@IMR5 Cell line	Label free	TiO2	Q Exactive HF	TNIK	Q9UKE5	S769			Neuroblastoma
34771457	NGF(12h)@IMR5 Cell line	Label free	TiO2	Q Exactive HF	TNIK	Q9UKE5	S640			Neuroblastoma
34771457	NGF(12h)@IMR5 Cell line	Label free	TiO2	Q Exactive HF	TNIK	Q9UKE5	S678			Neuroblastoma
34771457	NGF(12h)@IMR5 Cell line	Label free	TiO2	Q Exactive HF	TNIK	Q9UKE5	S769			Neuroblastoma
34771457	NGF(12h)@IMR5 Cell line	Label free	TiO2	Q Exactive HF	TNIK	Q9UKE5	S678			Neuroblastoma
34771457	NGF(1h)@IMR5 Cell line	Label free	TiO2	Q Exactive HF	TNIK	Q9UKE5	S769			Neuroblastoma
34771457	NGF(1h)@IMR5 Cell line	Label free	TiO2	Q Exactive HF	TNIK	Q9UKE5	S640			Neuroblastoma
34771457	NGF(1h)@IMR5 Cell line	Label free	TiO2	Q Exactive HF	TNIK	Q9UKE5	S678			Neuroblastoma
34771457	NGF(1h)@IMR5 Cell line	Label free	TiO2	Q Exactive HF	TNIK	Q9UKE5	S769			Neuroblastoma
34771457	NGF(1h)@IMR5 Cell line	Label free	TiO2	Q Exactive HF	TNIK	Q9UKE5	S678			Neuroblastoma
34771457	NGF(24h)@IMR5 Cell line	Label free	TiO2	Q Exactive HF	TNIK	Q9UKE5	S769			Neuroblastoma
34771457	NGF(24h)@IMR5 Cell line	Label free	TiO2	Q Exactive HF	TNIK	Q9UKE5	S640			Neuroblastoma
34771457	NGF(24h)@IMR5 Cell line	Label free	TiO2	Q Exactive HF	TNIK	Q9UKE5	S678			Neuroblastoma
34771457	NGF(24h)@IMR5 Cell line	Label free	TiO2	Q Exactive HF	TNIK	Q9UKE5	S769			Neuroblastoma
34771457	NGF(24h)@IMR5 Cell line	Label free	TiO2	Q Exactive HF	TNIK	Q9UKE5	S678			Neuroblastoma
34771457	NGF(4h)@IMR5 Cell line	Label free	TiO2	Q Exactive HF	TNIK	Q9UKE5	S769			Neuroblastoma
34771457	NGF(4h)@IMR5 Cell line	Label free	TiO2	Q Exactive HF	TNIK	Q9UKE5	S640			Neuroblastoma
34771457	NGF(4h)@IMR5 Cell line	Label free	TiO2	Q Exactive HF	TNIK	Q9UKE5	S678			Neuroblastoma
34771457	NGF(4h)@IMR5 Cell line	Label free	TiO2	Q Exactive HF	TNIK	Q9UKE5	S769			Neuroblastoma
35005567	Untreated@naive hESCs	Label free	TiO2	Q Exactive Plus	TNIK	Q9UKE5	S640	ALNVTSHRVEMPRQNSDPTSENPPLPTRIEK	QNS(ph)DPTSENPPLPTR	Pluripotency
35005567	Untreated@primed hESCs	Label free	TiO2	Q Exactive Plus	TNIK	Q9UKE5	S640	ALNVTSHRVEMPRQNSDPTSENPPLPTRIEK	QNS(ph)DPTSENPPLPTR	Pluripotency
35022314	DMSO@H1299 cell line	TMT10plex	IMAC	Q Exactive Plus	TNIK	Q9UKE5	S707		LGSQPIRAS(ph)NPDLR	Kinase-Signalling
35022314	DMSO@H1299 cell line	TMT10plex	IMAC	Q Exactive Plus	TNIK	Q9UKE5	S688		KNS(ph)PGNGSALGPR	Kinase-Signalling
35022314	DMSO@H1299 cell line	TMT10plex	IMAC	Q Exactive Plus	TNIK	Q9UKE5	S548		QSS(ph)PAMPHK	Kinase-Signalling
35022314	DMSO@H1299 cell line	TMT10plex	IMAC	Q Exactive Plus	TNIK	Q9UKE5	S764		ANS(ph)KSEGS(ph)PVLPHEPAK	Kinase-Signalling
35022314	RXDX-106(30min)@H1299 cell line IMAC	TMT10plex	IMAC	Q Exactive Plus	TNIK	Q9UKE5	S707		LGSQPIRAS(ph)NPDLR	Kinase-Signalling
35022314	RXDX-106(30min)@H1299 cell line IMAC	TMT10plex	IMAC	Q Exactive Plus	TNIK	Q9UKE5	S688		KNS(ph)PGNGSALGPR	Kinase-Signalling
35022314	RXDX-106(30min)@H1299 cell line IMAC	TMT10plex	IMAC	Q Exactive Plus	TNIK	Q9UKE5	S548		QSS(ph)PAMPHK	Kinase-Signalling
35022314	RXDX-106(30min)@H1299 cell line IMAC	TMT10plex	IMAC	Q Exactive Plus	TNIK	Q9UKE5	S764		ANS(ph)KSEGS(ph)PVLPHEPAK	Kinase-Signalling
35022314	RXDX-106(4h)@H1299 cell line IMAC	TMT10plex	IMAC	Q Exactive Plus	TNIK	Q9UKE5	S707		LGSQPIRAS(ph)NPDLR	Kinase-Signalling
35022314	RXDX-106(4h)@H1299 cell line IMAC	TMT10plex	IMAC	Q Exactive Plus	TNIK	Q9UKE5	S688		KNS(ph)PGNGSALGPR	Kinase-Signalling
35022314	RXDX-106(4h)@H1299 cell line IMAC	TMT10plex	IMAC	Q Exactive Plus	TNIK	Q9UKE5	S548		QSS(ph)PAMPHK	Kinase-Signalling
35022314	RXDX-106(4h)@H1299 cell line IMAC	TMT10plex	IMAC	Q Exactive Plus	TNIK	Q9UKE5	S764		ANS(ph)KSEGS(ph)PVLPHEPAK	Kinase-Signalling
35742860	Untreated@HCT116-Gal4 cells	SILAC	Phospho Enrichment	Orbitrap Exploris 480c	TNIK	Q9UKE5	S680	EEDIPPKVPQRTTSISPALARKNSPGNGSAL	TTSIS(ph)PALAR	Colon cancer
35742860	Untreated@HCT116-Gal4 cells	SILAC	Phospho Enrichment	Orbitrap Exploris 480c	TNIK	Q9UKE5	S678	RQEEDIPPKVPQRTTSISPALARKNSPGNGS	TTSIS(ph)PALAR	Colon cancer
35742860	Doxycycline (72h)@HCT116-Gal4 cells S1	SILAC	Phospho Enrichment	Orbitrap Exploris 480c	TNIK	Q9UKE5	S680	EEDIPPKVPQRTTSISPALARKNSPGNGSAL	TTSIS(ph)PALAR	Colon cancer
35742860	Doxycycline (72h)@HCT116-Gal4 cells S1	SILAC	Phospho Enrichment	Orbitrap Exploris 480c	TNIK	Q9UKE5	S678	RQEEDIPPKVPQRTTSISPALARKNSPGNGS	TTSIS(ph)PALAR	Colon cancer
35742860	Doxycycline (72h)@HCT116-Gal4 cells S2	SILAC	Phospho Enrichment	Orbitrap Exploris 480c	TNIK	Q9UKE5	S680	EEDIPPKVPQRTTSISPALARKNSPGNGSAL	TTSIS(ph)PALAR	Colon cancer
35742860	Doxycycline (72h)@HCT116-Gal4 cells S2	SILAC	Phospho Enrichment	Orbitrap Exploris 480c	TNIK	Q9UKE5	S678	RQEEDIPPKVPQRTTSISPALARKNSPGNGS	TTSIS(ph)PALAR	Colon cancer
35742860	Doxycycline (72h)@HCT116-Gal4 cells S3	SILAC	Phospho Enrichment	Orbitrap Exploris 480c	TNIK	Q9UKE5	S680	EEDIPPKVPQRTTSISPALARKNSPGNGSAL	TTSIS(ph)PALAR	Colon cancer
35742860	Doxycycline (72h)@HCT116-Gal4 cells S3	SILAC	Phospho Enrichment	Orbitrap Exploris 480c	TNIK	Q9UKE5	S678	RQEEDIPPKVPQRTTSISPALARKNSPGNGS	TTSIS(ph)PALAR	Colon cancer
36060052	Eto@U2OS cells	SILAC	TiO2	Q Exactive Plus	TNIK	Q9UKE5	S707	GSALGPRLGSQPIRASNPDLRRTEPILESPL		PPM1D inhibition
36060052	Eto@U2OS cells	SILAC	TiO2	Q Exactive Plus	TNIK	Q9UKE5	S680	EEDIPPKVPQRTTSISPALARKNSPGNGSAL		PPM1D inhibition
36060052	Eto+PPM1Di@U2OS cells	SILAC	TiO2	Q Exactive Plus	TNIK	Q9UKE5	S707	GSALGPRLGSQPIRASNPDLRRTEPILESPL		PPM1D inhibition
36060052	Eto+PPM1Di@U2OS cells	SILAC	TiO2	Q Exactive Plus	TNIK	Q9UKE5	S680	EEDIPPKVPQRTTSISPALARKNSPGNGSAL		PPM1D inhibition
36060052	DMSO@U2OS cells_36060052	SILAC	TiO2	Q Exactive Plus	TNIK	Q9UKE5	S707	GSALGPRLGSQPIRASNPDLRRTEPILESPL		PPM1D inhibition
36060052	DMSO@U2OS cells_36060052	SILAC	TiO2	Q Exactive Plus	TNIK	Q9UKE5	S680	EEDIPPKVPQRTTSISPALARKNSPGNGSAL		PPM1D inhibition
36357940	JPH203 (15min)@KKU-100-BTC cell line	TMT	IMAC	Q-Exactive-orbitrap	TNIK	Q9UKE5	S707			Signaling
36357940	JPH203 (15min)@KKU-100-BTC cell line	TMT	IMAC	Q-Exactive-orbitrap	TNIK	Q9UKE5	S769			Signaling
36357940	JPH203 (15min)@KKU-213-BTC cell line	TMT	IMAC	Q-Exactive-orbitrap	TNIK	Q9UKE5	S707			Signaling
36357940	JPH203 (15min)@KKU-213-BTC cell line	TMT	IMAC	Q-Exactive-orbitrap	TNIK	Q9UKE5	S769			Signaling
36357940	JPH203 (30min)@KKU-055-BTC cell line	TMT	IMAC	Q-Exactive-orbitrap	TNIK	Q9UKE5	S769			Signaling
36357940	JPH203 (30min)@KKU-100-BTC cell line	TMT	IMAC	Q-Exactive-orbitrap	TNIK	Q9UKE5	S769			Signaling
36357940	JPH203 (30min)@KKU-213-BTC cell line	TMT	IMAC	Q-Exactive-orbitrap	TNIK	Q9UKE5	S680			Signaling
36357940	JPH203 (30min)@KKU-213-BTC cell line	TMT	IMAC	Q-Exactive-orbitrap	TNIK	Q9UKE5	S769			Signaling
36357940	JPH203 (30min)@KKU-213-BTC cell line	TMT	IMAC	Q-Exactive-orbitrap	TNIK	Q9UKE5	S707			Signaling
36357940	DMSO@KKU-055-BTC cell line	TMT	IMAC	Q-Exactive-orbitrap	TNIK	Q9UKE5	S769			Signaling
36357940	DMSO@KKU-100-BTC cell line	TMT	IMAC	Q-Exactive-orbitrap	TNIK	Q9UKE5	S707			Signaling
36357940	DMSO@KKU-100-BTC cell line	TMT	IMAC	Q-Exactive-orbitrap	TNIK	Q9UKE5	S769			Signaling
36357940	DMSO@KKU-100-BTC cell line	TMT	IMAC	Q-Exactive-orbitrap	TNIK	Q9UKE5	S769			Signaling
36357940	DMSO@KKU-213-BTC cell line	TMT	IMAC	Q-Exactive-orbitrap	TNIK	Q9UKE5	S707			Signaling
36357940	DMSO@KKU-213-BTC cell line	TMT	IMAC	Q-Exactive-orbitrap	TNIK	Q9UKE5	S707			Signaling
36357940	DMSO@KKU-213-BTC cell line	TMT	IMAC	Q-Exactive-orbitrap	TNIK	Q9UKE5	S769			Signaling
36357940	DMSO@KKU-213-BTC cell line	TMT	IMAC	Q-Exactive-orbitrap	TNIK	Q9UKE5	S769			Signaling
36357940	DMSO@KKU-213-BTC cell line	TMT	IMAC	Q-Exactive-orbitrap	TNIK	Q9UKE5	S680			Signaling
19651622	DMSO(1h)@K562 cell line	SILAC	TiO2	LTQ-Orbitrap	TNIK	Q9UKE5-4	S680	QRTTSISPALARK	TTSIS(ph)PALAR	Lung cancer
19651622	DMSO(1h)@K562 cell line	SILAC	TiO2	LTQ-Orbitrap	TNIK	Q9UKE5-4	S678	VPQRTTSISPALA	TTS(ph)IS(ph)PALAR	Lung cancer
19651622	Dasatinib(50nm)@K562 cell line	SILAC	TiO2	LTQ-Orbitrap	TNIK	Q9UKE5-4	S680	QRTTSISPALARK	TTSIS(ph)PALAR	Lung cancer
19651622	Dasatinib(50nm)@K562 cell line	SILAC	TiO2	LTQ-Orbitrap	TNIK	Q9UKE5-4	S678	VPQRTTSISPALA	TTS(ph)IS(ph)PALAR	Lung cancer
19651622	Dasatinib(5nm)@K562 cell line	SILAC	TiO2	LTQ-Orbitrap	TNIK	Q9UKE5-4	S680	QRTTSISPALARK	TTSIS(ph)PALAR	Lung cancer
19651622	Dasatinib(5nm)@K562 cell line	SILAC	TiO2	LTQ-Orbitrap	TNIK	Q9UKE5-4	S678	VPQRTTSISPALA	TTS(ph)IS(ph)PALAR	Lung cancer
23684312	Refrence CEM cells RM	SILAC	IMAC	Hybrid LTQ Orbitrap	TNIK	Q9UKE5-4	S764	TRVRANSKSEGSP	ANS(ph)KS(ph)EGSPVLPHEPAK	HIV-1-Infection
23684312	Mock@CD4+ T cells RM	SILAC	IMAC	Hybrid LTQ Orbitrap	TNIK	Q9UKE5-4	S764	TRVRANSKSEGSP	ANS(ph)KS(ph)EGSPVLPHEPAK	HIV-1 Infection
23909892	TIMP-1 transfected@MCF-7S1 cell line	SILAC	TiO2	hybrid LTQ-Orbitrap Velos	TNIK	Q9UKE5-1	S769	NSKSEGSPVLPHE	SEGS(ph)PVLPHEPAK	Breast cancer
25599653	KRAS Mutant(G12D, G12V, G13D)@SW48 cell line	SILAC	TiO2	LTQ-OrbitrapXL	TNIK	Q9UKE5-1	S769		SEGS(ph)PVLPHEPAK	Colorectal cancer
25850435	Selumetinib(30nM)@WM239A cells	SILAC	TiO2	LTQ Orbitrap Velos	TNIK	Q9UKE5-6	S737	QAGSSERTRVRANSKSEGSPVLPHEPAKVKP	ANS(ph)KS(ph)EGSPVLPHEPAK	Melanoma
25850435	Vemurafenib(30nM)@WM239A cells	SILAC	TiO2	LTQ Orbitrap Velos	TNIK	Q9UKE5-6	S737	QAGSSERTRVRANSKSEGSPVLPHEPAKVKP	ANS(ph)KS(ph)EGSPVLPHEPAK	Melanoma
27050516	Cortistatin A@HCT116 cells	SILAC	TiO2	Orbitrap LTQ	TNIK	Q9UKE5-6	T999	SVVNVNPTNIRPHSDTPEIRKYKKRFNSEIL	_ISVVNVNPTNIRPHSDT(ph)PEIR_	Inflammation
27050516	DMSO@HCT116 cells_27050516	SILAC	TiO2	Orbitrap LTQ	TNIK	Q9UKE5-6	T999	SVVNVNPTNIRPHSDTPEIRKYKKRFNSEIL	_ISVVNVNPTNIRPHSDT(ph)PEIR_	Inflammation
27732954	Crizotinib@NB1 cell-line	SILAC	IMAC	LTQ-Orbitrap Elite	TNIK	Q9UKE5-2	S740	SSERTRVRANSKSEGSPVLPHEPAKVKPEES	_SEGS(ph)PVLPHEPAK_	Inhibition
27732954	Crizotinib@NB1 cell-line	SILAC	IMAC	LTQ-Orbitrap Elite	TNIK	Q9UKE5-2	S735	GSQAGSSERTRVRANSKSEGSPVLPHEPAKV	_ANS(ph)KSEGS(ph)PVLPHEPAK_	Inhibition
27732954	Crizotinib@NB1 cell-line	SILAC	IMAC	LTQ-Orbitrap Elite	TNIK	Q9UKE5-2	S497	RPVEKKPLYHYKEGMSPSEKPAWAKEVEERS	_EGMS(ph)PSEKPAWAK_	Inhibition
27732954	Crizotinib@NB1643 cell-line	SILAC	IMAC	LTQ-Orbitrap Elite	TNIK	Q9UKE5-6	S659	PQRTTSISPALARKNSPGNGSALGPRLGSQP	_KNS(ph)PGNGSALGPR_	Inhibition
27732954	Crizotinib@SHSY5Y cell-line	SILAC	IMAC	LTQ-Orbitrap Elite	TNIK	Q9UKE5-8	S596	EEDIPPKVPQRTTSISPALARKNSPGNGSAL	_TTSIS(ph)PALAR_	Inhibition
27732954	DMSO@NB1 cell-line	SILAC	IMAC	LTQ-Orbitrap Elite	TNIK	Q9UKE5-2	S740	SSERTRVRANSKSEGSPVLPHEPAKVKPEES	_SEGS(ph)PVLPHEPAK_	Inhibition
27732954	DMSO@NB1 cell-line	SILAC	IMAC	LTQ-Orbitrap Elite	TNIK	Q9UKE5-2	S735	GSQAGSSERTRVRANSKSEGSPVLPHEPAKV	_ANS(ph)KSEGS(ph)PVLPHEPAK_	Inhibition
27732954	DMSO@NB1 cell-line	SILAC	IMAC	LTQ-Orbitrap Elite	TNIK	Q9UKE5-2	S497	RPVEKKPLYHYKEGMSPSEKPAWAKEVEERS	_EGMS(ph)PSEKPAWAK_	Inhibition
27732954	DMSO@NB1643 cell-line	SILAC	IMAC	LTQ-Orbitrap Elite	TNIK	Q9UKE5-6	S659	PQRTTSISPALARKNSPGNGSALGPRLGSQP	_KNS(ph)PGNGSALGPR_	Inhibition
27732954	DMSO@SHSY5Y cell-line	SILAC	IMAC	LTQ-Orbitrap Elite	TNIK	Q9UKE5-8	S596	EEDIPPKVPQRTTSISPALARKNSPGNGSAL	_TTSIS(ph)PALAR_	Inhibition
28209619	Lapatinib@BT-474 cell Parental	dimethyl labeling	IMAC	Q Exactive	TNIK	Q9UKE5-6	S740	SSERTRVRANSKSEGSPVLPHEPAKVKPEES	_SEGS(ph)PVLPHEPAK_	Breast cancer
28209619	Lapatinib@BT-474 cell Resistant	dimethyl labeling	IMAC	Q Exactive	TNIK	Q9UKE5-6	S740	SSERTRVRANSKSEGSPVLPHEPAKVKPEES	_SEGS(ph)PVLPHEPAK_	Breast cancer
28209619	Untreated@BT-474 cells Parental	dimethyl labeling	IMAC	Q Exactive	TNIK	Q9UKE5-6	S740	SSERTRVRANSKSEGSPVLPHEPAKVKPEES	_SEGS(ph)PVLPHEPAK_	Breast cancer
30890564	Vemurafenib R@A375 cell line BR1	SILAC	TiO2	Q Exactive HF	TNIK	Q9UKE5-8	S594	RQEEDIPPKVPQRTTSISPALARKNSPGNGS	TTS(ph)IS(ph)PALAR	Skin cancer
30890564	Vemurafenib R@A375 cell line BR1	SILAC	TiO2	Q Exactive HF	TNIK	Q9UKE5-8	S594	RQEEDIPPKVPQRTTSISPALARKNSPGNGS	TTS(ph)IS(ph)PALAR	Skin cancer
31665227	14H@HEK293 cells	TMT	TiO2	Orbitrap Fusion Tribrid	TNIK	Q9UKE5-6	S740	SSERTRVRANSKSEGSPVLPHEPAKVKPEES		Cancer
31665227	14H@HEK293 cells	TMT	TiO2	Orbitrap Fusion Tribrid	TNIK	Q9UKE5-6	S740	SSERTRVRANSKSEGSPVLPHEPAKVKPEES		Cancer
31665227	DMSO@HEK293 cells	TMT	TiO2	Orbitrap Fusion Tribrid	TNIK	Q9UKE5-6	S740	SSERTRVRANSKSEGSPVLPHEPAKVKPEES		Cancer
31665227	DMSO@HEK293 cells	TMT	TiO2	Orbitrap Fusion Tribrid	TNIK	Q9UKE5-6	S740	SSERTRVRANSKSEGSPVLPHEPAKVKPEES		Cancer
31665227	KO-SGK3@HEK293	TMT	TiO2	Orbitrap Fusion Tribrid	TNIK	Q9UKE5-6	S735	GSQAGSSERTRVRANSKSEGSPVLPHEPAKV		Cancer
31665227	KO-SGK3@HEK293	TMT	TiO2	Orbitrap Fusion Tribrid	TNIK	Q9UKE5-6	S659	PQRTTSISPALARKNSPGNGSALGPRLGSQP		Cancer
31665227	MK2206@HEK293	TMT	TiO2	Orbitrap Fusion Tribrid	TNIK	Q9UKE5-6	S740	SSERTRVRANSKSEGSPVLPHEPAKVKPEES		Cancer
31665227	MK2206@HEK293	TMT	TiO2	Orbitrap Fusion Tribrid	TNIK	Q9UKE5-6	S740	SSERTRVRANSKSEGSPVLPHEPAKVKPEES		Cancer
31665227	WT-SGK3@HEK293	TMT	TiO2	Orbitrap Fusion Tribrid	TNIK	Q9UKE5-6	S735	GSQAGSSERTRVRANSKSEGSPVLPHEPAKV		Cancer
31665227	WT-SGK3@HEK293	TMT	TiO2	Orbitrap Fusion Tribrid	TNIK	Q9UKE5-6	S659	PQRTTSISPALARKNSPGNGSALGPRLGSQP		Cancer
32314919	HU+SCH 900776 CF2@HEK293A cell	SILAC	TiO2	Orbitrap Elite MS	TNIK	Q9UKE5-8	S596	EEDIPPKVPQRTTSISPALARKNSPGNGSAL	TTSIS(ph)PALAR	Inhibitors of checkpoint kinase 1 (CHK1)
32314919	HU+SCH 900776 SF2@HEK293A cell	SILAC	TiO2	Orbitrap Elite MS	TNIK	Q9UKE5-6	S735	GSQAGSSERTRVRANSKSEGSPVLPHEPAKV	ANS(ph)KSEGS(ph)PVLPHEPAK	Inhibitors of checkpoint kinase 1 (CHK1)
32314919	HU+SCH 900776 SF2@HEK293A cell	SILAC	TiO2	Orbitrap Elite MS	TNIK	Q9UKE5-6	S649	RQEEDIPPKVPQRTTSISPALARKNSPGNGS	TTS(ph)IS(ph)PALAR	Inhibitors of checkpoint kinase 1 (CHK1)
32314919	HU CF2@HEK293A cell	SILAC	TiO2	Orbitrap Elite MS	TNIK	Q9UKE5-8	S596	EEDIPPKVPQRTTSISPALARKNSPGNGSAL	TTSIS(ph)PALAR	Inhibitors of checkpoint kinase 1 (CHK1)
32314919	HU SF2@HEK293A cell	SILAC	TiO2	Orbitrap Elite MS	TNIK	Q9UKE5-6	S735	GSQAGSSERTRVRANSKSEGSPVLPHEPAKV	ANS(ph)KSEGS(ph)PVLPHEPAK	Inhibitors of checkpoint kinase 1 (CHK1)
32314919	HU SF2@HEK293A cell	SILAC	TiO2	Orbitrap Elite MS	TNIK	Q9UKE5-6	S649	RQEEDIPPKVPQRTTSISPALARKNSPGNGS	TTS(ph)IS(ph)PALAR	Inhibitors of checkpoint kinase 1 (CHK1)
32755597	AXL-RNAi@HCC	Labelling Not mention	IMAC	Orbitrap Elite or Orbitrap Fusion Lumos Tribrid	TNIK	Q9UKE5-6	S611	ALNVTSHRVEMPRQNSDPTSENPPLPTRIEK	QNS(ph)DPTSENPPLPTR	Liver Cancer
32755597	FZD2-RNAi@HCC	Labelling Not mention	IMAC	Orbitrap Elite or Orbitrap Fusion Lumos Tribrid	TNIK	Q9UKE5-6	S735	GSQAGSSERTRVRANSKSEGSPVLPHEPAKV	ANS(ph)KS(ph)EGSPVLPHEPAK	Liver Cancer
32755597	WT-AXL-RNAi@HCC	Labelling Not mention	IMAC	Orbitrap Elite or Orbitrap Fusion Lumos Tribrid	TNIK	Q9UKE5-6	S611	ALNVTSHRVEMPRQNSDPTSENPPLPTRIEK	QNS(ph)DPTSENPPLPTR	Liver Cancer
32755597	WT-FZD2-RNAi@HCC	Labelling Not mention	IMAC	Orbitrap Elite or Orbitrap Fusion Lumos Tribrid	TNIK	Q9UKE5-6	S735	GSQAGSSERTRVRANSKSEGSPVLPHEPAKV	ANS(ph)KS(ph)EGSPVLPHEPAK	Liver Cancer
33819647	IR-RNAB@U2OS cell	Label free	TiO2	Q Exactive HF	TNIK	Q9UKE5-8	S596	EEDIPPKVPQRTTSISPALARKNSPGNGSAL	TTS(ph)IS(ph)PALAR	osteosarcoma
33863878	ALGERNON(1ÂµM)(72h)@U251 cells	Label free	TiO2	Q Exactive HF X benchtop Orbitrap	TNIK	Q9UKE5-6	S324	TKKKRGEKDETEYEYSGSEEEEEENDSGEPS		Glioblastoma
33863878	ALGERNON(10ÂµM)(72h)@U251 cells	Label free	TiO2	Q Exactive HF X benchtop Orbitrap	TNIK	Q9UKE5-6	S324	TKKKRGEKDETEYEYSGSEEEEEENDSGEPS		Glioblastoma
33863878	DOX(48h)@U251 cells	Label free	TiO2	Q Exactive HF X benchtop Orbitrap	TNIK	Q9UKE5-6	S324	TKKKRGEKDETEYEYSGSEEEEEENDSGEPS		Glioblastoma
33863878	DOX(72h)@U251 cells	Label free	TiO2	Q Exactive HF X benchtop Orbitrap	TNIK	Q9UKE5-6	S324	TKKKRGEKDETEYEYSGSEEEEEENDSGEPS		Glioblastoma
33863878	Leucettine41(1ÂµM)(72h)@U251 cells	Label free	TiO2	Q Exactive HF X benchtop Orbitrap	TNIK	Q9UKE5-6	S324	TKKKRGEKDETEYEYSGSEEEEEENDSGEPS		Glioblastoma
33863878	Leucettine41(10ÂµM)(72h)@U251 cells	Label free	TiO2	Q Exactive HF X benchtop Orbitrap	TNIK	Q9UKE5-6	S324	TKKKRGEKDETEYEYSGSEEEEEENDSGEPS		Glioblastoma
34417301	Mitotic arrest G1@RPE1 cells	SILAC	TiO2	Orbitrap	TNIK	Q9UKE5-8	S594	RQEEDIPPKVPQRTTSISPALARKNSPGNGS	ANS(ph)KS(ph)EGSPVLPHEPAK	KIF2A
34417301	DKK1@RPE1 cells	SILAC	TiO2	Orbitrap	TNIK	Q9UKE5-8	S594	RQEEDIPPKVPQRTTSISPALARKNSPGNGS	ANS(ph)KS(ph)EGSPVLPHEPAK	KIF2A
28539327	Birinipant(15min)+TNF-alpha(10min)@H1299 cells	TMT	TiO2	Orbitrap Fusion	TNIK	Q9UKE5	S707	SQPIRASNPDLRR	LGSQPIRAS(ph)NPDLRR	Lung carcinoma
28539327	Birinipant(15min)+TNF-alpha(10min)@H1299 cells	TMT	TiO2	Orbitrap Fusion	TNIK	Q9UKE5	S680	QRTTSISPALARK	TTS(ph)IS(ph)PALAR	Lung carcinoma
28539327	DMSO@H1299 cells	TMT	TiO2	Orbitrap Fusion	TNIK	Q9UKE5	S707	SQPIRASNPDLRR	LGSQPIRAS(ph)NPDLRR	Lung carcinoma
28539327	DMSO@H1299 cells	TMT	TiO2	Orbitrap Fusion	TNIK	Q9UKE5	S680	QRTTSISPALARK	TTS(ph)IS(ph)PALAR	Lung carcinoma
28539327	TNF-alpha@H1299 cells	TMT	TiO2	Orbitrap Fusion	TNIK	Q9UKE5	S707	SQPIRASNPDLRR	LGSQPIRAS(ph)NPDLRR	Lung carcinoma
28539327	TNF-alpha@H1299 cells	TMT	TiO2	Orbitrap Fusion	TNIK	Q9UKE5	S680	QRTTSISPALARK	TTS(ph)IS(ph)PALAR	Lung carcinoma
29449344	Standard cell lysis@HeLa cells	NOT MENTIONED	Fe3+-IMAC	Orbitrap Q- Exactive HF	TNIK	Q9UKE5	S707	GSALGPRLGSQPIRASNPDLRRTEPILESPL	LGSQPIRAS(ph)NPDLR	Benzonase digestion
29449344	Standard cell lysis@HeLa cells	NOT MENTIONED	Fe3+-IMAC	Orbitrap Q- Exactive HF	TNIK	Q9UKE5	S680	EEDIPPKVPQRTTSISPALARKNSPGNGSAL	TTSIS(ph)PALAR	Benzonase digestion
30624053	SCX-RPLC-CZE-MS/MS@HCT116 cell	Not mentioned	TiO2	Q-Exactive HF	TNIK	Q9UKE5	S720		RTEPILES(ph)PLQR	Colon carcinoma
30624053	SCX-RPLC-CZE-MS/MS@HCT116 cell	Not mentioned	TiO2	Q-Exactive HF	TNIK	Q9UKE5	S680		TTSIS(ph)PALAR	Colon carcinoma
30624053	SCX-RPLC-CZE-MS/MS@HCT116 cell	Not mentioned	TiO2	Q-Exactive HF	TNIK	Q9UKE5	S680		TTSIS(ph)PALARK	Colon carcinoma
30624053	SCX-RPLC-CZE-MS/MS@HCT116 cell	Not mentioned	TiO2	Q-Exactive HF	TNIK	Q9UKE5	S640		QNS(ph)DPTSENPPLPTRIEKFDR	Colon carcinoma
30624053	SCX-RPLC-CZE-MS/MS@HCT116 cell	Not mentioned	TiO2	Q-Exactive HF	TNIK	Q9UKE5	S640		QNS(ph)DPTSENPPLPTR	Colon carcinoma
25002506	PD184352+ PMA(30min)@HEK293 cells	SILAC	TiO2	Orbitrap	TNIK	Q9UKE5	S764		ANS(ph)KSEGS(ph)PVLPHEPAK	skin cancer
25002506	PD184352+ PMA(30min)@HEK293 cells	SILAC	TiO2	Orbitrap	TNIK	Q9UKE5	S769		ANS(ph)KSEGS(ph)PVLPHEPAK	skin cancer
25002506	PD184352+ PMA(30min)@HEK293 cells	SILAC	TiO2	Orbitrap	TNIK	Q9UKE5	S764		VRANS(ph)KS(ph)EGSPVLPHEPAK	skin cancer
25002506	PD184352+ PMA(30min)@HEK293 cells	SILAC	TiO2	Orbitrap	TNIK	Q9UKE5	S766		VRANS(ph)KS(ph)EGSPVLPHEPAK	skin cancer
25002506	BI-D1870+ PMA(30min)@HEK293 cells	SILAC	TiO2	Orbitrap	TNIK	Q9UKE5	S764		ANS(ph)KSEGS(ph)PVLPHEPAK	skin cancer
25002506	BI-D1870+ PMA(30min)@HEK293 cells	SILAC	TiO2	Orbitrap	TNIK	Q9UKE5	S769		ANS(ph)KSEGS(ph)PVLPHEPAK	skin cancer
25002506	BI-D1870+ PMA(30min)@HEK293 cells	SILAC	TiO2	Orbitrap	TNIK	Q9UKE5	S764		VRANS(ph)KS(ph)EGSPVLPHEPAK	skin cancer
25002506	BI-D1870+ PMA(30min)@HEK293 cells	SILAC	TiO2	Orbitrap	TNIK	Q9UKE5	S766		VRANS(ph)KS(ph)EGSPVLPHEPAK	skin cancer
25002506	BI-D1870(2h)@A375 cells	SILAC	TiO2	Orbitrap	TNIK	Q9UKE5	S764		ANS(ph)KSEGS(ph)PVLPHEPAK	skin cancer
25002506	BI-D1870(2h)@A375 cells	SILAC	TiO2	Orbitrap	TNIK	Q9UKE5	S769		ANS(ph)KSEGS(ph)PVLPHEPAK	skin cancer
25002506	BI-D1870(2h)@A375 cells	SILAC	TiO2	Orbitrap	TNIK	Q9UKE5	S764		VRANS(ph)KS(ph)EGSPVLPHEPAK	skin cancer
25002506	BI-D1870(2h)@A375 cells	SILAC	TiO2	Orbitrap	TNIK	Q9UKE5	S766		VRANS(ph)KS(ph)EGSPVLPHEPAK	skin cancer
25002506	Control RNAi@A375 cells	SILAC	TiO2	Orbitrap	TNIK	Q9UKE5	S764		ANS(ph)KSEGS(ph)PVLPHEPAK	skin cancer
25002506	Control RNAi@A375 cells	SILAC	TiO2	Orbitrap	TNIK	Q9UKE5	S769		ANS(ph)KSEGS(ph)PVLPHEPAK	skin cancer
25002506	Control RNAi@A375 cells	SILAC	TiO2	Orbitrap	TNIK	Q9UKE5	S764		VRANS(ph)KS(ph)EGSPVLPHEPAK	skin cancer
25002506	Control RNAi@A375 cells	SILAC	TiO2	Orbitrap	TNIK	Q9UKE5	S766		VRANS(ph)KS(ph)EGSPVLPHEPAK	skin cancer
25002506	Control RNAi + PMA(30min)@HEK293 cells	SILAC	TiO2	Orbitrap	TNIK	Q9UKE5	S764		ANS(ph)KSEGS(ph)PVLPHEPAK	skin cancer
25002506	Control RNAi + PMA(30min)@HEK293 cells	SILAC	TiO2	Orbitrap	TNIK	Q9UKE5	S769		ANS(ph)KSEGS(ph)PVLPHEPAK	skin cancer
25002506	Control RNAi + PMA(30min)@HEK293 cells	SILAC	TiO2	Orbitrap	TNIK	Q9UKE5	S764		VRANS(ph)KS(ph)EGSPVLPHEPAK	skin cancer
25002506	Control RNAi + PMA(30min)@HEK293 cells	SILAC	TiO2	Orbitrap	TNIK	Q9UKE5	S766		VRANS(ph)KS(ph)EGSPVLPHEPAK	skin cancer
25002506	DMSO@A375 cells	SILAC	TiO2	Orbitrap	TNIK	Q9UKE5	S764		ANS(ph)KSEGS(ph)PVLPHEPAK	skin cancer
25002506	DMSO@A375 cells	SILAC	TiO2	Orbitrap	TNIK	Q9UKE5	S769		ANS(ph)KSEGS(ph)PVLPHEPAK	skin cancer
25002506	DMSO@A375 cells	SILAC	TiO2	Orbitrap	TNIK	Q9UKE5	S764		VRANS(ph)KS(ph)EGSPVLPHEPAK	skin cancer
25002506	DMSO@A375 cells	SILAC	TiO2	Orbitrap	TNIK	Q9UKE5	S766		VRANS(ph)KS(ph)EGSPVLPHEPAK	skin cancer
25002506	PD184352(2h)@A375 cells	SILAC	TiO2	Orbitrap	TNIK	Q9UKE5	S764		ANS(ph)KSEGS(ph)PVLPHEPAK	skin cancer
25002506	PD184352(2h)@A375 cells	SILAC	TiO2	Orbitrap	TNIK	Q9UKE5	S769		ANS(ph)KSEGS(ph)PVLPHEPAK	skin cancer
25002506	PD184352(2h)@A375 cells	SILAC	TiO2	Orbitrap	TNIK	Q9UKE5	S764		VRANS(ph)KS(ph)EGSPVLPHEPAK	skin cancer
25002506	PD184352(2h)@A375 cells	SILAC	TiO2	Orbitrap	TNIK	Q9UKE5	S766		VRANS(ph)KS(ph)EGSPVLPHEPAK	skin cancer
25002506	PMA(30min)@HEK293 cells	SILAC	TiO2	Orbitrap	TNIK	Q9UKE5	S764		ANS(ph)KSEGS(ph)PVLPHEPAK	skin cancer
25002506	PMA(30min)@HEK293 cells	SILAC	TiO2	Orbitrap	TNIK	Q9UKE5	S769		ANS(ph)KSEGS(ph)PVLPHEPAK	skin cancer
25002506	PMA(30min)@HEK293 cells	SILAC	TiO2	Orbitrap	TNIK	Q9UKE5	S764		VRANS(ph)KS(ph)EGSPVLPHEPAK	skin cancer
25002506	PMA(30min)@HEK293 cells	SILAC	TiO2	Orbitrap	TNIK	Q9UKE5	S766		VRANS(ph)KS(ph)EGSPVLPHEPAK	skin cancer
25002506	RSK1/2 RNAi@A375 cells	SILAC	TiO2	Orbitrap	TNIK	Q9UKE5	S764		ANS(ph)KSEGS(ph)PVLPHEPAK	skin cancer
25002506	RSK1/2 RNAi@A375 cells	SILAC	TiO2	Orbitrap	TNIK	Q9UKE5	S769		ANS(ph)KSEGS(ph)PVLPHEPAK	skin cancer
25002506	RSK1/2 RNAi@A375 cells	SILAC	TiO2	Orbitrap	TNIK	Q9UKE5	S764		VRANS(ph)KS(ph)EGSPVLPHEPAK	skin cancer
25002506	RSK1/2 RNAi@A375 cells	SILAC	TiO2	Orbitrap	TNIK	Q9UKE5	S766		VRANS(ph)KS(ph)EGSPVLPHEPAK	skin cancer
25002506	RSK1/2 RNAi + PMA (30min)@HEK293 cells	SILAC	TiO2	Orbitrap	TNIK	Q9UKE5	S764		ANS(ph)KSEGS(ph)PVLPHEPAK	skin cancer
25002506	RSK1/2 RNAi + PMA (30min)@HEK293 cells	SILAC	TiO2	Orbitrap	TNIK	Q9UKE5	S769		ANS(ph)KSEGS(ph)PVLPHEPAK	skin cancer
25002506	RSK1/2 RNAi + PMA (30min)@HEK293 cells	SILAC	TiO2	Orbitrap	TNIK	Q9UKE5	S764		VRANS(ph)KS(ph)EGSPVLPHEPAK	skin cancer
25002506	RSK1/2 RNAi + PMA (30min)@HEK293 cells	SILAC	TiO2	Orbitrap	TNIK	Q9UKE5	S766		VRANS(ph)KS(ph)EGSPVLPHEPAK	skin cancer
33946525	Hypoxia(0h)@SK-Mel-28 cell line	TMT	TiO2	Orbitrap Fusion Tribrid	TNIK	Q9UKE5	S678		TTSISPALAR	Skin cancer
33946525	Hypoxia(0h)@SK-Mel-28 cell line	TMT	TiO2	Orbitrap Fusion Tribrid	TNIK	Q9UKE5	S680		TTSISPALAR	Skin cancer
33946525	Hypoxia(0h)@SK-Mel-28 cell line	TMT	TiO2	Orbitrap Fusion Tribrid	TNIK	Q9UKE5	S326		GEKDETEYEYSGSEEEEEENDSGEPSSILNLPGESTLR	Skin cancer
33946525	Hypoxia(0h)@SK-Mel-28 cell line	TMT	TiO2	Orbitrap Fusion Tribrid	TNIK	Q9UKE5	S324		GEKDETEYEYSGSEEEEEENDSGEPSSILNLPGESTLR	Skin cancer
33946525	Hypoxia(0h)@SK-Mel-28 cell line	TMT	TiO2	Orbitrap Fusion Tribrid	TNIK	Q9UKE5	S326		GEKDETEYEYSGSEEEEEENDSGEPSSILNLPGESTLR	Skin cancer
33946525	Hypoxia(0h)@SK-Mel-28 cell line	TMT	TiO2	Orbitrap Fusion Tribrid	TNIK	Q9UKE5	S324		GEKDETEYEYSGSEEEEEENDSGEPSSILNLPGESTLR	Skin cancer
33946525	Hypoxia(12h)@SK-Mel-28 cell line	TMT	TiO2	Orbitrap Fusion Tribrid	TNIK	Q9UKE5	S678		TTSISPALAR	Skin cancer
33946525	Hypoxia(12h)@SK-Mel-28 cell line	TMT	TiO2	Orbitrap Fusion Tribrid	TNIK	Q9UKE5	S680		TTSISPALAR	Skin cancer
33946525	Hypoxia(12h)@SK-Mel-28 cell line	TMT	TiO2	Orbitrap Fusion Tribrid	TNIK	Q9UKE5	S326		GEKDETEYEYSGSEEEEEENDSGEPSSILNLPGESTLR	Skin cancer
33946525	Hypoxia(12h)@SK-Mel-28 cell line	TMT	TiO2	Orbitrap Fusion Tribrid	TNIK	Q9UKE5	S324		GEKDETEYEYSGSEEEEEENDSGEPSSILNLPGESTLR	Skin cancer
33946525	Hypoxia(12h)@SK-Mel-28 cell line	TMT	TiO2	Orbitrap Fusion Tribrid	TNIK	Q9UKE5	S326		GEKDETEYEYSGSEEEEEENDSGEPSSILNLPGESTLR	Skin cancer
33946525	Hypoxia(12h)@SK-Mel-28 cell line	TMT	TiO2	Orbitrap Fusion Tribrid	TNIK	Q9UKE5	S324		GEKDETEYEYSGSEEEEEENDSGEPSSILNLPGESTLR	Skin cancer
33946525	Hypoxia(15h)@SK-Mel-28 cell line	TMT	TiO2	Orbitrap Fusion Tribrid	TNIK	Q9UKE5	S678		TTSISPALAR	Skin cancer
33946525	Hypoxia(15h)@SK-Mel-28 cell line	TMT	TiO2	Orbitrap Fusion Tribrid	TNIK	Q9UKE5	S680		TTSISPALAR	Skin cancer
33946525	Hypoxia(15h)@SK-Mel-28 cell line	TMT	TiO2	Orbitrap Fusion Tribrid	TNIK	Q9UKE5	S326		GEKDETEYEYSGSEEEEEENDSGEPSSILNLPGESTLR	Skin cancer
33946525	Hypoxia(15h)@SK-Mel-28 cell line	TMT	TiO2	Orbitrap Fusion Tribrid	TNIK	Q9UKE5	S324		GEKDETEYEYSGSEEEEEENDSGEPSSILNLPGESTLR	Skin cancer
33946525	Hypoxia(15h)@SK-Mel-28 cell line	TMT	TiO2	Orbitrap Fusion Tribrid	TNIK	Q9UKE5	S326		GEKDETEYEYSGSEEEEEENDSGEPSSILNLPGESTLR	Skin cancer
33946525	Hypoxia(15h)@SK-Mel-28 cell line	TMT	TiO2	Orbitrap Fusion Tribrid	TNIK	Q9UKE5	S324		GEKDETEYEYSGSEEEEEENDSGEPSSILNLPGESTLR	Skin cancer
33946525	Hypoxia(18h)@SK-Mel-28 cell line	TMT	TiO2	Orbitrap Fusion Tribrid	TNIK	Q9UKE5	S678		TTSISPALAR	Skin cancer
33946525	Hypoxia(18h)@SK-Mel-28 cell line	TMT	TiO2	Orbitrap Fusion Tribrid	TNIK	Q9UKE5	S680		TTSISPALAR	Skin cancer
33946525	Hypoxia(18h)@SK-Mel-28 cell line	TMT	TiO2	Orbitrap Fusion Tribrid	TNIK	Q9UKE5	S326		GEKDETEYEYSGSEEEEEENDSGEPSSILNLPGESTLR	Skin cancer
33946525	Hypoxia(18h)@SK-Mel-28 cell line	TMT	TiO2	Orbitrap Fusion Tribrid	TNIK	Q9UKE5	S324		GEKDETEYEYSGSEEEEEENDSGEPSSILNLPGESTLR	Skin cancer
33946525	Hypoxia(18h)@SK-Mel-28 cell line	TMT	TiO2	Orbitrap Fusion Tribrid	TNIK	Q9UKE5	S326		GEKDETEYEYSGSEEEEEENDSGEPSSILNLPGESTLR	Skin cancer
33946525	Hypoxia(18h)@SK-Mel-28 cell line	TMT	TiO2	Orbitrap Fusion Tribrid	TNIK	Q9UKE5	S324		GEKDETEYEYSGSEEEEEENDSGEPSSILNLPGESTLR	Skin cancer
33946525	Hypoxia(21h)@SK-Mel-28 cell line	TMT	TiO2	Orbitrap Fusion Tribrid	TNIK	Q9UKE5	S678		TTSISPALAR	Skin cancer
33946525	Hypoxia(21h)@SK-Mel-28 cell line	TMT	TiO2	Orbitrap Fusion Tribrid	TNIK	Q9UKE5	S680		TTSISPALAR	Skin cancer
33946525	Hypoxia(21h)@SK-Mel-28 cell line	TMT	TiO2	Orbitrap Fusion Tribrid	TNIK	Q9UKE5	S326		GEKDETEYEYSGSEEEEEENDSGEPSSILNLPGESTLR	Skin cancer
33946525	Hypoxia(21h)@SK-Mel-28 cell line	TMT	TiO2	Orbitrap Fusion Tribrid	TNIK	Q9UKE5	S324		GEKDETEYEYSGSEEEEEENDSGEPSSILNLPGESTLR	Skin cancer
33946525	Hypoxia(21h)@SK-Mel-28 cell line	TMT	TiO2	Orbitrap Fusion Tribrid	TNIK	Q9UKE5	S326		GEKDETEYEYSGSEEEEEENDSGEPSSILNLPGESTLR	Skin cancer
33946525	Hypoxia(21h)@SK-Mel-28 cell line	TMT	TiO2	Orbitrap Fusion Tribrid	TNIK	Q9UKE5	S324		GEKDETEYEYSGSEEEEEENDSGEPSSILNLPGESTLR	Skin cancer
33946525	Hypoxia(24h)@SK-Mel-28 cell line	TMT	TiO2	Orbitrap Fusion Tribrid	TNIK	Q9UKE5	S678		TTSISPALAR	Skin cancer
33946525	Hypoxia(24h)@SK-Mel-28 cell line	TMT	TiO2	Orbitrap Fusion Tribrid	TNIK	Q9UKE5	S680		TTSISPALAR	Skin cancer
33946525	Hypoxia(24h)@SK-Mel-28 cell line	TMT	TiO2	Orbitrap Fusion Tribrid	TNIK	Q9UKE5	S326		GEKDETEYEYSGSEEEEEENDSGEPSSILNLPGESTLR	Skin cancer
33946525	Hypoxia(24h)@SK-Mel-28 cell line	TMT	TiO2	Orbitrap Fusion Tribrid	TNIK	Q9UKE5	S324		GEKDETEYEYSGSEEEEEENDSGEPSSILNLPGESTLR	Skin cancer
33946525	Hypoxia(24h)@SK-Mel-28 cell line	TMT	TiO2	Orbitrap Fusion Tribrid	TNIK	Q9UKE5	S326		GEKDETEYEYSGSEEEEEENDSGEPSSILNLPGESTLR	Skin cancer
33946525	Hypoxia(24h)@SK-Mel-28 cell line	TMT	TiO2	Orbitrap Fusion Tribrid	TNIK	Q9UKE5	S324		GEKDETEYEYSGSEEEEEENDSGEPSSILNLPGESTLR	Skin cancer
33946525	Hypoxia(3h)@SK-Mel-28 cell line	TMT	TiO2	Orbitrap Fusion Tribrid	TNIK	Q9UKE5	S678		TTSISPALAR	Skin cancer
33946525	Hypoxia(3h)@SK-Mel-28 cell line	TMT	TiO2	Orbitrap Fusion Tribrid	TNIK	Q9UKE5	S680		TTSISPALAR	Skin cancer
33946525	Hypoxia(3h)@SK-Mel-28 cell line	TMT	TiO2	Orbitrap Fusion Tribrid	TNIK	Q9UKE5	S326		GEKDETEYEYSGSEEEEEENDSGEPSSILNLPGESTLR	Skin cancer
33946525	Hypoxia(3h)@SK-Mel-28 cell line	TMT	TiO2	Orbitrap Fusion Tribrid	TNIK	Q9UKE5	S324		GEKDETEYEYSGSEEEEEENDSGEPSSILNLPGESTLR	Skin cancer
33946525	Hypoxia(3h)@SK-Mel-28 cell line	TMT	TiO2	Orbitrap Fusion Tribrid	TNIK	Q9UKE5	S326		GEKDETEYEYSGSEEEEEENDSGEPSSILNLPGESTLR	Skin cancer
33946525	Hypoxia(3h)@SK-Mel-28 cell line	TMT	TiO2	Orbitrap Fusion Tribrid	TNIK	Q9UKE5	S324		GEKDETEYEYSGSEEEEEENDSGEPSSILNLPGESTLR	Skin cancer
33946525	Hypoxia(6h)@SK-Mel-28 cell line	TMT	TiO2	Orbitrap Fusion Tribrid	TNIK	Q9UKE5	S678		TTSISPALAR	Skin cancer
33946525	Hypoxia(6h)@SK-Mel-28 cell line	TMT	TiO2	Orbitrap Fusion Tribrid	TNIK	Q9UKE5	S680		TTSISPALAR	Skin cancer
33946525	Hypoxia(6h)@SK-Mel-28 cell line	TMT	TiO2	Orbitrap Fusion Tribrid	TNIK	Q9UKE5	S326		GEKDETEYEYSGSEEEEEENDSGEPSSILNLPGESTLR	Skin cancer
33946525	Hypoxia(6h)@SK-Mel-28 cell line	TMT	TiO2	Orbitrap Fusion Tribrid	TNIK	Q9UKE5	S324		GEKDETEYEYSGSEEEEEENDSGEPSSILNLPGESTLR	Skin cancer
33946525	Hypoxia(6h)@SK-Mel-28 cell line	TMT	TiO2	Orbitrap Fusion Tribrid	TNIK	Q9UKE5	S326		GEKDETEYEYSGSEEEEEENDSGEPSSILNLPGESTLR	Skin cancer
33946525	Hypoxia(6h)@SK-Mel-28 cell line	TMT	TiO2	Orbitrap Fusion Tribrid	TNIK	Q9UKE5	S324		GEKDETEYEYSGSEEEEEENDSGEPSSILNLPGESTLR	Skin cancer
33946525	Hypoxia(9h)@SK-Mel-28 cell line	TMT	TiO2	Orbitrap Fusion Tribrid	TNIK	Q9UKE5	S678		TTSISPALAR	Skin cancer
33946525	Hypoxia(9h)@SK-Mel-28 cell line	TMT	TiO2	Orbitrap Fusion Tribrid	TNIK	Q9UKE5	S680		TTSISPALAR	Skin cancer
33946525	Hypoxia(9h)@SK-Mel-28 cell line	TMT	TiO2	Orbitrap Fusion Tribrid	TNIK	Q9UKE5	S326		GEKDETEYEYSGSEEEEEENDSGEPSSILNLPGESTLR	Skin cancer
33946525	Hypoxia(9h)@SK-Mel-28 cell line	TMT	TiO2	Orbitrap Fusion Tribrid	TNIK	Q9UKE5	S324		GEKDETEYEYSGSEEEEEENDSGEPSSILNLPGESTLR	Skin cancer
33946525	Hypoxia(9h)@SK-Mel-28 cell line	TMT	TiO2	Orbitrap Fusion Tribrid	TNIK	Q9UKE5	S326		GEKDETEYEYSGSEEEEEENDSGEPSSILNLPGESTLR	Skin cancer
33946525	Hypoxia(9h)@SK-Mel-28 cell line	TMT	TiO2	Orbitrap Fusion Tribrid	TNIK	Q9UKE5	S324		GEKDETEYEYSGSEEEEEENDSGEPSSILNLPGESTLR	Skin cancer
20071362	HB-EGF(3min)@A498 cell line	SILAC	TiO2	LTQ-Orbitrap	TNIK	IPI00514275	S769	NSKSEGSPVLPHE	SEGS(ph)PVLPHEPAK	cellular signaling
20071362	LPA(3min)@A498 cell line	SILAC	TiO2	LTQ-Orbitrap	TNIK	IPI00514275	S769	NSKSEGSPVLPHE	SEGS(ph)PVLPHEPAK	cellular signaling
20071362	Serum starvation@A498 cell line	SILAC	TiO2	LTQ-Orbitrap	TNIK	IPI00514275	S769	NSKSEGSPVLPHE	SEGS(ph)PVLPHEPAK	cellular signaling
20097925	Telophase@HeLa S cells	SILAC	TiO2	LTQ-Orbitrap	TNIK	Q9UKE5	S680	QRTTSISPALARK	TTSIS(ph)PALAR	mitotic progression
20097925	Telophase@HeLa S cells	SILAC	TiO2	LTQ-Orbitrap	TNIK	Q9UKE5	S707	SQPIRASNPDLRR	LGSQPIRAS(ph)NPDLR	mitotic progression
20097925	Metaphase@HeLa S cells	SILAC	TiO2	LTQ-Orbitrap	TNIK	Q9UKE5	S680	QRTTSISPALARK	TTSIS(ph)PALAR	mitotic progression
20097925	Metaphase@HeLa S cells	SILAC	TiO2	LTQ-Orbitrap	TNIK	Q9UKE5	S707	SQPIRASNPDLRR	LGSQPIRAS(ph)NPDLR	mitotic progression
20097925	Prometaphase@HeLa S cells	SILAC	TiO2	LTQ-Orbitrap	TNIK	Q9UKE5	S680	QRTTSISPALARK	TTSIS(ph)PALAR	mitotic progression
20097925	Prometaphase@HeLa S cells	SILAC	TiO2	LTQ-Orbitrap	TNIK	Q9UKE5	S707	SQPIRASNPDLRR	LGSQPIRAS(ph)NPDLR	mitotic progression
20363803	Ang II(15min)@AT1R-HEK cell line	SILAC	TIO2	LTQ-Orbitrap	TNIK	IPI00514275	S640	EMPRQNSDPTSEN	QNS(ph)DPTSENPPLPTR	Signaling network
20363803	Ang II(153min)@AT1R-HEK cell line	SILAC	TIO2	LTQ-Orbitrap	TNIK	IPI00514275	S640	EMPRQNSDPTSEN	QNS(ph)DPTSENPPLPTR	Signaling network
20363803	SII Ang II(15min)@AT1R-HEK cell line	SILAC	TIO2	LTQ-Orbitrap	TNIK	IPI00514275	S640	EMPRQNSDPTSEN	QNS(ph)DPTSENPPLPTR	Signaling network
20363803	SII Ang II(3min)@AT1R-HEK cell line	SILAC	TIO2	LTQ-Orbitrap	TNIK	IPI00514275	S640	EMPRQNSDPTSEN	QNS(ph)DPTSENPPLPTR	Signaling network
20686112	Unstimullated(exp1)@HEK293_AT1aR cells	SILAC	TiO2+IMAC	LTQ Orbitrap XL	TNIK	IPI00145805	S707		LGSQPIRAS(ph)NPDLR	ÃƒÅ½Ã‚Â²-arrestinÃƒÂ¢Ã¢â€šÂ¬Ã¢â‚¬Å“mediated signaling
20686112	Unstimullated incr(exp1)@HEK293_AT1aR cells	SILAC	TiO2+IMAC	LTQ Orbitrap XL	TNIK	IPI00145805	S707		IALEARPLLSQEDS(ph)EEEENELEAINRK	ÃƒÅ½Ã‚Â²-arrestinÃƒÂ¢Ã¢â€šÂ¬Ã¢â‚¬Å“mediated signaling
20686112	Unstimullated(exp2)@HEK293_AT1aR cells	SILAC	TiO2+IMAC	LTQ Orbitrap XL	TNIK	IPI00145805	S707		LGSQPIRAS(ph)NPDLR	ÃƒÅ½Ã‚Â²-arrestinÃƒÂ¢Ã¢â€šÂ¬Ã¢â‚¬Å“mediated signaling
20686112	Unstimullated incr(exp2)@HEK293_AT1aR cells	SILAC	TiO2+IMAC	LTQ Orbitrap XL	TNIK	IPI00145805	S707		IALEARPLLSQEDS(ph)EEEENELEAINRK	ÃƒÅ½Ã‚Â²-arrestinÃƒÂ¢Ã¢â€šÂ¬Ã¢â‚¬Å“mediated signaling
20686112	Unstimullated(exp3)@HEK293_AT1aR cells	SILAC	TiO2+IMAC	LTQ Orbitrap XL	TNIK	IPI00145805	S707		LGSQPIRAS(ph)NPDLR	ÃƒÅ½Ã‚Â²-arrestinÃƒÂ¢Ã¢â€šÂ¬Ã¢â‚¬Å“mediated signaling
20686112	Unstimullated incr(exp3)@HEK293_AT1aR cells	SILAC	TiO2+IMAC	LTQ Orbitrap XL	TNIK	IPI00145805	S707		IALEARPLLSQEDS(ph)EEEENELEAINRK	ÃƒÅ½Ã‚Â²-arrestinÃƒÂ¢Ã¢â€šÂ¬Ã¢â‚¬Å“mediated signaling
20686112	SII(5min)(exp1)@HEK293_AT1aR cells	SILAC	TiO2+IMAC	LTQ Orbitrap XL	TNIK	IPI00145805	S707		LGSQPIRAS(ph)NPDLR	ÃƒÅ½Ã‚Â²-arrestinÃƒÂ¢Ã¢â€šÂ¬Ã¢â‚¬Å“mediated signaling
20686112	SII(5min)incr(exp1)@HEK293_AT1aR cells	SILAC	TiO2+IMAC	LTQ Orbitrap XL	TNIK	IPI00145805	S707		IALEARPLLSQEDS(ph)EEEENELEAINRK	ÃƒÅ½Ã‚Â²-arrestinÃƒÂ¢Ã¢â€šÂ¬Ã¢â‚¬Å“mediated signaling
20686112	SII(5min)(exp2)@HEK293_AT1aR cells	SILAC	TiO2+IMAC	LTQ Orbitrap XL	TNIK	IPI00145805	S707		LGSQPIRAS(ph)NPDLR	ÃƒÅ½Ã‚Â²-arrestinÃƒÂ¢Ã¢â€šÂ¬Ã¢â‚¬Å“mediated signaling
20686112	SII(5min)incr(exp2)@HEK293_AT1aR cells	SILAC	TiO2+IMAC	LTQ Orbitrap XL	TNIK	IPI00145805	S707		IALEARPLLSQEDS(ph)EEEENELEAINRK	ÃƒÅ½Ã‚Â²-arrestinÃƒÂ¢Ã¢â€šÂ¬Ã¢â‚¬Å“mediated signaling
20686112	SII(5min)(exp3)@HEK293_AT1aR cells	SILAC	TiO2+IMAC	LTQ Orbitrap XL	TNIK	IPI00145805	S707		LGSQPIRAS(ph)NPDLR	ÃƒÅ½Ã‚Â²-arrestinÃƒÂ¢Ã¢â€šÂ¬Ã¢â‚¬Å“mediated signaling
20686112	SII(5min)incr(exp3)@HEK293_AT1aR cells	SILAC	TiO2+IMAC	LTQ Orbitrap XL	TNIK	IPI00145805	S707		IALEARPLLSQEDS(ph)EEEENELEAINRK	ÃƒÅ½Ã‚Â²-arrestinÃƒÂ¢Ã¢â€šÂ¬Ã¢â‚¬Å“mediated signaling
21406692	NCM(1h)@HUES9 cell	Label free	TiO2	Q Exactive HF	TNIK	IPI00514275	S693	KNSPGNGSALGPR	KNSPGNGS(ph)ALGPR	no disease
21406692	NCM(24h)@HUES9 cell	Label free	TiO2	Q Exactive HF	TNIK	IPI00514275	S693	KNSPGNGSALGPR	KNSPGNGS(ph)ALGPR	no disease
21406692	NCM(6h)@HUES9 cell	Label free	TiO2	Q Exactive HF	TNIK	IPI00514275	S693	KNSPGNGSALGPR	KNSPGNGS(ph)ALGPR	no disease
21406692	PMA(1h)@HUES9 cell	Label free	TiO2	Q Exactive HF	TNIK	IPI00514275	S693	KNSPGNGSALGPR	KNSPGNGS(ph)ALGPR	no disease
21406692	PMA(24h)@HUES9 cell	Label free	TiO2	Q Exactive HF	TNIK	IPI00514275	S693	KNSPGNGSALGPR	KNSPGNGS(ph)ALGPR	no disease
21406692	PMA(30min)@HUES9 cell	Label free	TiO2	Q Exactive HF	TNIK	IPI00514275	S693	KNSPGNGSALGPR	KNSPGNGS(ph)ALGPR	no disease
21406692	PMA(6h)@HUES9 cell	Label free	TiO2	Q Exactive HF	TNIK	IPI00514275	S693	KNSPGNGSALGPR	KNSPGNGS(ph)ALGPR	no disease
22424773	IR(1h)@U2OS cells	SILAC	TiO2	LTQ Orbitrap	TNIK	IPI00514275	S548	RLNRQSSPAMPHK	QSS(ph)PAMPHK	DNA damage response
22424773	IR(1h)@U2OS cells	SILAC	TiO2	LTQ Orbitrap	TNIK	IPI00514275	S680	QRTTSISPALARK	TTSIS(ph)PALAR	DNA damage response
22424773	DMSO (IR study)@U2OS cells	SILAC	TiO2	LTQ Orbitrap	TNIK	IPI00514275	S548	RLNRQSSPAMPHK	QSS(ph)PAMPHK	DNA damage response
22424773	DMSO (IR study)@U2OS cells	SILAC	TiO2	LTQ Orbitrap	TNIK	IPI00514275	S680	QRTTSISPALARK	TTSIS(ph)PALAR	DNA damage response
23898821	Crizotinib@H3122 cell line	mTRAQ	IMAC	Q Exactive	TNIK	Q9UKE5	S769	NSKSEGSPVLPHE	SEGS(ph)PVLPHEPAK	Lung cancer
24275748	Rapamycin(15min)@MCF7 cells	SILAC	TiO2	LTQ-Orbitrap XL	TNIK	Q9UKE5	S764	TRVRANSKSEGSP		Autophagy
24275748	Rapamycin(15min)@MCF7 cells	SILAC	TiO2	LTQ-Orbitrap XL	TNIK	Q9UKE5	S766	VRANSKSEGSPVI		Autophagy
24275748	Rapamycin(15min)@MCF7 cells	SILAC	TiO2	LTQ-Orbitrap XL	TNIK	Q9UKE5	S707	SQPIRASNPDIRR		Autophagy
24275748	Rapamycin(2min)@MCF7 cells	SILAC	TiO2	LTQ-Orbitrap XL	TNIK	Q9UKE5	S764	TRVRANSKSEGSP		Autophagy
24275748	Rapamycin(2min)@MCF7 cells	SILAC	TiO2	LTQ-Orbitrap XL	TNIK	Q9UKE5	S707	SQPIRASNPDIRR		Autophagy
24275748	Rapamycin(2min)@MCF7 cells	SILAC	TiO2	LTQ-Orbitrap XL	TNIK	Q9UKE5	S766	VRANSKSEGSPVI		Autophagy
24275748	Rapamycin(30min)@MCF7 cells	SILAC	TiO2	LTQ-Orbitrap XL	TNIK	Q9UKE5	S764	TRVRANSKSEGSP		Autophagy
24275748	Rapamycin(30min)@MCF7 cells	SILAC	TiO2	LTQ-Orbitrap XL	TNIK	Q9UKE5	S707	SQPIRASNPDIRR		Autophagy
24275748	Rapamycin(30min)@MCF7 cells	SILAC	TiO2	LTQ-Orbitrap XL	TNIK	Q9UKE5	S766	VRANSKSEGSPVI		Autophagy
24275748	Rapamycin(7min)@MCF7 cells	SILAC	TiO2	LTQ-Orbitrap XL	TNIK	Q9UKE5	S764	TRVRANSKSEGSP		Autophagy
24275748	Rapamycin(7min)@MCF7 cells	SILAC	TiO2	LTQ-Orbitrap XL	TNIK	Q9UKE5	S707	SQPIRASNPDIRR		Autophagy
24275748	Rapamycin(7min)@MCF7 cells	SILAC	TiO2	LTQ-Orbitrap XL	TNIK	Q9UKE5	S766	VRANSKSEGSPVI		Autophagy
24275748	Starvation(15min)@MCF7 cells	SILAC	TiO2	LTQ-Orbitrap XL	TNIK	Q9UKE5	S764	TRVRANSKSEGSP		Autophagy
24275748	Starvation(15min)@MCF7 cells	SILAC	TiO2	LTQ-Orbitrap XL	TNIK	Q9UKE5	S707	SQPIRASNPDIRR		Autophagy
24275748	Starvation(15min)@MCF7 cells	SILAC	TiO2	LTQ-Orbitrap XL	TNIK	Q9UKE5	S766	VRANSKSEGSPVI		Autophagy
24275748	Starvation(2min)@MCF7 cells	SILAC	TiO2	LTQ-Orbitrap XL	TNIK	Q9UKE5	S764	TRVRANSKSEGSP		Autophagy
24275748	Starvation(2min)@MCF7 cells	SILAC	TiO2	LTQ-Orbitrap XL	TNIK	Q9UKE5	S707	SQPIRASNPDIRR		Autophagy
24275748	Starvation(2min)@MCF7 cells	SILAC	TiO2	LTQ-Orbitrap XL	TNIK	Q9UKE5	S766	VRANSKSEGSPVI		Autophagy
24275748	Starvation(30min)@MCF7 cells	SILAC	TiO2	LTQ-Orbitrap XL	TNIK	Q9UKE5	S764	TRVRANSKSEGSP		Autophagy
24275748	Starvation(30min)@MCF7 cells	SILAC	TiO2	LTQ-Orbitrap XL	TNIK	Q9UKE5	S766	VRANSKSEGSPVI		Autophagy
24275748	Starvation(30min)@MCF7 cells	SILAC	TiO2	LTQ-Orbitrap XL	TNIK	Q9UKE5	S707	SQPIRASNPDIRR		Autophagy
24275748	Starvation(7min)@MCF7 cells	SILAC	TiO2	LTQ-Orbitrap XL	TNIK	Q9UKE5	S764	TRVRANSKSEGSP		Autophagy
24275748	Starvation(7min)@MCF7 cells	SILAC	TiO2	LTQ-Orbitrap XL	TNIK	Q9UKE5	S707	SQPIRASNPDIRR		Autophagy
24275748	Starvation(7min)@MCF7 cells	SILAC	TiO2	LTQ-Orbitrap XL	TNIK	Q9UKE5	S766	VRANSKSEGSPVI		Autophagy
25404012	EGF@H3255cell line	SILAC	TiO2	LTQ Orbitrap XL	TNIK	NP_055843.1	S769		ANS(ph)KSEGS(ph)PVLPHEPAK	lung cancer
25404012	EGF@H3255cell line	SILAC	TiO2	LTQ Orbitrap XL	TNIK	NP_055843.1	S766		ANS(ph)KS(ph)EGSPVLPHEPAK	lung cancer
25404012	EGF+Erlotinib@H3255cell line	SILAC	TiO2	LTQ Orbitrap XL	TNIK	NP_055843.1	S769		ANS(ph)KSEGS(ph)PVLPHEPAK	lung cancer
25404012	EGF+Erlotinib@H3255cell line	SILAC	TiO2	LTQ Orbitrap XL	TNIK	NP_055843.1	S766		ANS(ph)KS(ph)EGSPVLPHEPAK	lung cancer
25404012	Untreated@H3255cell line	SILAC	TiO2	LTQ Orbitrap XL	TNIK	NP_055843.1	S769		ANS(ph)KSEGS(ph)PVLPHEPAK	lung cancer
25404012	Untreated@H3255cell line	SILAC	TiO2	LTQ Orbitrap XL	TNIK	NP_055843.1	S766		ANS(ph)KS(ph)EGSPVLPHEPAK	lung cancer
25816343	Mock treated@16HBE14o- cells	SILAC	TiO2	LTQ Orbitrap Velos hybrid	TNIK	Q9UKE5	S764			Infection
25816343	Mock treated@S9 cells	SILAC	TiO2	LTQ Orbitrap Velos hybrid	TNIK	Q9UKE5	S764			Infection
25816343	rHla@16HBE14o- cells	SILAC	TiO2	LTQ Orbitrap Velos hybrid	TNIK	Q9UKE5	S764			Infection
25816343	rHla@S9 cells	SILAC	TiO2	LTQ Orbitrap Velos hybrid	TNIK	Q9UKE5	S764			Infection
26265067	Serum starvation+Mock treatment@PaSC	TMT	TiO2	Orbitrap Fusion	TNIK	Q9UKE5	T643	RQNSDPTSENPPL	QNSDPT(ph)SENPPLPTI	Pancreatic cancer
26471730	PINK1 KO@HEK293 cells	SILAC	TiO2	LTQ-Orbitrap Velos Pro	TNIK	Q9UKE5	S954	GRVSTHSQEMDSG	VSTHS(ph)QEMDSGTEYGMGSSTK	Parkinson's disease (PD)
26471730	PINK1 KO@HEK293 cells	SILAC	TiO2	LTQ-Orbitrap Velos Pro	TNIK	Q9UKE5	S640	EMPRQNSDPTSEN	QNS(ph)DPTSENPPLPTR	Parkinson's disease (PD)
26471730	PINK1 WT@HEK293 cells	SILAC	TiO2	LTQ-Orbitrap Velos Pro	TNIK	Q9UKE5	S954	GRVSTHSQEMDSG	VSTHS(ph)QEMDSGTEYGMGSSTK	Parkinson's disease (PD)
26471730	PINK1 WT@HEK293 cells	SILAC	TiO2	LTQ-Orbitrap Velos Pro	TNIK	Q9UKE5	S640	EMPRQNSDPTSEN	QNS(ph)DPTSENPPLPTR	Parkinson's disease (PD)
27067055	IL2@Kit225 T cells	SILAC	TiO2	Q Exactive HF	TNIK	Q9UKE5	S680		TTSIS(ph)PALARK	Cytokine stimulation
27067055	Untreated@Kit225 T cells	SILAC	TiO2	Q Exactive HF	TNIK	Q9UKE5	S680		TTSIS(ph)PALARK	Cytokine stimulation
27794612	Gefitinib+FGF2@A431cell line	TMT	Fe IMAC	Q Exactive	TNIK	F5H865	S548		QSS(ph)PAMPHK	Squamous cell carcinoma
27794612	Gefitinib@A431cell line	TMT	Fe IMAC	Q Exactive	TNIK	F5H865	S548		QSS(ph)PAMPHK	Squamous cell carcinoma
27794612	DMSO@A431cell line	TMT	Fe IMAC	Q Exactive	TNIK	F5H865	S548		QSS(ph)PAMPHK	Squamous cell carcinoma
28818855	APCTL(NPNDKYEPF-NH2)@BOECs L	SILAC	TiO2	Orbitrap Fusion Tribrid	TNIK	Q9UKE5	S548	WAKEVEERSRLNRQSSPAMPHKVANRISDPN		PAR1-mediated signaling
28818855	APCTL(NPNDKYEPF-NH2)@BOECs L	SILAC	TiO2	Orbitrap Fusion Tribrid	TNIK	Q9UKE5	S769	SSERTRVRANSKSEGSPVLPHEPAKVKPEES		PAR1-mediated signaling
28818855	APCTL(NPNDKYEPF-NH2)@BOECs L	SILAC	TiO2	Orbitrap Fusion Tribrid	TNIK	Q9UKE5	S720	RASNPDLRRTEPILESPLQRTSSGSSSSSST		PAR1-mediated signaling
28818855	APCTL(NPNDKYEPF-NH2)@BOECs L	SILAC	TiO2	Orbitrap Fusion Tribrid	TNIK	Q9UKE5	S701	KNSPGNGSALGPRLGSQPIRASNPDLRRTEP		PAR1-mediated signaling
28818855	NETL(RNPNDKYEPF-NH2)@BOECs L	SILAC	TiO2	Orbitrap Fusion Tribrid	TNIK	Q9UKE5	S548	WAKEVEERSRLNRQSSPAMPHKVANRISDPN		PAR1-mediated signaling
28818855	NETL(RNPNDKYEPF-NH2)@BOECs L	SILAC	TiO2	Orbitrap Fusion Tribrid	TNIK	Q9UKE5	S769	SSERTRVRANSKSEGSPVLPHEPAKVKPEES		PAR1-mediated signaling
28818855	NETL(RNPNDKYEPF-NH2)@BOECs L	SILAC	TiO2	Orbitrap Fusion Tribrid	TNIK	Q9UKE5	S720	RASNPDLRRTEPILESPLQRTSSGSSSSSST		PAR1-mediated signaling
28818855	NETL(RNPNDKYEPF-NH2)@BOECs L	SILAC	TiO2	Orbitrap Fusion Tribrid	TNIK	Q9UKE5	S701	KNSPGNGSALGPRLGSQPIRASNPDLRRTEP		PAR1-mediated signaling
28818855	APCTL(NPNDKYEPF-NH2)@BOECs H	SILAC	TiO2	Orbitrap Fusion Tribrid	TNIK	Q9UKE5	S548	WAKEVEERSRLNRQSSPAMPHKVANRISDPN		PAR1-mediated signaling
28818855	APCTL(NPNDKYEPF-NH2)@BOECs H	SILAC	TiO2	Orbitrap Fusion Tribrid	TNIK	Q9UKE5	S769	SSERTRVRANSKSEGSPVLPHEPAKVKPEES		PAR1-mediated signaling
28818855	APCTL(NPNDKYEPF-NH2)@BOECs H	SILAC	TiO2	Orbitrap Fusion Tribrid	TNIK	Q9UKE5	S720	RASNPDLRRTEPILESPLQRTSSGSSSSSST		PAR1-mediated signaling
28818855	APCTL(NPNDKYEPF-NH2)@BOECs H	SILAC	TiO2	Orbitrap Fusion Tribrid	TNIK	Q9UKE5	S701	KNSPGNGSALGPRLGSQPIRASNPDLRRTEP		PAR1-mediated signaling
28818855	APCTL(NPNDKYEPF-NH2)@BOECs M	SILAC	TiO2	Orbitrap Fusion Tribrid	TNIK	Q9UKE5	S548	WAKEVEERSRLNRQSSPAMPHKVANRISDPN		PAR1-mediated signaling
28818855	APCTL(NPNDKYEPF-NH2)@BOECs M	SILAC	TiO2	Orbitrap Fusion Tribrid	TNIK	Q9UKE5	S769	SSERTRVRANSKSEGSPVLPHEPAKVKPEES		PAR1-mediated signaling
28818855	APCTL(NPNDKYEPF-NH2)@BOECs M	SILAC	TiO2	Orbitrap Fusion Tribrid	TNIK	Q9UKE5	S720	RASNPDLRRTEPILESPLQRTSSGSSSSSST		PAR1-mediated signaling
28818855	APCTL(NPNDKYEPF-NH2)@BOECs M	SILAC	TiO2	Orbitrap Fusion Tribrid	TNIK	Q9UKE5	S701	KNSPGNGSALGPRLGSQPIRASNPDLRRTEP		PAR1-mediated signaling
28818855	MMP1TL(PRSFLLRN-NH2)@BOECs H	SILAC	TiO2	Orbitrap Fusion Tribrid	TNIK	Q9UKE5	S548	WAKEVEERSRLNRQSSPAMPHKVANRISDPN		PAR1-mediated signaling
28818855	MMP1TL(PRSFLLRN-NH2)@BOECs H	SILAC	TiO2	Orbitrap Fusion Tribrid	TNIK	Q9UKE5	S769	SSERTRVRANSKSEGSPVLPHEPAKVKPEES		PAR1-mediated signaling
28818855	MMP1TL(PRSFLLRN-NH2)@BOECs H	SILAC	TiO2	Orbitrap Fusion Tribrid	TNIK	Q9UKE5	S720	RASNPDLRRTEPILESPLQRTSSGSSSSSST		PAR1-mediated signaling
28818855	MMP1TL(PRSFLLRN-NH2)@BOECs H	SILAC	TiO2	Orbitrap Fusion Tribrid	TNIK	Q9UKE5	S701	KNSPGNGSALGPRLGSQPIRASNPDLRRTEP		PAR1-mediated signaling
28818855	MMP1TL(PRSFLLRN-NH2)@BOECs M	SILAC	TiO2	Orbitrap Fusion Tribrid	TNIK	Q9UKE5	S548	WAKEVEERSRLNRQSSPAMPHKVANRISDPN		PAR1-mediated signaling
28818855	MMP1TL(PRSFLLRN-NH2)@BOECs M	SILAC	TiO2	Orbitrap Fusion Tribrid	TNIK	Q9UKE5	S769	SSERTRVRANSKSEGSPVLPHEPAKVKPEES		PAR1-mediated signaling
28818855	MMP1TL(PRSFLLRN-NH2)@BOECs M	SILAC	TiO2	Orbitrap Fusion Tribrid	TNIK	Q9UKE5	S720	RASNPDLRRTEPILESPLQRTSSGSSSSSST		PAR1-mediated signaling
28818855	MMP1TL(PRSFLLRN-NH2)@BOECs M	SILAC	TiO2	Orbitrap Fusion Tribrid	TNIK	Q9UKE5	S701	KNSPGNGSALGPRLGSQPIRASNPDLRRTEP		PAR1-mediated signaling
28818855	NETL(RNPNDKYEPF-NH2)@BOECs H	SILAC	TiO2	Orbitrap Fusion Tribrid	TNIK	Q9UKE5	S548	WAKEVEERSRLNRQSSPAMPHKVANRISDPN		PAR1-mediated signaling
28818855	NETL(RNPNDKYEPF-NH2)@BOECs H	SILAC	TiO2	Orbitrap Fusion Tribrid	TNIK	Q9UKE5	S769	SSERTRVRANSKSEGSPVLPHEPAKVKPEES		PAR1-mediated signaling
28818855	NETL(RNPNDKYEPF-NH2)@BOECs H	SILAC	TiO2	Orbitrap Fusion Tribrid	TNIK	Q9UKE5	S720	RASNPDLRRTEPILESPLQRTSSGSSSSSST		PAR1-mediated signaling
28818855	NETL(RNPNDKYEPF-NH2)@BOECs H	SILAC	TiO2	Orbitrap Fusion Tribrid	TNIK	Q9UKE5	S701	KNSPGNGSALGPRLGSQPIRASNPDLRRTEP		PAR1-mediated signaling
28818855	NETL(RNPNDKYEPF-NH2)@BOECs M	SILAC	TiO2	Orbitrap Fusion Tribrid	TNIK	Q9UKE5	S548	WAKEVEERSRLNRQSSPAMPHKVANRISDPN		PAR1-mediated signaling
28818855	NETL(RNPNDKYEPF-NH2)@BOECs M	SILAC	TiO2	Orbitrap Fusion Tribrid	TNIK	Q9UKE5	S769	SSERTRVRANSKSEGSPVLPHEPAKVKPEES		PAR1-mediated signaling
28818855	NETL(RNPNDKYEPF-NH2)@BOECs M	SILAC	TiO2	Orbitrap Fusion Tribrid	TNIK	Q9UKE5	S720	RASNPDLRRTEPILESPLQRTSSGSSSSSST		PAR1-mediated signaling
28818855	NETL(RNPNDKYEPF-NH2)@BOECs M	SILAC	TiO2	Orbitrap Fusion Tribrid	TNIK	Q9UKE5	S701	KNSPGNGSALGPRLGSQPIRASNPDLRRTEP		PAR1-mediated signaling
28818855	ThrombinTL(SFLLRN-NH2)@BOECs H	SILAC	TiO2	Orbitrap Fusion Tribrid	TNIK	Q9UKE5	S548	WAKEVEERSRLNRQSSPAMPHKVANRISDPN		PAR1-mediated signaling
28818855	ThrombinTL(SFLLRN-NH2)@BOECs H	SILAC	TiO2	Orbitrap Fusion Tribrid	TNIK	Q9UKE5	S769	SSERTRVRANSKSEGSPVLPHEPAKVKPEES		PAR1-mediated signaling
28818855	ThrombinTL(SFLLRN-NH2)@BOECs H	SILAC	TiO2	Orbitrap Fusion Tribrid	TNIK	Q9UKE5	S720	RASNPDLRRTEPILESPLQRTSSGSSSSSST		PAR1-mediated signaling
28818855	ThrombinTL(SFLLRN-NH2)@BOECs H	SILAC	TiO2	Orbitrap Fusion Tribrid	TNIK	Q9UKE5	S701	KNSPGNGSALGPRLGSQPIRASNPDLRRTEP		PAR1-mediated signaling
28818855	ThrombinTL(SFLLRN-NH2)@BOECs M	SILAC	TiO2	Orbitrap Fusion Tribrid	TNIK	Q9UKE5	S548	WAKEVEERSRLNRQSSPAMPHKVANRISDPN		PAR1-mediated signaling
28818855	ThrombinTL(SFLLRN-NH2)@BOECs M	SILAC	TiO2	Orbitrap Fusion Tribrid	TNIK	Q9UKE5	S769	SSERTRVRANSKSEGSPVLPHEPAKVKPEES		PAR1-mediated signaling
28818855	ThrombinTL(SFLLRN-NH2)@BOECs M	SILAC	TiO2	Orbitrap Fusion Tribrid	TNIK	Q9UKE5	S720	RASNPDLRRTEPILESPLQRTSSGSSSSSST		PAR1-mediated signaling
28818855	ThrombinTL(SFLLRN-NH2)@BOECs M	SILAC	TiO2	Orbitrap Fusion Tribrid	TNIK	Q9UKE5	S701	KNSPGNGSALGPRLGSQPIRASNPDLRRTEP		PAR1-mediated signaling
28818855	MMP1TL(PRSFLLRN-NH2)@BOECs L	SILAC	TiO2	Orbitrap Fusion Tribrid	TNIK	Q9UKE5	S548	WAKEVEERSRLNRQSSPAMPHKVANRISDPN		PAR1-mediated signaling
28818855	MMP1TL(PRSFLLRN-NH2)@BOECs L	SILAC	TiO2	Orbitrap Fusion Tribrid	TNIK	Q9UKE5	S769	SSERTRVRANSKSEGSPVLPHEPAKVKPEES		PAR1-mediated signaling
28818855	MMP1TL(PRSFLLRN-NH2)@BOECs L	SILAC	TiO2	Orbitrap Fusion Tribrid	TNIK	Q9UKE5	S720	RASNPDLRRTEPILESPLQRTSSGSSSSSST		PAR1-mediated signaling
28818855	MMP1TL(PRSFLLRN-NH2)@BOECs L	SILAC	TiO2	Orbitrap Fusion Tribrid	TNIK	Q9UKE5	S701	KNSPGNGSALGPRLGSQPIRASNPDLRRTEP		PAR1-mediated signaling
28818855	NP3TL(TLDPRSF-NH2)@BOECs L	SILAC	TiO2	Orbitrap Fusion Tribrid	TNIK	Q9UKE5	S548	WAKEVEERSRLNRQSSPAMPHKVANRISDPN		PAR1-mediated signaling
28818855	NP3TL(TLDPRSF-NH2)@BOECs L	SILAC	TiO2	Orbitrap Fusion Tribrid	TNIK	Q9UKE5	S769	SSERTRVRANSKSEGSPVLPHEPAKVKPEES		PAR1-mediated signaling
28818855	NP3TL(TLDPRSF-NH2)@BOECs L	SILAC	TiO2	Orbitrap Fusion Tribrid	TNIK	Q9UKE5	S720	RASNPDLRRTEPILESPLQRTSSGSSSSSST		PAR1-mediated signaling
28818855	NP3TL(TLDPRSF-NH2)@BOECs L	SILAC	TiO2	Orbitrap Fusion Tribrid	TNIK	Q9UKE5	S701	KNSPGNGSALGPRLGSQPIRASNPDLRRTEP		PAR1-mediated signaling
28818855	ThrombinTL(SFLLRN-NH2)@BOECs L	SILAC	TiO2	Orbitrap Fusion Tribrid	TNIK	Q9UKE5	S548	WAKEVEERSRLNRQSSPAMPHKVANRISDPN		PAR1-mediated signaling
28818855	ThrombinTL(SFLLRN-NH2)@BOECs L	SILAC	TiO2	Orbitrap Fusion Tribrid	TNIK	Q9UKE5	S769	SSERTRVRANSKSEGSPVLPHEPAKVKPEES		PAR1-mediated signaling
28818855	ThrombinTL(SFLLRN-NH2)@BOECs L	SILAC	TiO2	Orbitrap Fusion Tribrid	TNIK	Q9UKE5	S720	RASNPDLRRTEPILESPLQRTSSGSSSSSST		PAR1-mediated signaling
28818855	ThrombinTL(SFLLRN-NH2)@BOECs L	SILAC	TiO2	Orbitrap Fusion Tribrid	TNIK	Q9UKE5	S701	KNSPGNGSALGPRLGSQPIRASNPDLRRTEP		PAR1-mediated signaling
28818855	NP3TL(TLDPRSF-NH2)@BOECs H	SILAC	TiO2	Orbitrap Fusion Tribrid	TNIK	Q9UKE5	S548	WAKEVEERSRLNRQSSPAMPHKVANRISDPN		PAR1-mediated signaling
28818855	NP3TL(TLDPRSF-NH2)@BOECs H	SILAC	TiO2	Orbitrap Fusion Tribrid	TNIK	Q9UKE5	S769	SSERTRVRANSKSEGSPVLPHEPAKVKPEES		PAR1-mediated signaling
28818855	NP3TL(TLDPRSF-NH2)@BOECs H	SILAC	TiO2	Orbitrap Fusion Tribrid	TNIK	Q9UKE5	S720	RASNPDLRRTEPILESPLQRTSSGSSSSSST		PAR1-mediated signaling
28818855	NP3TL(TLDPRSF-NH2)@BOECs H	SILAC	TiO2	Orbitrap Fusion Tribrid	TNIK	Q9UKE5	S701	KNSPGNGSALGPRLGSQPIRASNPDLRRTEP		PAR1-mediated signaling
28818855	NP3TL(TLDPRSF-NH2)@BOECs M	SILAC	TiO2	Orbitrap Fusion Tribrid	TNIK	Q9UKE5	S548	WAKEVEERSRLNRQSSPAMPHKVANRISDPN		PAR1-mediated signaling
28818855	NP3TL(TLDPRSF-NH2)@BOECs M	SILAC	TiO2	Orbitrap Fusion Tribrid	TNIK	Q9UKE5	S769	SSERTRVRANSKSEGSPVLPHEPAKVKPEES		PAR1-mediated signaling
28818855	NP3TL(TLDPRSF-NH2)@BOECs M	SILAC	TiO2	Orbitrap Fusion Tribrid	TNIK	Q9UKE5	S720	RASNPDLRRTEPILESPLQRTSSGSSSSSST		PAR1-mediated signaling
28818855	NP3TL(TLDPRSF-NH2)@BOECs M	SILAC	TiO2	Orbitrap Fusion Tribrid	TNIK	Q9UKE5	S701	KNSPGNGSALGPRLGSQPIRASNPDLRRTEP		PAR1-mediated signaling
29523821	PF-3644022+IR-UV@U2OS cells	SILAC	TiO2	Q Exactive or Q Exactive Plus	TNIK	Q9UKE5	S938	FAGHINLPDLVQQSHSPAGTPTEGLGRVSTH	KRSGHSDSNGFAGHINLPDLVQQSHS(ph)PAGT(ph)PTEGLGR	Stimuli
29523821	PF-3644022+IR-UV@U2OS cells	SILAC	TiO2	Q Exactive or Q Exactive Plus	TNIK	Q9UKE5	T942	INLPDLVQQSHSPAGTPTEGLGRVSTHSQEM	KRSGHSDSNGFAGHINLPDLVQQSHS(ph)PAGT(ph)PTEGLGR	Stimuli
29523821	SB203580+IR-UV@U2OS cells	SILAC	TiO2	Q Exactive or Q Exactive Plus	TNIK	Q9UKE5	S938	FAGHINLPDLVQQSHSPAGTPTEGLGRVSTH	KRSGHSDSNGFAGHINLPDLVQQSHS(ph)PAGT(ph)PTEGLGR	Stimuli
29523821	SB203580+IR-UV@U2OS cells	SILAC	TiO2	Q Exactive or Q Exactive Plus	TNIK	Q9UKE5	T942	INLPDLVQQSHSPAGTPTEGLGRVSTHSQEM	KRSGHSDSNGFAGHINLPDLVQQSHS(ph)PAGT(ph)PTEGLGR	Stimuli
29523821	SB203580+IR-UV@U2OS cells	SILAC	TiO2	Q Exactive or Q Exactive Plus	TNIK	Q9UKE5	S678	RQEEDIPPKVPQRTTSISPALARKNSPGNGS	TTS(ph)IS(ph)PALAR	Stimuli
29523821	SB203580+IR-UV@U2OS cells	SILAC	TiO2	Q Exactive or Q Exactive Plus	TNIK	Q9UKE5	T942	INLPDLVQQSHSPAGTPTEGLGRVSTHSQEM	RSGHSDSNGFAGHINLPDLVQQSHS(ph)PAGT(ph)PTEGLGR	Stimuli
29523821	DMSO@U2OS cells_29523821	SILAC	TiO2	Q Exactive or Q Exactive Plus	TNIK	Q9UKE5	S678	RQEEDIPPKVPQRTTSISPALARKNSPGNGS	TTS(ph)IS(ph)PALAR	Stimuli
29523821	DMSO@U2OS cells_29523821	SILAC	TiO2	Q Exactive or Q Exactive Plus	TNIK	Q9UKE5	T942	INLPDLVQQSHSPAGTPTEGLGRVSTHSQEM	RSGHSDSNGFAGHINLPDLVQQSHS(ph)PAGT(ph)PTEGLGR	Stimuli
29666759	DIA1-HA plasmid(MF)@HEK293T cells	Label free	Ti-IMAC	LTQ-Orbitrap Elite	TNIK	Q9UKE5	S640	ALNVTSHRVEMPRQNSDPTSENPPLPTRIEK		Kinase analysis
29666759	WT(MF)@HEK293T cells	Label free	Ti-IMAC	LTQ-Orbitrap Elite	TNIK	Q9UKE5	S640	ALNVTSHRVEMPRQNSDPTSENPPLPTRIEK		Kinase analysis
29967110	DMSO@PC9 cell line	Label free	Fe3+-IMAC	Orbitrap Q-Exactive HF	TNIK	Q9UKE5	S769	SSERTRVRANSKSEGSPVLPHEPAKVKPEES		Lung Cancer
29967110	Afatinib (30min)@PC9 cell line	Label free	Fe3+-IMAC	Orbitrap Q-Exactive HF	TNIK	Q9UKE5	S769	SSERTRVRANSKSEGSPVLPHEPAKVKPEES		Lung Cancer
29967110	Afatinib (2d)@PC9 cell line	Label free	Fe3+-IMAC	Orbitrap Q-Exactive HF	TNIK	Q9UKE5	S769	SSERTRVRANSKSEGSPVLPHEPAKVKPEES		Lung Cancer
29967110	Afatinib (5d)@PC9 cell line	Label free	Fe3+-IMAC	Orbitrap Q-Exactive HF	TNIK	Q9UKE5	S769	SSERTRVRANSKSEGSPVLPHEPAKVKPEES		Lung Cancer
30001349	IR@MOLT-4 cell line	SILAC	TiO	Exactive	TNIK	Q9UKE5	S707	GSALGPRLGSQPIRASNPDLRRTEPILESPL	LGSQPIRAS(ph)NPDLR	T-Lymphoblast
30001349	IR@MOLT-4 cell line	SILAC	TiO	Exactive	TNIK	Q9UKE5	S769	SSERTRVRANSKSEGSPVLPHEPAKVKPEES	SEGS(ph)PVLPHEPAK	T-Lymphoblast
30001349	IR@MOLT-4 cell line	SILAC	TiO	Exactive	TNIK	Q9UKE5	S764	GSQAGSSERTRVRANSKSEGSPVLPHEPAKV	ANS(ph)KSEGS(ph)PVLPHEPAK	T-Lymphoblast
30001349	VE-821+IR@MOLT-4 cell line	SILAC	TiO	Exactive	TNIK	Q9UKE5	S707	GSALGPRLGSQPIRASNPDLRRTEPILESPL	LGSQPIRAS(ph)NPDLR	T-Lymphoblast
30001349	VE-821+IR@MOLT-4 cell line	SILAC	TiO	Exactive	TNIK	Q9UKE5	S769	SSERTRVRANSKSEGSPVLPHEPAKVKPEES	SEGS(ph)PVLPHEPAK	T-Lymphoblast
30001349	VE-821+IR@MOLT-4 cell line	SILAC	TiO	Exactive	TNIK	Q9UKE5	S764	GSQAGSSERTRVRANSKSEGSPVLPHEPAKV	ANS(ph)KSEGS(ph)PVLPHEPAK	T-Lymphoblast
30459283	DMSO@NB1 cell line	SILAC	TiO2	Q Exactive HF-X	TNIK	Q9UKE5	T987	VYQTSPTDEDEED		Neuroblastoma cancer
30459283	DMSO@NB1 cell line	SILAC	TiO2	Q Exactive HF-X	TNIK	Q9UKE5	S548	RLNRQSSPAMPHK		Neuroblastoma cancer
30459283	LDK378@NB1 cell line	SILAC	TiO2	Q Exactive HF-X	TNIK	Q9UKE5	T987	VYQTSPTDEDEED		Neuroblastoma cancer
30459283	LDK378@NB1 cell line	SILAC	TiO2	Q Exactive HF-X	TNIK	Q9UKE5	S548	RLNRQSSPAMPHK		Neuroblastoma cancer
30459283	TAE684@NB1 cell line	SILAC	TiO2	Q Exactive HF-X	TNIK	Q9UKE5	T987	VYQTSPTDEDEED		Neuroblastoma cancer
30459283	TAE684@NB1 cell line	SILAC	TiO2	Q Exactive HF-X	TNIK	Q9UKE5	S548	RLNRQSSPAMPHK		Neuroblastoma cancer
30459283	Crizotinib@NB1 cell line	SILAC	TiO2	Q Exactive HF-X	TNIK	Q9UKE5	T987	VYQTSPTDEDEED		Neuroblastoma cancer
30459283	Crizotinib@NB1 cell line	SILAC	TiO2	Q Exactive HF-X	TNIK	Q9UKE5	S548	RLNRQSSPAMPHK		Neuroblastoma cancer
30843680	Untreated@Human islet cells	TMT	IMAC-Fe3+	Orbitrap fusion lumos tribrid	TNIK	Q9UKE5	S707	GSALGPRLGSQPIRASNPDLRRTEPILESPL		breast cancer
30843680	Untreated@Human islet cells	TMT	IMAC-Fe3+	Orbitrap fusion lumos tribrid	TNIK	Q9UKE5	S769	SSERTRVRANSKSEGSPVLPHEPAKVKPEES		breast cancer
30843680	Untreated@Human islet cells	TMT	IMAC-Fe3+	Orbitrap fusion lumos tribrid	TNIK	Q9UKE5	S769	SSERTRVRANSKSEGSPVLPHEPAKVKPEES		breast cancer
30843680	Untreated@Human islet cells	TMT	IMAC-Fe3+	Orbitrap fusion lumos tribrid	TNIK	Q9UKE5	S707	GSALGPRLGSQPIRASNPDLRRTEPILESPL		breast cancer
30843680	Untreated@Human islet cells	TMT	IMAC-Fe3+	Orbitrap fusion lumos tribrid	TNIK	Q9UKE5	S769	SSERTRVRANSKSEGSPVLPHEPAKVKPEES		breast cancer
30843680	With boosting channel@AML cells	TMT	IMAC-Fe3+	Orbitrap fusion lumos tribrid	TNIK	Q9UKE5	S769	SSERTRVRANSKSEGSPVLPHEPAKVKPEES		breast cancer
30843680	With boosting channel@AML cells	TMT	IMAC-Fe3+	Orbitrap fusion lumos tribrid	TNIK	Q9UKE5	S769	SSERTRVRANSKSEGSPVLPHEPAKVKPEES		breast cancer
30843680	Cytokine(IL-1beta,IFN-gama)@Human islet cells	TMT	IMAC-Fe3+	Orbitrap fusion lumos tribrid	TNIK	Q9UKE5	S707	GSALGPRLGSQPIRASNPDLRRTEPILESPL		breast cancer
30843680	Cytokine(IL-1beta,IFN-gama)@Human islet cells	TMT	IMAC-Fe3+	Orbitrap fusion lumos tribrid	TNIK	Q9UKE5	S769	SSERTRVRANSKSEGSPVLPHEPAKVKPEES		breast cancer
30843680	Cytokine(IL-1beta,IFN-gama)@Human islet cells	TMT	IMAC-Fe3+	Orbitrap fusion lumos tribrid	TNIK	Q9UKE5	S769	SSERTRVRANSKSEGSPVLPHEPAKVKPEES		breast cancer
30843680	Cytokine(IL-1beta,IFN-gama)@Human islet cells	TMT	IMAC-Fe3+	Orbitrap fusion lumos tribrid	TNIK	Q9UKE5	S707	GSALGPRLGSQPIRASNPDLRRTEPILESPL		breast cancer
30843680	Cytokine(IL-1beta,IFN-gama)@Human islet cells	TMT	IMAC-Fe3+	Orbitrap fusion lumos tribrid	TNIK	Q9UKE5	S769	SSERTRVRANSKSEGSPVLPHEPAKVKPEES		breast cancer
31859329	Monacolin K(0.5mM)(24h)@MDA-MB-231 cells	TMT	IMAC(Fe-NTA)	Q Exactive Plus Hybrid Quadrupole-Orbitrap	TNIK	Q9UKE5	S680	EEDIPPKVPQRTTSISPALARKNSPGNGSAL	PQRTT(ph)S(ph)IS(ph)PALARKN	Breast Cancer
31859329	Monacolin K(0.5mM)(30min)@MDA-MB-231 cells	TMT	IMAC(Fe-NTA)	Q Exactive Plus Hybrid Quadrupole-Orbitrap	TNIK	Q9UKE5	S680	EEDIPPKVPQRTTSISPALARKNSPGNGSAL	PQRTT(ph)S(ph)IS(ph)PALARKN	Breast Cancer
31859329	Monacolin K(0.5mM)(6h)@MDA-MB-231 cells	TMT	IMAC(Fe-NTA)	Q Exactive Plus Hybrid Quadrupole-Orbitrap	TNIK	Q9UKE5	S680	EEDIPPKVPQRTTSISPALARKNSPGNGSAL	PQRTT(ph)S(ph)IS(ph)PALARKN	Breast Cancer
31859329	Monacolin K(5mM)(24h)@MDA-MB-231 cells	TMT	IMAC(Fe-NTA)	Q Exactive Plus Hybrid Quadrupole-Orbitrap	TNIK	Q9UKE5	S680	EEDIPPKVPQRTTSISPALARKNSPGNGSAL	PQRTT(ph)S(ph)IS(ph)PALARKN	Breast Cancer
31859329	Monacolin K(5mM)(30min)@MDA-MB-231 cells	TMT	IMAC(Fe-NTA)	Q Exactive Plus Hybrid Quadrupole-Orbitrap	TNIK	Q9UKE5	S680	EEDIPPKVPQRTTSISPALARKNSPGNGSAL	PQRTT(ph)S(ph)IS(ph)PALARKN	Breast Cancer
31859329	Monacolin K(5mM)(6h)@MDA-MB-231 cells	TMT	IMAC(Fe-NTA)	Q Exactive Plus Hybrid Quadrupole-Orbitrap	TNIK	Q9UKE5	S680	EEDIPPKVPQRTTSISPALARKNSPGNGSAL	PQRTT(ph)S(ph)IS(ph)PALARKN	Breast Cancer
31994402	PCDH-empty vector@Huh7 cell line	Label-free	TiO2	Q-Exactive HF	TNIK	Q9UKE5	S769	SSERTRVRANSKSEGSPVLPHEPAKVKPEES	SEGS(ph)PVLPHEPAK	Cancer-study
31994402	PIM@Huh7 cell line	Label-free	TiO2	Q-Exactive HF	TNIK	Q9UKE5	S769	SSERTRVRANSKSEGSPVLPHEPAKVKPEES	SEGS(ph)PVL(ph)EPAK	Cancer-study
33067575	Untreated@MV4-11-AML- cell line	iTRAQ	TiO2	LTQ Orbitrap Velos	TNIK	Q9UKE5	S769	SEGSPVLPHEPAK		Blood cancer
33259812	Mock infection(1h)@iPSC cell line	TMT	Q-Exactive HF-X	Fe-NTA	TNIK	Q9UKE5	S769	SSERTRVRANSKSEGSPVLPHEPAKVKPEES		Pluripotent stem
33259812	Mock infection(24h)@iPSC cell line	TMT	Q-Exactive HF-X	Fe-NTA	TNIK	Q9UKE5	S680	EEDIPPKVPQRTTSISPALARKNSPGNGSAL		Pluripotent stem
33259812	Mock infection(3h)@iPSC cell line	TMT	Q-Exactive HF-X	Fe-NTA	TNIK	Q9UKE5	S769	SSERTRVRANSKSEGSPVLPHEPAKVKPEES		Pluripotent stem
33259812	Mock infection(6h)@iPSC cell line	TMT	Q-Exactive HF-X	Fe-NTA	TNIK	Q9UKE5	S769	SSERTRVRANSKSEGSPVLPHEPAKVKPEES		Pluripotent stem
33259812	SARS-CoV-2(1h)@iPSC cell line	TMT	Q-Exactive HF-X	Fe-NTA	TNIK	Q9UKE5	S769	SSERTRVRANSKSEGSPVLPHEPAKVKPEES		Pluripotent stem
33259812	SARS-CoV-2(24h)@iPSC cell line	TMT	Q-Exactive HF-X	Fe-NTA	TNIK	Q9UKE5	S680	EEDIPPKVPQRTTSISPALARKNSPGNGSAL		Pluripotent stem
33259812	SARS-CoV-2(3h)@iPSC cell line	TMT	Q-Exactive HF-X	Fe-NTA	TNIK	Q9UKE5	S769	SSERTRVRANSKSEGSPVLPHEPAKVKPEES		Pluripotent stem
33259812	SARS-CoV-2(6h)@iPSC cell line	TMT	Q-Exactive HF-X	Fe-NTA	TNIK	Q9UKE5	S769	SSERTRVRANSKSEGSPVLPHEPAKVKPEES		Pluripotent stem
33357429	Unstimulated@Th-1 cells	SILAC	Ti-IMAC	Q Exactive Plus	TNIK	Q9UKE5	T181	EVKLVDFGVSAQLDRTVGRRNTFIGTPYWMA	LVDFGVSAQLDRT(ph)VGR	Cytokine stimulation
33357429	HyIL6@Th-1 cells	SILAC	Ti-IMAC	Q Exactive Plus	TNIK	Q9UKE5	T181	EVKLVDFGVSAQLDRTVGRRNTFIGTPYWMA	LVDFGVSAQLDRT(ph)VGR	Cytokine stimulation
33357429	HyIL6+MSC@Th-1 cells	SILAC	Ti-IMAC	Q Exactive Plus	TNIK	Q9UKE5	T181	EVKLVDFGVSAQLDRTVGRRNTFIGTPYWMA	LVDFGVSAQLDRT(ph)VGR	Cytokine stimulation
33562780	CX-4945@OCI-AML3 cell line	Label free	TiO2	QExactive HF	TNIK	Q9UKE5	S688	ALARKNSPGNGSA		Acute myeloid leukemia
33562780	CX-4945@OCI-AML3 cell line	Label free	TiO2	QExactive HF	TNIK	Q9UKE5	S688	ALARKNSPGNGSA		Acute myeloid leukemia
33619172	ARS1620(24h)@H358 cell line IMAC	TMT	IMAC	Q Exactive HF-X	TNIK	Q9UKE5	S769	SSERTRVRANSKSEGSPVLPHEPAKVKPEES	ANS(ph)KSEGS(ph)PVLPHEPAK	Signalling-study
33619172	ARS1620(24h)@Calu1 cell line IMAC	TMT	IMAC	Q Exactive HF-X	TNIK	Q9UKE5	T187	FGVSAQLDRTVGRRNTFIGTPYWMAPEVIAC	RNT(ph)FIGTPYWMAPEVIACDENPDATYDFK	Signalling-study
33619172	ARS1620(24h)@Calu1 cell line IMAC	TMT	IMAC	Q Exactive HF-X	TNIK	Q9UKE5	S769	SSERTRVRANSKSEGSPVLPHEPAKVKPEES	ANS(ph)KSEGS(ph)PVLPHEPAK	Signalling-study
33619172	ARS1620(6h)@H358 cell line IMAC	TMT	IMAC	Q Exactive HF-X	TNIK	Q9UKE5	S769	SSERTRVRANSKSEGSPVLPHEPAKVKPEES	ANS(ph)KSEGS(ph)PVLPHEPAK	Signalling-study
33619172	ARS1620(6h)@Calu1 cell line IMAC	TMT	IMAC	Q Exactive HF-X	TNIK	Q9UKE5	T187	FGVSAQLDRTVGRRNTFIGTPYWMAPEVIAC	RNT(ph)FIGTPYWMAPEVIACDENPDATYDFK	Signalling-study
33619172	ARS1620(6h)@Calu1 cell line IMAC	TMT	IMAC	Q Exactive HF-X	TNIK	Q9UKE5	S769	SSERTRVRANSKSEGSPVLPHEPAKVKPEES	ANS(ph)KSEGS(ph)PVLPHEPAK	Signalling-study
33619172	ARS1620(24h)@H1792 cell line IMAC	TMT	IMAC	Q Exactive HF-X	TNIK	Q9UKE5	S769	SSERTRVRANSKSEGSPVLPHEPAKVKPEES	ANS(ph)KSEGS(ph)PVLPHEPAK	Signalling-study
33619172	ARS1620(6h)@H1792 cell line IMAC	TMT	IMAC	Q Exactive HF-X	TNIK	Q9UKE5	S769	SSERTRVRANSKSEGSPVLPHEPAKVKPEES	ANS(ph)KSEGS(ph)PVLPHEPAK	Signalling-study
33727228	DMSO@AZR3 cell line Exp1	SILAC	TiO2	LTQ-Orbitrap Elite	TNIK	Q9UKE5	S769	SSERTRVRANSKSEGSPVLPHEPAKVKPEES	SEGS(ph)PVLPHEPAK	Lung Cancer
33727228	DMSO@AZR3 cell line Exp1	SILAC	TiO2	LTQ-Orbitrap Elite	TNIK	Q9UKE5	S640	ALNVTSHRVEMPRQNSDPTSENPPLPTRIEK	QNS(ph)DPTSENPPLPTRIEK	Lung Cancer
33727228	DMSO@AZR4 cell line Exp1	SILAC	TiO2	LTQ-Orbitrap Elite	TNIK	Q9UKE5	S769	SSERTRVRANSKSEGSPVLPHEPAKVKPEES	SEGS(ph)PVLPHEPAK	Lung Cancer
33727228	DMSO@AZR4 cell line Exp1	SILAC	TiO2	LTQ-Orbitrap Elite	TNIK	Q9UKE5	S640	ALNVTSHRVEMPRQNSDPTSENPPLPTRIEK	QNS(ph)DPTSENPPLPTRIEK	Lung Cancer
33727228	DMSO@H1975 cell line Exp1	SILAC	TiO2	LTQ-Orbitrap Elite	TNIK	Q9UKE5	S769	SSERTRVRANSKSEGSPVLPHEPAKVKPEES	SEGS(ph)PVLPHEPAK	Lung Cancer
33727228	DMSO@H1975 cell line Exp1	SILAC	TiO2	LTQ-Orbitrap Elite	TNIK	Q9UKE5	S640	ALNVTSHRVEMPRQNSDPTSENPPLPTRIEK	QNS(ph)DPTSENPPLPTRIEK	Lung Cancer
33727228	Osimertinib@AZR3 cell line Exp1	SILAC	TiO2	LTQ-Orbitrap Elite	TNIK	Q9UKE5	S640	ALNVTSHRVEMPRQNSDPTSENPPLPTRIEK	QNS(ph)DPTSENPPLPTR	Lung Cancer
33727228	Osimertinib@AZR4 cell line Exp1	SILAC	TiO2	LTQ-Orbitrap Elite	TNIK	Q9UKE5	S640	ALNVTSHRVEMPRQNSDPTSENPPLPTRIEK	QNS(ph)DPTSENPPLPTR	Lung Cancer
33727228	Osimertinib@@H1975 cell line Exp1	SILAC	TiO2	LTQ-Orbitrap Elite	TNIK	Q9UKE5	S640	ALNVTSHRVEMPRQNSDPTSENPPLPTRIEK	QNS(ph)DPTSENPPLPTR	Lung Cancer
33727228	Reciletineb@COR1 cell line Exp2	SILAC	TiO2	LTQ-Orbitrap Elite	TNIK	Q9UKE5	S769	SSERTRVRANSKSEGSPVLPHEPAKVKPEES	SEGS(ph)PVLPHEPAK	Lung Cancer
33727228	Reciletineb@COR10 cell line Exp2	SILAC	TiO2	LTQ-Orbitrap Elite	TNIK	Q9UKE5	S769	SSERTRVRANSKSEGSPVLPHEPAKVKPEES	SEGS(ph)PVLPHEPAK	Lung Cancer
33727228	Reciletineb@H1975 cell line Exp2	SILAC	TiO2	LTQ-Orbitrap Elite	TNIK	Q9UKE5	S769	SSERTRVRANSKSEGSPVLPHEPAKVKPEES	SEGS(ph)PVLPHEPAK	Lung Cancer
33797919	Untreated control@HeLa cell line R1	SILAC	TiO2	Q Exactive	TNIK	Q9UKE5	S680	TTSISPALAR		Cervical cancer
33797919	Rapamycin@HeLa cell line R1	SILAC	TiO2	Q Exactive	TNIK	Q9UKE5	S680	TTSISPALAR		Cervical cancer
33845483	SARS-CoV(36h)@A549 cell line	Label-free	Fe3+NTA	Orbitrap Exploris 480	TNIK	Q9UKE5	S707	GSALGPRLGSQPIRASNPDLRRTEPILESPL		SARS-Infection
33953186	Pervanadate@CL68 cell line DDA	TMT	IMAC	LTQ Orbitrap Fusion Lumos Tribrid	TNIK	Q9UKE5	S764			Lung cancer
34186244	DMSO ctrl1@HEK293T cell line	TMT	TIO2(HAMMOC)	Orbitrap Fusion Lumos or Q Exactive	TNIK	Q9UKE5	S568	HKVANRISDPNLPPRSESFSISGVQPARTPP	-	Kinase-study
34186244	DMSO ctrl1@HEK293T cell line	TMT	TIO2(HAMMOC)	Orbitrap Fusion Lumos or Q Exactive	TNIK	Q9UKE5	S680	EEDIPPKVPQRTTSISPALARKNSPGNGSAL	-	Kinase-study
34186244	DMSO ctrl1@HEK293T cell line	TMT	TIO2(HAMMOC)	Orbitrap Fusion Lumos or Q Exactive	TNIK	Q9UKE5	S707	GSALGPRLGSQPIRASNPDLRRTEPILESPL	-	Kinase-study
34186244	DMSO ctrl1@HEK293T cell line	TMT	TIO2(HAMMOC)	Orbitrap Fusion Lumos or Q Exactive	TNIK	Q9UKE5	S678	RQEEDIPPKVPQRTTSISPALARKNSPGNGS	-	Kinase-study
34186244	DMSO ctrl1@HEK293T cell line	TMT	TIO2(HAMMOC)	Orbitrap Fusion Lumos or Q Exactive	TNIK	Q9UKE5	S769	SSERTRVRANSKSEGSPVLPHEPAKVKPEES	-	Kinase-study
34186244	DMSO ctrl1@HEK293T cell line	TMT	TIO2(HAMMOC)	Orbitrap Fusion Lumos or Q Exactive	TNIK	Q9UKE5	S720	RASNPDLRRTEPILESPLQRTSSGSSSSSST	-	Kinase-study
34186244	DMSO ctrl1@HEK293T cell line	TMT	TIO2(HAMMOC)	Orbitrap Fusion Lumos or Q Exactive	TNIK	Q9UKE5	S640	ALNVTSHRVEMPRQNSDPTSENPPLPTRIEK	-	Kinase-study
34186244	DMSO ctrl2@HEK293T cell line	TMT	TIO2(HAMMOC)	Orbitrap Fusion Lumos or Q Exactive	TNIK	Q9UKE5	S568	HKVANRISDPNLPPRSESFSISGVQPARTPP	-	Kinase-study
34186244	DMSO ctrl2@HEK293T cell line	TMT	TIO2(HAMMOC)	Orbitrap Fusion Lumos or Q Exactive	TNIK	Q9UKE5	S680	EEDIPPKVPQRTTSISPALARKNSPGNGSAL	-	Kinase-study
34186244	DMSO ctrl2@HEK293T cell line	TMT	TIO2(HAMMOC)	Orbitrap Fusion Lumos or Q Exactive	TNIK	Q9UKE5	S707	GSALGPRLGSQPIRASNPDLRRTEPILESPL	-	Kinase-study
34186244	DMSO ctrl2@HEK293T cell line	TMT	TIO2(HAMMOC)	Orbitrap Fusion Lumos or Q Exactive	TNIK	Q9UKE5	S678	RQEEDIPPKVPQRTTSISPALARKNSPGNGS	-	Kinase-study
34186244	DMSO ctrl2@HEK293T cell line	TMT	TIO2(HAMMOC)	Orbitrap Fusion Lumos or Q Exactive	TNIK	Q9UKE5	S769	SSERTRVRANSKSEGSPVLPHEPAKVKPEES	-	Kinase-study
34186244	DMSO ctrl2@HEK293T cell line	TMT	TIO2(HAMMOC)	Orbitrap Fusion Lumos or Q Exactive	TNIK	Q9UKE5	S640	ALNVTSHRVEMPRQNSDPTSENPPLPTRIEK	-	Kinase-study
34186244	DMSO ctrl2@HEK293T cell line	TMT	TIO2(HAMMOC)	Orbitrap Fusion Lumos or Q Exactive	TNIK	Q9UKE5	S600	LRPVDPQIPHLVAVKSQGPALTASQSVHEQP	-	Kinase-study
34186244	CX-4945@HEK293T cell line	TMT	TIO2(HAMMOC)	Orbitrap Fusion Lumos or Q Exactive	TNIK	Q9UKE5	S568	HKVANRISDPNLPPRSESFSISGVQPARTPP	-	Kinase-study
34186244	CX-4945@HEK293T cell line	TMT	TIO2(HAMMOC)	Orbitrap Fusion Lumos or Q Exactive	TNIK	Q9UKE5	S680	EEDIPPKVPQRTTSISPALARKNSPGNGSAL	-	Kinase-study
34186244	CX-4945@HEK293T cell line	TMT	TIO2(HAMMOC)	Orbitrap Fusion Lumos or Q Exactive	TNIK	Q9UKE5	S707	GSALGPRLGSQPIRASNPDLRRTEPILESPL	-	Kinase-study
34186244	CX-4945@HEK293T cell line	TMT	TIO2(HAMMOC)	Orbitrap Fusion Lumos or Q Exactive	TNIK	Q9UKE5	S678	RQEEDIPPKVPQRTTSISPALARKNSPGNGS	-	Kinase-study
34186244	CX-4945@HEK293T cell line	TMT	TIO2(HAMMOC)	Orbitrap Fusion Lumos or Q Exactive	TNIK	Q9UKE5	S769	SSERTRVRANSKSEGSPVLPHEPAKVKPEES	-	Kinase-study
34186244	CX-4945@HEK293T cell line	TMT	TIO2(HAMMOC)	Orbitrap Fusion Lumos or Q Exactive	TNIK	Q9UKE5	S720	RASNPDLRRTEPILESPLQRTSSGSSSSSST	-	Kinase-study
34186244	CX-4945@HEK293T cell line	TMT	TIO2(HAMMOC)	Orbitrap Fusion Lumos or Q Exactive	TNIK	Q9UKE5	S640	ALNVTSHRVEMPRQNSDPTSENPPLPTRIEK	-	Kinase-study
34186244	Forskolin@HEK293T cell line	TMT	TIO2(HAMMOC)	Orbitrap Fusion Lumos or Q Exactive	TNIK	Q9UKE5	S568	HKVANRISDPNLPPRSESFSISGVQPARTPP	-	Kinase-study
34186244	Forskolin@HEK293T cell line	TMT	TIO2(HAMMOC)	Orbitrap Fusion Lumos or Q Exactive	TNIK	Q9UKE5	S680	EEDIPPKVPQRTTSISPALARKNSPGNGSAL	-	Kinase-study
34186244	Forskolin@HEK293T cell line	TMT	TIO2(HAMMOC)	Orbitrap Fusion Lumos or Q Exactive	TNIK	Q9UKE5	S707	GSALGPRLGSQPIRASNPDLRRTEPILESPL	-	Kinase-study
34186244	Forskolin@HEK293T cell line	TMT	TIO2(HAMMOC)	Orbitrap Fusion Lumos or Q Exactive	TNIK	Q9UKE5	S678	RQEEDIPPKVPQRTTSISPALARKNSPGNGS	-	Kinase-study
34186244	Forskolin@HEK293T cell line	TMT	TIO2(HAMMOC)	Orbitrap Fusion Lumos or Q Exactive	TNIK	Q9UKE5	S769	SSERTRVRANSKSEGSPVLPHEPAKVKPEES	-	Kinase-study
34186244	Forskolin@HEK293T cell line	TMT	TIO2(HAMMOC)	Orbitrap Fusion Lumos or Q Exactive	TNIK	Q9UKE5	S640	ALNVTSHRVEMPRQNSDPTSENPPLPTRIEK	-	Kinase-study
34186244	Forskolin@HEK293T cell line	TMT	TIO2(HAMMOC)	Orbitrap Fusion Lumos or Q Exactive	TNIK	Q9UKE5	S600	LRPVDPQIPHLVAVKSQGPALTASQSVHEQP	-	Kinase-study
34343000	ERK1 KO(0d)@BRAFMUT 451Lu cells	Label free	IMAC(Fe(III)-NTA)	Orbitrap Q Exactive HF	TNIK	Q9UKE5	S678	RQEEDIPPKVPQRTTSISPALARKNSPGNGS		Melanoma
34343000	ERK1 KO(0d)@BRAFMUT 451Lu cells	Label free	IMAC(Fe(III)-NTA)	Orbitrap Q Exactive HF	TNIK	Q9UKE5	S764	GSQAGSSERTRVRANSKSEGSPVLPHEPAKV		Melanoma
34343000	ERK1 KO(1d)@BRAFMUT 451Lu cells	Label free	IMAC(Fe(III)-NTA)	Orbitrap Q Exactive HF	TNIK	Q9UKE5	S678	RQEEDIPPKVPQRTTSISPALARKNSPGNGS		Melanoma
34343000	ERK1 KO(1d)@BRAFMUT 451Lu cells	Label free	IMAC(Fe(III)-NTA)	Orbitrap Q Exactive HF	TNIK	Q9UKE5	S764	GSQAGSSERTRVRANSKSEGSPVLPHEPAKV		Melanoma
34343000	ERK1 KO(3d)@BRAFMUT 451Lu cells	Label free	IMAC(Fe(III)-NTA)	Orbitrap Q Exactive HF	TNIK	Q9UKE5	S678	RQEEDIPPKVPQRTTSISPALARKNSPGNGS		Melanoma
34343000	ERK1 KO(3d)@BRAFMUT 451Lu cells	Label free	IMAC(Fe(III)-NTA)	Orbitrap Q Exactive HF	TNIK	Q9UKE5	S764	GSQAGSSERTRVRANSKSEGSPVLPHEPAKV		Melanoma
34343000	ERK2 KO(0d)@BRAFMUT 451Lu cells	Label free	IMAC(Fe(III)-NTA)	Orbitrap Q Exactive HF	TNIK	Q9UKE5	S678	RQEEDIPPKVPQRTTSISPALARKNSPGNGS		Melanoma
34343000	ERK2 KO(0d)@BRAFMUT 451Lu cells	Label free	IMAC(Fe(III)-NTA)	Orbitrap Q Exactive HF	TNIK	Q9UKE5	S764	GSQAGSSERTRVRANSKSEGSPVLPHEPAKV		Melanoma
34343000	ERK2 KO(1d)@BRAFMUT 451Lu cells	Label free	IMAC(Fe(III)-NTA)	Orbitrap Q Exactive HF	TNIK	Q9UKE5	S678	RQEEDIPPKVPQRTTSISPALARKNSPGNGS		Melanoma
34343000	ERK2 KO(1d)@BRAFMUT 451Lu cells	Label free	IMAC(Fe(III)-NTA)	Orbitrap Q Exactive HF	TNIK	Q9UKE5	S764	GSQAGSSERTRVRANSKSEGSPVLPHEPAKV		Melanoma
34343000	ERK2 KO(3d)@BRAFMUT 451Lu cells	Label free	IMAC(Fe(III)-NTA)	Orbitrap Q Exactive HF	TNIK	Q9UKE5	S678	RQEEDIPPKVPQRTTSISPALARKNSPGNGS		Melanoma
34343000	ERK2 KO(3d)@BRAFMUT 451Lu cells	Label free	IMAC(Fe(III)-NTA)	Orbitrap Q Exactive HF	TNIK	Q9UKE5	S764	GSQAGSSERTRVRANSKSEGSPVLPHEPAKV		Melanoma
34343000	JUNB KO(0d)@BRAFMUT 451Lu cells	Label free	IMAC(Fe(III)-NTA)	Orbitrap Q Exactive HF	TNIK	Q9UKE5	S678	RQEEDIPPKVPQRTTSISPALARKNSPGNGS		Melanoma
34343000	JUNB KO(0d)@BRAFMUT 451Lu cells	Label free	IMAC(Fe(III)-NTA)	Orbitrap Q Exactive HF	TNIK	Q9UKE5	S764	GSQAGSSERTRVRANSKSEGSPVLPHEPAKV		Melanoma
34343000	JUNB KO(1d)@BRAFMUT 451Lu cells	Label free	IMAC(Fe(III)-NTA)	Orbitrap Q Exactive HF	TNIK	Q9UKE5	S678	RQEEDIPPKVPQRTTSISPALARKNSPGNGS		Melanoma
34343000	JUNB KO(1d)@BRAFMUT 451Lu cells	Label free	IMAC(Fe(III)-NTA)	Orbitrap Q Exactive HF	TNIK	Q9UKE5	S764	GSQAGSSERTRVRANSKSEGSPVLPHEPAKV		Melanoma
34343000	JUNB KO(3d)@BRAFMUT 451Lu cells	Label free	IMAC(Fe(III)-NTA)	Orbitrap Q Exactive HF	TNIK	Q9UKE5	S678	RQEEDIPPKVPQRTTSISPALARKNSPGNGS		Melanoma
34343000	JUNB KO(3d)@BRAFMUT 451Lu cells	Label free	IMAC(Fe(III)-NTA)	Orbitrap Q Exactive HF	TNIK	Q9UKE5	S764	GSQAGSSERTRVRANSKSEGSPVLPHEPAKV		Melanoma
34343000	WT(0d)@BRAFMUT 451Lu cells	Label free	IMAC(Fe(III)-NTA)	Orbitrap Q Exactive HF	TNIK	Q9UKE5	S678	RQEEDIPPKVPQRTTSISPALARKNSPGNGS		Melanoma
34343000	WT(0d)@BRAFMUT 451Lu cells	Label free	IMAC(Fe(III)-NTA)	Orbitrap Q Exactive HF	TNIK	Q9UKE5	S764	GSQAGSSERTRVRANSKSEGSPVLPHEPAKV		Melanoma
34343000	WT(1d)@BRAFMUT 451Lu cells	Label free	IMAC(Fe(III)-NTA)	Orbitrap Q Exactive HF	TNIK	Q9UKE5	S678	RQEEDIPPKVPQRTTSISPALARKNSPGNGS		Melanoma
34343000	WT(1d)@BRAFMUT 451Lu cells	Label free	IMAC(Fe(III)-NTA)	Orbitrap Q Exactive HF	TNIK	Q9UKE5	S764	GSQAGSSERTRVRANSKSEGSPVLPHEPAKV		Melanoma
34343000	WT(3d)@BRAFMUT 451Lu cells	Label free	IMAC(Fe(III)-NTA)	Orbitrap Q Exactive HF	TNIK	Q9UKE5	S678	RQEEDIPPKVPQRTTSISPALARKNSPGNGS		Melanoma
34343000	WT(3d)@BRAFMUT 451Lu cells	Label free	IMAC(Fe(III)-NTA)	Orbitrap Q Exactive HF	TNIK	Q9UKE5	S764	GSQAGSSERTRVRANSKSEGSPVLPHEPAKV		Melanoma
34689152	DMSO(15min)@HEK293T cell line	SILAC	Orbitrap Fusion and Q Exactive HF-X Hybrid Quadrupole-Orbitrap Mass Spectrometer	TiO2	TNIK	Q9UKE5	S678	RQEEDIPPKVPQRTTSISPALARKNSPGNGS	KVPQRTTS(ph)ISPALAR	Embryonic-Kidney
34689152	DMSO(2h)@HEK293T cell line	SILAC	Orbitrap Fusion and Q Exactive HF-X Hybrid Quadrupole-Orbitrap Mass Spectrometer	TiO2	TNIK	Q9UKE5	S678	RQEEDIPPKVPQRTTSISPALARKNSPGNGS	KVPQRTTS(ph)ISPALAR	Embryonic-Kidney
34689152	DMSO(30min)@HEK293T cell line	SILAC	Orbitrap Fusion and Q Exactive HF-X Hybrid Quadrupole-Orbitrap Mass Spectrometer	TiO2	TNIK	Q9UKE5	S678	RQEEDIPPKVPQRTTSISPALARKNSPGNGS	KVPQRTTS(ph)ISPALAR	Embryonic-Kidney
34689152	DMSO(4h)@HEK293T cell line	SILAC	Orbitrap Fusion and Q Exactive HF-X Hybrid Quadrupole-Orbitrap Mass Spectrometer	TiO2	TNIK	Q9UKE5	S678	RQEEDIPPKVPQRTTSISPALARKNSPGNGS	KVPQRTTS(ph)ISPALAR	Embryonic-Kidney
34689152	TNF+Nec1s(15min)@HEK293T cell line	SILAC	Orbitrap Fusion and Q Exactive HF-X Hybrid Quadrupole-Orbitrap Mass Spectrometer	TiO2	TNIK	Q9UKE5	S678	RQEEDIPPKVPQRTTSISPALARKNSPGNGS	KVPQRTTS(ph)ISPALAR	Embryonic-Kidney
34689152	TNF(15min)@HEK293T cell line	SILAC	Orbitrap Fusion and Q Exactive HF-X Hybrid Quadrupole-Orbitrap Mass Spectrometer	TiO2	TNIK	Q9UKE5	S678	RQEEDIPPKVPQRTTSISPALARKNSPGNGS	KVPQRTTS(ph)ISPALAR	Embryonic-Kidney
34689152	TNF+Nec1s(2h)@HEK293T cell line	SILAC	Orbitrap Fusion and Q Exactive HF-X Hybrid Quadrupole-Orbitrap Mass Spectrometer	TiO2	TNIK	Q9UKE5	S678	RQEEDIPPKVPQRTTSISPALARKNSPGNGS	KVPQRTTS(ph)ISPALAR	Embryonic-Kidney
34689152	TNF(2h)@HEK293T cell line	SILAC	Orbitrap Fusion and Q Exactive HF-X Hybrid Quadrupole-Orbitrap Mass Spectrometer	TiO2	TNIK	Q9UKE5	S678	RQEEDIPPKVPQRTTSISPALARKNSPGNGS	KVPQRTTS(ph)ISPALAR	Embryonic-Kidney
34689152	TNF+Nec1s(30min)@HEK293T cell line	SILAC	Orbitrap Fusion and Q Exactive HF-X Hybrid Quadrupole-Orbitrap Mass Spectrometer	TiO2	TNIK	Q9UKE5	S678	RQEEDIPPKVPQRTTSISPALARKNSPGNGS	KVPQRTTS(ph)ISPALAR	Embryonic-Kidney
34689152	TNF(30min)@HEK293T cell line	SILAC	Orbitrap Fusion and Q Exactive HF-X Hybrid Quadrupole-Orbitrap Mass Spectrometer	TiO2	TNIK	Q9UKE5	S678	RQEEDIPPKVPQRTTSISPALARKNSPGNGS	KVPQRTTS(ph)ISPALAR	Embryonic-Kidney
34689152	TNF+Nec1s(4h)@HEK293T cell line	SILAC	Orbitrap Fusion and Q Exactive HF-X Hybrid Quadrupole-Orbitrap Mass Spectrometer	TiO2	TNIK	Q9UKE5	S678	RQEEDIPPKVPQRTTSISPALARKNSPGNGS	KVPQRTTS(ph)ISPALAR	Embryonic-Kidney
34689152	TNF(4h)@HEK293T cell line	SILAC	Orbitrap Fusion and Q Exactive HF-X Hybrid Quadrupole-Orbitrap Mass Spectrometer	TiO2	TNIK	Q9UKE5	S678	RQEEDIPPKVPQRTTSISPALARKNSPGNGS	KVPQRTTS(ph)ISPALAR	Embryonic-Kidney
35005567	Untreated@naive hESCs	Label free	TiO2	Q Exactive Plus	TNIK	Q9UKE5	S769	SSERTRVRANSKSEGSPVLPHEPAKVKPEES	SEGS(ph)PVLPHEPAK	Pluripotency
35005567	Untreated@naive hESCs	Label free	TiO2	Q Exactive Plus	TNIK	Q9UKE5	S680	EEDIPPKVPQRTTSISPALARKNSPGNGSAL	TTS(ph)IS(ph)PALAR	Pluripotency
35005567	Untreated@primed hESCs	Label free	TiO2	Q Exactive Plus	TNIK	Q9UKE5	S769	SSERTRVRANSKSEGSPVLPHEPAKVKPEES	SEGS(ph)PVLPHEPAK	Pluripotency
35005567	Untreated@primed hESCs	Label free	TiO2	Q Exactive Plus	TNIK	Q9UKE5	S680	EEDIPPKVPQRTTSISPALARKNSPGNGSAL	TTS(ph)IS(ph)PALAR	Pluripotency
35022314	DMSO@H1299 cell line	TMT10plex	IMAC	Q Exactive Plus	TNIK	Q9UKE5	S766		VRANS(ph)KS(ph)EGSPVLPHEPAK	Kinase-Signalling
35022314	RXDX-106(30min)@H1299 cell line IMAC	TMT10plex	IMAC	Q Exactive Plus	TNIK	Q9UKE5	S766		VRANS(ph)KS(ph)EGSPVLPHEPAK	Kinase-Signalling
35022314	RXDX-106(4h)@H1299 cell line IMAC	TMT10plex	IMAC	Q Exactive Plus	TNIK	Q9UKE5	S766		VRANS(ph)KS(ph)EGSPVLPHEPAK	Kinase-Signalling
35742860	Untreated@HCT116-Gal4 cells	SILAC	Phospho Enrichment	Orbitrap Exploris 480c	TNIK	Q9UKE5	S764	GSQAGSSERTRVRANSKSEGSPVLPHEPAKV	ANSKSEGSPVLPHEPAK	Colon cancer
35742860	Doxycycline (72h)@HCT116-Gal4 cells S1	SILAC	Phospho Enrichment	Orbitrap Exploris 480c	TNIK	Q9UKE5	S764	GSQAGSSERTRVRANSKSEGSPVLPHEPAKV	ANSKSEGSPVLPHEPAK	Colon cancer
35742860	Doxycycline (72h)@HCT116-Gal4 cells S2	SILAC	Phospho Enrichment	Orbitrap Exploris 480c	TNIK	Q9UKE5	S764	GSQAGSSERTRVRANSKSEGSPVLPHEPAKV	ANSKSEGSPVLPHEPAK	Colon cancer
35742860	Doxycycline (72h)@HCT116-Gal4 cells S3	SILAC	Phospho Enrichment	Orbitrap Exploris 480c	TNIK	Q9UKE5	S764	GSQAGSSERTRVRANSKSEGSPVLPHEPAKV	ANSKSEGSPVLPHEPAK	Colon cancer
35880733	siSILAC+MBR(1X-R1-R6)@SK-OV-3 cell line	SILAC	IMAC-Fe	Orbitrap	TNIK	Q9UKE5	S680	TTSISPALAR	TTSIS(ph)PALAR	ovarian cancer
35880733	siSILAC+MBR(1X-R1-R6)@SK-OV-3 cell line	SILAC	IMAC-Fe	Orbitrap	TNIK	Q9UKE5	S678	TTSISPALAR	TTS(ph)ISPALAR	ovarian cancer
35973030	Osimertinib@CAF7 cell line Run1	Label-free	p-Tyr-1000	Q-Exactive Plus	TNIK	Q9UKE5	Y963	VSTHSQEMDSGTEYGMGSSTK	VSTHSQEMDSGTEY(ph)GMGSSTK	Colorectal cancer
35973030	Osimertinib@MRC5 cell line Run1	Label-free	p-Tyr-1000	Q-Exactive Plus	TNIK	Q9UKE5	Y963	VSTHSQEMDSGTEYGMGSSTK	VSTHSQEMDSGTEY(ph)GMGSSTK	Colorectal cancer
35973030	Osimertinib@CAF7 cell line Run2	Label-free	p-Tyr-1000	Q-Exactive Plus	TNIK	Q9UKE5	Y963	VSTHSQEMDSGTEYGMGSSTK	VSTHSQEMDSGTEY(ph)GMGSSTK	Colorectal cancer
35973030	Osimertinib@MRC5 cell line Run2	Label-free	p-Tyr-1000	Q-Exactive Plus	TNIK	Q9UKE5	Y963	VSTHSQEMDSGTEYGMGSSTK	VSTHSQEMDSGTEY(ph)GMGSSTK	Colorectal cancer
35973030	DMSO@CAF7 cell line Run1	Label-free	p-Tyr-1000	Q-Exactive Plus	TNIK	Q9UKE5	Y963	VSTHSQEMDSGTEYGMGSSTK	VSTHSQEMDSGTEY(ph)GMGSSTK	Colorectal cancer
35973030	DMSO@MRC5 cell line Run1	Label-free	p-Tyr-1000	Q-Exactive Plus	TNIK	Q9UKE5	Y963	VSTHSQEMDSGTEYGMGSSTK	VSTHSQEMDSGTEY(ph)GMGSSTK	Colorectal cancer
35973030	DMSO@CAF7 cell line Run2	Label-free	p-Tyr-1000	Q-Exactive Plus	TNIK	Q9UKE5	Y963	VSTHSQEMDSGTEYGMGSSTK	VSTHSQEMDSGTEY(ph)GMGSSTK	Colorectal cancer
35973030	DMSO@MRC5 cell line Run2	Label-free	p-Tyr-1000	Q-Exactive Plus	TNIK	Q9UKE5	Y963	VSTHSQEMDSGTEYGMGSSTK	VSTHSQEMDSGTEY(ph)GMGSSTK	Colorectal cancer
36183837	DMSO@UWB cells	TMT	IMAC	Q Exactive	TNIK	Q9UKE5	S526	RPVEKKPLYHYKEGMSPSEKPAWAKEVEERS	EGMS(ph)PSEKPAWAK	Malignant neoplasm of ovary
36183837	DMSO@UWB+B cells	TMT	IMAC	Q Exactive	TNIK	Q9UKE5	S526	RPVEKKPLYHYKEGMSPSEKPAWAKEVEERS	EGMS(ph)PSEKPAWAK	Malignant neoplasm of ovary
36183837	Rucaparib@UWB cells	TMT	IMAC	Q Exactive	TNIK	Q9UKE5	S526	RPVEKKPLYHYKEGMSPSEKPAWAKEVEERS	EGMS(ph)PSEKPAWAK	Malignant neoplasm of ovary
36183837	Rucaparib@UWB+B cells	TMT	IMAC	Q Exactive	TNIK	Q9UKE5	S526	RPVEKKPLYHYKEGMSPSEKPAWAKEVEERS	EGMS(ph)PSEKPAWAK	Malignant neoplasm of ovary
36477497	WT+Salmonella@HeLa cells	Label-free	Enrichment (no details)	Orbitrap	TNIK	Q9UKE5	S548		QSS(ph)PAMPHK	Salmonella infection
36477497	WT+Salmonella@HeLa cells	Label-free	Enrichment (no details)	Orbitrap	TNIK	Q9UKE5	S678		TTS(ph)ISPALAR	Salmonella infection
36477497	ipaJ+Salmonella@HeLa cells	Label-free	Enrichment (no details)	Orbitrap	TNIK	Q9UKE5	S548		QSS(ph)PAMPHK	Salmonella infection
36477497	ipaJ+Salmonella@HeLa cells	Label-free	Enrichment (no details)	Orbitrap	TNIK	Q9UKE5	S678		TTS(ph)ISPALAR	Salmonella infection
19651622	DMSO(1h)@K562 cell line	SILAC	TiO2	LTQ-Orbitrap	TNIK	Q9UKE5-4	S769	NSKSEGSPVLPHE	SEGS(ph)PVLPHEPAK	Lung cancer
19651622	DMSO(1h)@K562 cell line	SILAC	TiO2	LTQ-Orbitrap	TNIK	Q9UKE5-4	S688	ALARKNSPGNGSA	KNS(ph)PGNGSALGPR	Lung cancer
19651622	Dasatinib(50nm)@K562 cell line	SILAC	TiO2	LTQ-Orbitrap	TNIK	Q9UKE5-4	S769	NSKSEGSPVLPHE	SEGS(ph)PVLPHEPAK	Lung cancer
19651622	Dasatinib(50nm)@K562 cell line	SILAC	TiO2	LTQ-Orbitrap	TNIK	Q9UKE5-4	S688	ALARKNSPGNGSA	KNS(ph)PGNGSALGPR	Lung cancer
19651622	Dasatinib(5nm)@K562 cell line	SILAC	TiO2	LTQ-Orbitrap	TNIK	Q9UKE5-4	S769	NSKSEGSPVLPHE	SEGS(ph)PVLPHEPAK	Lung cancer
19651622	Dasatinib(5nm)@K562 cell line	SILAC	TiO2	LTQ-Orbitrap	TNIK	Q9UKE5-4	S688	ALARKNSPGNGSA	KNS(ph)PGNGSALGPR	Lung cancer
23684312	Refrence CEM cells RV	SILAC	IMAC	Hybrid LTQ Orbitrap	TNIK	Q9UKE5-4	S764	TRVRANSKSEGSP	ANS(ph)KS(ph)EGSPVLPHEPAK	HIV-1-Infection
23684312	HIV@CD4+ T cells RV	SILAC	IMAC	Hybrid LTQ Orbitrap	TNIK	Q9UKE5-4	S764	TRVRANSKSEGSP	ANS(ph)KS(ph)EGSPVLPHEPAK	HIV-1-Infection
25849741	IKKb(K44M)+TNF-alpha@MCF7 cells	SILAC	TiO2	Q Exactive	TNIK	Q9UKE5-6	S740	SSERTRVRANSKSEGSPVLPHEPAKVKPEES		Breast cancer
25849741	TNF-alpha@MCF7 cells	SILAC	TiO2	Q Exactive	TNIK	Q9UKE5-6	S740	SSERTRVRANSKSEGSPVLPHEPAKVKPEES		Breast cancer
25849741	TNF-alpha+SC-514 IKK@MCF7 cells	SILAC	TiO2	Q Exactive	TNIK	Q9UKE5-6	S740	SSERTRVRANSKSEGSPVLPHEPAKVKPEES		Breast cancer
25849741	TNF-alpha+IKKb@MCF7 cells	SILAC	TiO2	Q Exactive	TNIK	Q9UKE5-6	S740	SSERTRVRANSKSEGSPVLPHEPAKVKPEES		Breast cancer
25850435	Selumetinib(30nM)@WM239A cells	SILAC	TiO2	LTQ Orbitrap Velos	TNIK	Q9UKE5-6	S541	VANRISDPNLPPRSESFSISGVQPARTPPML	SES(ph)FSISGVQPAR	Melanoma
25850435	Selumetinib(30nM)@WM239A cells	SILAC	TiO2	LTQ Orbitrap Velos	TNIK	Q9UKE5-6	T614	VTSHRVEMPRQNSDPTSENPPLPTRIEKFDR	QNSDPT(ph)SENPPLPTR	Melanoma
25850435	Selumetinib(30nM)@WM239A cells	SILAC	TiO2	LTQ Orbitrap Velos	TNIK	Q9UKE5-6	S740	SSERTRVRANSKSEGSPVLPHEPAKVKPEES	SEGS(ph)PVLPHEPAK	Melanoma
25850435	Selumetinib(30nM)@WM239A cells	SILAC	TiO2	LTQ Orbitrap Velos	TNIK	Q9UKE5-6	S649	RQEEDIPPKVPQRTTSISPALARKNSPGNGS	TTS(ph)IS(ph)PALAR	Melanoma
25850435	Vemurafenib(30nM)@WM239A cells	SILAC	TiO2	LTQ Orbitrap Velos	TNIK	Q9UKE5-6	S541	VANRISDPNLPPRSESFSISGVQPARTPPML	SES(ph)FSISGVQPAR	Melanoma
25850435	Vemurafenib(30nM)@WM239A cells	SILAC	TiO2	LTQ Orbitrap Velos	TNIK	Q9UKE5-6	T614	VTSHRVEMPRQNSDPTSENPPLPTRIEKFDR	QNSDPT(ph)SENPPLPTR	Melanoma
25850435	Vemurafenib(30nM)@WM239A cells	SILAC	TiO2	LTQ Orbitrap Velos	TNIK	Q9UKE5-6	S740	SSERTRVRANSKSEGSPVLPHEPAKVKPEES	SEGS(ph)PVLPHEPAK	Melanoma
25850435	Vemurafenib(30nM)@WM239A cells	SILAC	TiO2	LTQ Orbitrap Velos	TNIK	Q9UKE5-6	S649	RQEEDIPPKVPQRTTSISPALARKNSPGNGS	TTS(ph)IS(ph)PALAR	Melanoma
26378887	Pervanadate@SK-N-BE cell line	Label Free	Fe-IMAC	Orbitrap Q-Exactive	TNIK	Q9UKE5-8	S623		LGSQPIRAS(ph)NPDLR	Kinase activity
26378887	Untreated@SK-N-BE cell line	Label Free	Fe-IMAC	Orbitrap Q-Exactive	TNIK	Q9UKE5-8	S623		LGSQPIRAS(ph)NPDLR	Kinase activity
26572502	VE-821+Hydroxyurea@U2OS cells	SILAC	TiO2	Q-Exactive Plus	TNIK	Q9UKE5-8	S556	EMPRQNSDPTSEN	VEMPRQNS(ph)DPTSENPPLPTRIEK	Cancer
26572502	VE-821+Hydroxyurea@U2OS cells	SILAC	TiO2	Q-Exactive Plus	TNIK	Q9UKE5-8	S596	QRTTSISPALARK	TTS(ph)IS(ph)PALAR	Cancer
26572502	DMSO@U2OS cells_26572502	SILAC	TiO2	Q-Exactive Plus	TNIK	Q9UKE5-8	S556	EMPRQNSDPTSEN	VEMPRQNS(ph)DPTSENPPLPTRIEK	Cancer
26572502	DMSO@U2OS cells_26572502	SILAC	TiO2	Q-Exactive Plus	TNIK	Q9UKE5-8	S596	QRTTSISPALARK	TTS(ph)IS(ph)PALAR	Cancer
26572502	Hydroxyurea@U2OS cells	SILAC	TiO2	Q-Exactive Plus	TNIK	Q9UKE5-8	S556	EMPRQNSDPTSEN	VEMPRQNS(ph)DPTSENPPLPTRIEK	Cancer
26572502	Hydroxyurea@U2OS cells	SILAC	TiO2	Q-Exactive Plus	TNIK	Q9UKE5-8	S596	QRTTSISPALARK	TTS(ph)IS(ph)PALAR	Cancer
27050516	Cortistatin A@HCT116 cells	SILAC	TiO2	Orbitrap LTQ	TNIK	Q9UKE5-6	S541	VANRISDPNLPPRSESFSISGVQPARTPPML	_ISDPNLPPRSES(ph)FSISGVQPAR_	Inflammation
27050516	DMSO@HCT116 cells_27050516	SILAC	TiO2	Orbitrap LTQ	TNIK	Q9UKE5-6	S541	VANRISDPNLPPRSESFSISGVQPARTPPML	_ISDPNLPPRSES(ph)FSISGVQPAR_	Inflammation
27732954	Crizotinib@NB1 cell-line	SILAC	IMAC	LTQ-Orbitrap Elite	TNIK	Q9UKE5-2	S539	HKVANRISDPNLPPRSESFSISGVQPARTPP	_S(ph)ESFSISGVQPAR_	Inhibition
27732954	Crizotinib@NB1 cell-line	SILAC	IMAC	LTQ-Orbitrap Elite	TNIK	Q9UKE5-2	S611	ALNVTSHRVEMPRQNSDPTSENPPLPTRIEK	_QNS(ph)DPTSENPPLPTR_	Inhibition
27732954	Crizotinib@NB1 cell-line	SILAC	IMAC	LTQ-Orbitrap Elite	TNIK	Q9UKE5-2	S659	PQRTTSISPALARKNSPGNGSALGPRLGSQP	_KNS(ph)PGNGSALGPR_	Inhibition
27732954	Crizotinib@NB1643 cell-line	SILAC	IMAC	LTQ-Orbitrap Elite	TNIK	Q9UKE5-6	S649	RQEEDIPPKVPQRTTSISPALARKNSPGNGS	_TTS(ph)ISPALAR_	Inhibition
27732954	Crizotinib@NB1643 cell-line	SILAC	IMAC	LTQ-Orbitrap Elite	TNIK	Q9UKE5-6	S497	RPVEKKPLYHYKEGMSPSEKPAWAKEVEERS	_EGMS(ph)PSEKPAWAK_	Inhibition
27732954	DMSO@NB1 cell-line	SILAC	IMAC	LTQ-Orbitrap Elite	TNIK	Q9UKE5-2	S539	HKVANRISDPNLPPRSESFSISGVQPARTPP	_S(ph)ESFSISGVQPAR_	Inhibition
27732954	DMSO@NB1 cell-line	SILAC	IMAC	LTQ-Orbitrap Elite	TNIK	Q9UKE5-2	S611	ALNVTSHRVEMPRQNSDPTSENPPLPTRIEK	_QNS(ph)DPTSENPPLPTR_	Inhibition
27732954	DMSO@NB1 cell-line	SILAC	IMAC	LTQ-Orbitrap Elite	TNIK	Q9UKE5-2	S659	PQRTTSISPALARKNSPGNGSALGPRLGSQP	_KNS(ph)PGNGSALGPR_	Inhibition
27732954	DMSO@NB1643 cell-line	SILAC	IMAC	LTQ-Orbitrap Elite	TNIK	Q9UKE5-6	S649	RQEEDIPPKVPQRTTSISPALARKNSPGNGS	_TTS(ph)ISPALAR_	Inhibition
27732954	DMSO@NB1643 cell-line	SILAC	IMAC	LTQ-Orbitrap Elite	TNIK	Q9UKE5-6	S497	RPVEKKPLYHYKEGMSPSEKPAWAKEVEERS	_EGMS(ph)PSEKPAWAK_	Inhibition
29514088	TGF-beta@RPE-1 cell line	SILAC	TiO2	Orbitrap HF	TNIK	Q9UKE5-8	S685	SSERTRVRANSKSEGSPVLPHEPAKVKPEES	SEGS(ph)PVLPHEPAK	Retinal pigment epithelial
29514088	Unstimulated@RPE-1 cell line	SILAC	TiO2	Orbitrap HF	TNIK	Q9UKE5-8	S685	SSERTRVRANSKSEGSPVLPHEPAKVKPEES	SEGS(ph)PVLPHEPAK	Retinal pigment epithelial
30890564	Vemurafenib R@A375 cell line BR1	SILAC	TiO2	Q Exactive HF	TNIK	Q9UKE5-8	S623	GSALGPRLGSQPIRASNPDLRRTEPILESPL	LGSQPIRAS(ph)NPDLR	Skin cancer
30890564	Vemurafenib R@A375 cell line BR1	SILAC	TiO2	Q Exactive HF	TNIK	Q9UKE5-8	S685	SSERTRVRANSKSEGSPVLPHEPAKVKPEES	SEGS(ph)PVLPHEPAK	Skin cancer
30890564	Vemurafenib R@A375 cell line BR1	SILAC	TiO2	Q Exactive HF	TNIK	Q9UKE5-8	S623	GSALGPRLGSQPIRASNPDLRRTEPILESPL	LGSQPIRAS(ph)NPDLR	Skin cancer
30890564	Vemurafenib R@A375 cell line BR2	SILAC	TiO2	Q Exactive HF	TNIK	Q9UKE5-8	S596	EEDIPPKVPQRTTSISPALARKNSPGNGSAL	TTS(ph)IS(ph)PALAR	Skin cancer
30890564	Vemurafenib S@A375 cell line BR1	SILAC	TiO2	Q Exactive HF	TNIK	Q9UKE5-8	S685	SSERTRVRANSKSEGSPVLPHEPAKVKPEES	SEGS(ph)PVLPHEPAK	Skin cancer
30890564	Vemurafenib S@A375 cell line BR2	SILAC	TiO2	Q Exactive HF	TNIK	Q9UKE5-8	S596	EEDIPPKVPQRTTSISPALARKNSPGNGSAL	TTS(ph)IS(ph)PALAR	Skin cancer
31665227	14H@HEK293 cells	TMT	TiO2	Orbitrap Fusion Tribrid	TNIK	Q9UKE5-6	S735	GSQAGSSERTRVRANSKSEGSPVLPHEPAKV		Cancer
31665227	DMSO@HEK293 cells	TMT	TiO2	Orbitrap Fusion Tribrid	TNIK	Q9UKE5-6	S735	GSQAGSSERTRVRANSKSEGSPVLPHEPAKV		Cancer
31665227	KO-SGK3@HEK293	TMT	TiO2	Orbitrap Fusion Tribrid	TNIK	Q9UKE5-6	S519	WAKEVEERSRLNRQSSPAMPHKVANRISDPN		Cancer
31665227	KO-SGK3@HEK293	TMT	TiO2	Orbitrap Fusion Tribrid	TNIK	Q9UKE5-6	S740	SSERTRVRANSKSEGSPVLPHEPAKVKPEES		Cancer
31665227	MK2206@HEK293	TMT	TiO2	Orbitrap Fusion Tribrid	TNIK	Q9UKE5-6	S735	GSQAGSSERTRVRANSKSEGSPVLPHEPAKV		Cancer
31665227	WT-SGK3@HEK293	TMT	TiO2	Orbitrap Fusion Tribrid	TNIK	Q9UKE5-6	S519	WAKEVEERSRLNRQSSPAMPHKVANRISDPN		Cancer
31665227	WT-SGK3@HEK293	TMT	TiO2	Orbitrap Fusion Tribrid	TNIK	Q9UKE5-6	S740	SSERTRVRANSKSEGSPVLPHEPAKVKPEES		Cancer
32314919	HU+SCH 900776 SF1@HEK293A cell	SILAC	TiO2	Orbitrap Elite MS	TNIK	Q9UKE5-8	S596	EEDIPPKVPQRTTSISPALARKNSPGNGSAL	TTSIS(ph)PALAR	Inhibitors of checkpoint kinase 1 (CHK1)
32314919	HU+SCH 900776 SF1@HEK293A cell	SILAC	TiO2	Orbitrap Elite MS	TNIK	Q9UKE5-8	S682	QAGSSERTRVRANSKSEGSPVLPHEPAKVKP	ANS(ph)KS(ph)EGSPVLPHEPAK	Inhibitors of checkpoint kinase 1 (CHK1)
32314919	HU+SCH 900776 SF2@HEK293A cell	SILAC	TiO2	Orbitrap Elite MS	TNIK	Q9UKE5-6	S678	GSALGPRLGSQPIRASNPDLRRTEPILESPL	LGSQPIRAS(ph)NPDLR	Inhibitors of checkpoint kinase 1 (CHK1)
32314919	HU+SCH 900776 SF2@HEK293A cell	SILAC	TiO2	Orbitrap Elite MS	TNIK	Q9UKE5-6	S740	SSERTRVRANSKSEGSPVLPHEPAKVKPEES	SEGS(ph)PVLPHEPAK	Inhibitors of checkpoint kinase 1 (CHK1)
32314919	HU+SCH 900776 SF2@HEK293A cell	SILAC	TiO2	Orbitrap Elite MS	TNIK	Q9UKE5-6	S651	EEDIPPKVPQRTTSISPALARKNSPGNGSAL	TTS(ph)IS(ph)PALAR	Inhibitors of checkpoint kinase 1 (CHK1)
32314919	HU SF1@HEK293A cell	SILAC	TiO2	Orbitrap Elite MS	TNIK	Q9UKE5-8	S596	EEDIPPKVPQRTTSISPALARKNSPGNGSAL	TTSIS(ph)PALAR	Inhibitors of checkpoint kinase 1 (CHK1)
32314919	HU SF1@HEK293A cell	SILAC	TiO2	Orbitrap Elite MS	TNIK	Q9UKE5-8	S682	QAGSSERTRVRANSKSEGSPVLPHEPAKVKP	ANS(ph)KS(ph)EGSPVLPHEPAK	Inhibitors of checkpoint kinase 1 (CHK1)
32314919	HU SF2@HEK293A cell	SILAC	TiO2	Orbitrap Elite MS	TNIK	Q9UKE5-6	S678	GSALGPRLGSQPIRASNPDLRRTEPILESPL	LGSQPIRAS(ph)NPDLR	Inhibitors of checkpoint kinase 1 (CHK1)
32314919	HU SF2@HEK293A cell	SILAC	TiO2	Orbitrap Elite MS	TNIK	Q9UKE5-6	S740	SSERTRVRANSKSEGSPVLPHEPAKVKPEES	SEGS(ph)PVLPHEPAK	Inhibitors of checkpoint kinase 1 (CHK1)
32314919	HU SF2@HEK293A cell	SILAC	TiO2	Orbitrap Elite MS	TNIK	Q9UKE5-6	S651	EEDIPPKVPQRTTSISPALARKNSPGNGSAL	TTS(ph)IS(ph)PALAR	Inhibitors of checkpoint kinase 1 (CHK1)
32755597	FZD2-RNAi@HCC	Labelling Not mention	IMAC	Orbitrap Elite or Orbitrap Fusion Lumos Tribrid	TNIK	Q9UKE5-6	S725	QPSSQGGSQPGSQAGSSERTRVRANSKSEGS	TSSGSSSSSSTPSSQPSSQGGSQPGSQAGS(ph)SER	Liver Cancer
32755597	FZD2-RNAi@HCC	Labelling Not mention	IMAC	Orbitrap Elite or Orbitrap Fusion Lumos Tribrid	TNIK	Q9UKE5-6	S917	PAGTPTEGLGRVSTHSQEMDSGTEYGMGSST	VSTHS(ph)QEMDSGTEYGMGSSTK	Liver Cancer
32755597	WT-FZD2-RNAi@HCC	Labelling Not mention	IMAC	Orbitrap Elite or Orbitrap Fusion Lumos Tribrid	TNIK	Q9UKE5-6	S725	QPSSQGGSQPGSQAGSSERTRVRANSKSEGS	TSSGSSSSSSTPSSQPSSQGGSQPGSQAGS(ph)SER	Liver Cancer
32755597	WT-FZD2-RNAi@HCC	Labelling Not mention	IMAC	Orbitrap Elite or Orbitrap Fusion Lumos Tribrid	TNIK	Q9UKE5-6	S917	PAGTPTEGLGRVSTHSQEMDSGTEYGMGSST	VSTHS(ph)QEMDSGTEYGMGSSTK	Liver Cancer
33755436	DMSO@BT-474 cell line R3	TMT	LTQ Orbitrap Elite	Fe-IMAC	TNIK	Q9UKE5-8	S682	RVRANSKSEGSPVLP	RVRANSKs(ph)EGSPVLP	Breast cancer
33755436	AZD5363@BT-474 cell line R3	TMT	LTQ Orbitrap Elite	Fe-IMAC	TNIK	Q9UKE5-8	S682	RVRANSKSEGSPVLP	RVRANSKs(ph)EGSPVLP	Breast cancer
33755436	GSK2110183@BT-474 cell line R3	TMT	LTQ Orbitrap Elite	Fe-IMAC	TNIK	Q9UKE5-8	S682	RVRANSKSEGSPVLP	RVRANSKs(ph)EGSPVLP	Breast cancer
33755436	GSK690693@BT-474 cell line R3	TMT	LTQ Orbitrap Elite	Fe-IMAC	TNIK	Q9UKE5-8	S682	RVRANSKSEGSPVLP	RVRANSKs(ph)EGSPVLP	Breast cancer
33755436	Ipatasertib@BT-474 cell line R3	TMT	LTQ Orbitrap Elite	Fe-IMAC	TNIK	Q9UKE5-8	S682	RVRANSKSEGSPVLP	RVRANSKs(ph)EGSPVLP	Breast cancer
33755436	MK-2206@BT-474 cell line R3	TMT	LTQ Orbitrap Elite	Fe-IMAC	TNIK	Q9UKE5-8	S682	RVRANSKSEGSPVLP	RVRANSKs(ph)EGSPVLP	Breast cancer
33819647	IR-RNAB@U2OS cell	Label free	TiO2	Q Exactive HF	TNIK	Q9UKE5-8	S680	GSQAGSSERTRVRANSKSEGSPVLPHEPAKV	VRANS(ph)KSEGSPVLPHEPAK	osteosarcoma
33819647	IR-RNAB@U2OS cell	Label free	TiO2	Q Exactive HF	TNIK	Q9UKE5-8	S685	SSERTRVRANSKSEGSPVLPHEPAKVKPEES	SEGS(ph)PVLPHEPAK	osteosarcoma
33819647	IR-RNAB@U2OS cell	Label free	TiO2	Q Exactive HF	TNIK	Q9UKE5-8	S685	SSERTRVRANSKSEGSPVLPHEPAKVKPEES	SEGS(ph)PVLPHEPAK	osteosarcoma
33819647	IR-RNAB@U2OS cell	Label free	TiO2	Q Exactive HF	TNIK	Q9UKE5-8	S617	KNSPGNGSALGPRLGSQPIRASNPDLRRTEP	LGS(ph)QPIRASNPDLR	osteosarcoma
33819647	IR-RNAB@U2OS cell	Label free	TiO2	Q Exactive HF	TNIK	Q9UKE5-8	S556	ALNVTSHRVEMPRQNSDPTSENPPLPTRIEK	QNS(ph)DPTSENPPLPTR	osteosarcoma
33819647	IR-Urea@U2OS cell	Label free	TiO2	Q Exactive HF	TNIK	Q9UKE5-8	S556	ALNVTSHRVEMPRQNSDPTSENPPLPTRIEK	QNS(ph)DPTSENPPLPTR	osteosarcoma
33863878	ALGERNON(1ÂµM)(72h)@U251 cells	Label free	TiO2	Q Exactive HF X benchtop Orbitrap	TNIK	Q9UKE5-6	S541	VANRISDPNLPPRSESFSISGVQPARTPPML		Glioblastoma
33863878	ALGERNON(1ÂµM)(72h)@U251 cells	Label free	TiO2	Q Exactive HF X benchtop Orbitrap	TNIK	Q9UKE5-6	S541	VANRISDPNLPPRSESFSISGVQPARTPPML		Glioblastoma
33863878	ALGERNON(1ÂµM)(72h)@U251 cells	Label free	TiO2	Q Exactive HF X benchtop Orbitrap	TNIK	Q9UKE5-6	S649	RQEEDIPPKVPQRTTSISPALARKNSPGNGS		Glioblastoma
33863878	ALGERNON(1ÂµM)(72h)@U251 cells	Label free	TiO2	Q Exactive HF X benchtop Orbitrap	TNIK	Q9UKE5-6	S649	RQEEDIPPKVPQRTTSISPALARKNSPGNGS		Glioblastoma
33863878	ALGERNON(1ÂµM)(72h)@U251 cells	Label free	TiO2	Q Exactive HF X benchtop Orbitrap	TNIK	Q9UKE5-6	T950	SFTPFVDPRVYQTSPTDEDEEDEESSAAALF		Glioblastoma
33863878	ALGERNON(1ÂµM)(72h)@U251 cells	Label free	TiO2	Q Exactive HF X benchtop Orbitrap	TNIK	Q9UKE5-6	S659	PQRTTSISPALARKNSPGNGSALGPRLGSQP		Glioblastoma
33863878	ALGERNON(10ÂµM)(72h)@U251 cells	Label free	TiO2	Q Exactive HF X benchtop Orbitrap	TNIK	Q9UKE5-6	S541	VANRISDPNLPPRSESFSISGVQPARTPPML		Glioblastoma
33863878	ALGERNON(10ÂµM)(72h)@U251 cells	Label free	TiO2	Q Exactive HF X benchtop Orbitrap	TNIK	Q9UKE5-6	S541	VANRISDPNLPPRSESFSISGVQPARTPPML		Glioblastoma
33863878	ALGERNON(10ÂµM)(72h)@U251 cells	Label free	TiO2	Q Exactive HF X benchtop Orbitrap	TNIK	Q9UKE5-6	S649	RQEEDIPPKVPQRTTSISPALARKNSPGNGS		Glioblastoma
33863878	ALGERNON(10ÂµM)(72h)@U251 cells	Label free	TiO2	Q Exactive HF X benchtop Orbitrap	TNIK	Q9UKE5-6	S649	RQEEDIPPKVPQRTTSISPALARKNSPGNGS		Glioblastoma
33863878	ALGERNON(10ÂµM)(72h)@U251 cells	Label free	TiO2	Q Exactive HF X benchtop Orbitrap	TNIK	Q9UKE5-6	T950	SFTPFVDPRVYQTSPTDEDEEDEESSAAALF		Glioblastoma
33863878	ALGERNON(10ÂµM)(72h)@U251 cells	Label free	TiO2	Q Exactive HF X benchtop Orbitrap	TNIK	Q9UKE5-6	S659	PQRTTSISPALARKNSPGNGSALGPRLGSQP		Glioblastoma
33863878	DOX(48h)@U251 cells	Label free	TiO2	Q Exactive HF X benchtop Orbitrap	TNIK	Q9UKE5-6	S541	VANRISDPNLPPRSESFSISGVQPARTPPML		Glioblastoma
33863878	DOX(48h)@U251 cells	Label free	TiO2	Q Exactive HF X benchtop Orbitrap	TNIK	Q9UKE5-6	S541	VANRISDPNLPPRSESFSISGVQPARTPPML		Glioblastoma
33863878	DOX(48h)@U251 cells	Label free	TiO2	Q Exactive HF X benchtop Orbitrap	TNIK	Q9UKE5-6	S649	RQEEDIPPKVPQRTTSISPALARKNSPGNGS		Glioblastoma
33863878	DOX(48h)@U251 cells	Label free	TiO2	Q Exactive HF X benchtop Orbitrap	TNIK	Q9UKE5-6	S649	RQEEDIPPKVPQRTTSISPALARKNSPGNGS		Glioblastoma
33863878	DOX(48h)@U251 cells	Label free	TiO2	Q Exactive HF X benchtop Orbitrap	TNIK	Q9UKE5-6	T950	SFTPFVDPRVYQTSPTDEDEEDEESSAAALF		Glioblastoma
33863878	DOX(48h)@U251 cells	Label free	TiO2	Q Exactive HF X benchtop Orbitrap	TNIK	Q9UKE5-6	S659	PQRTTSISPALARKNSPGNGSALGPRLGSQP		Glioblastoma
33863878	DOX(72h)@U251 cells	Label free	TiO2	Q Exactive HF X benchtop Orbitrap	TNIK	Q9UKE5-6	S541	VANRISDPNLPPRSESFSISGVQPARTPPML		Glioblastoma
33863878	DOX(72h)@U251 cells	Label free	TiO2	Q Exactive HF X benchtop Orbitrap	TNIK	Q9UKE5-6	S541	VANRISDPNLPPRSESFSISGVQPARTPPML		Glioblastoma
33863878	DOX(72h)@U251 cells	Label free	TiO2	Q Exactive HF X benchtop Orbitrap	TNIK	Q9UKE5-6	S649	RQEEDIPPKVPQRTTSISPALARKNSPGNGS		Glioblastoma
33863878	DOX(72h)@U251 cells	Label free	TiO2	Q Exactive HF X benchtop Orbitrap	TNIK	Q9UKE5-6	S649	RQEEDIPPKVPQRTTSISPALARKNSPGNGS		Glioblastoma
33863878	DOX(72h)@U251 cells	Label free	TiO2	Q Exactive HF X benchtop Orbitrap	TNIK	Q9UKE5-6	T950	SFTPFVDPRVYQTSPTDEDEEDEESSAAALF		Glioblastoma
33863878	DOX(72h)@U251 cells	Label free	TiO2	Q Exactive HF X benchtop Orbitrap	TNIK	Q9UKE5-6	S659	PQRTTSISPALARKNSPGNGSALGPRLGSQP		Glioblastoma
33863878	Leucettine41(1ÂµM)(72h)@U251 cells	Label free	TiO2	Q Exactive HF X benchtop Orbitrap	TNIK	Q9UKE5-6	S541	VANRISDPNLPPRSESFSISGVQPARTPPML		Glioblastoma
33863878	Leucettine41(1ÂµM)(72h)@U251 cells	Label free	TiO2	Q Exactive HF X benchtop Orbitrap	TNIK	Q9UKE5-6	S541	VANRISDPNLPPRSESFSISGVQPARTPPML		Glioblastoma
33863878	Leucettine41(1ÂµM)(72h)@U251 cells	Label free	TiO2	Q Exactive HF X benchtop Orbitrap	TNIK	Q9UKE5-6	S649	RQEEDIPPKVPQRTTSISPALARKNSPGNGS		Glioblastoma
33863878	Leucettine41(1ÂµM)(72h)@U251 cells	Label free	TiO2	Q Exactive HF X benchtop Orbitrap	TNIK	Q9UKE5-6	S649	RQEEDIPPKVPQRTTSISPALARKNSPGNGS		Glioblastoma
33863878	Leucettine41(1ÂµM)(72h)@U251 cells	Label free	TiO2	Q Exactive HF X benchtop Orbitrap	TNIK	Q9UKE5-6	T950	SFTPFVDPRVYQTSPTDEDEEDEESSAAALF		Glioblastoma
33863878	Leucettine41(1ÂµM)(72h)@U251 cells	Label free	TiO2	Q Exactive HF X benchtop Orbitrap	TNIK	Q9UKE5-6	S659	PQRTTSISPALARKNSPGNGSALGPRLGSQP		Glioblastoma
33863878	Leucettine41(10ÂµM)(72h)@U251 cells	Label free	TiO2	Q Exactive HF X benchtop Orbitrap	TNIK	Q9UKE5-6	S541	VANRISDPNLPPRSESFSISGVQPARTPPML		Glioblastoma
33863878	Leucettine41(10ÂµM)(72h)@U251 cells	Label free	TiO2	Q Exactive HF X benchtop Orbitrap	TNIK	Q9UKE5-6	S541	VANRISDPNLPPRSESFSISGVQPARTPPML		Glioblastoma
33863878	Leucettine41(10ÂµM)(72h)@U251 cells	Label free	TiO2	Q Exactive HF X benchtop Orbitrap	TNIK	Q9UKE5-6	S649	RQEEDIPPKVPQRTTSISPALARKNSPGNGS		Glioblastoma
33863878	Leucettine41(10ÂµM)(72h)@U251 cells	Label free	TiO2	Q Exactive HF X benchtop Orbitrap	TNIK	Q9UKE5-6	S649	RQEEDIPPKVPQRTTSISPALARKNSPGNGS		Glioblastoma
33863878	Leucettine41(10ÂµM)(72h)@U251 cells	Label free	TiO2	Q Exactive HF X benchtop Orbitrap	TNIK	Q9UKE5-6	T950	SFTPFVDPRVYQTSPTDEDEEDEESSAAALF		Glioblastoma
33863878	Leucettine41(10ÂµM)(72h)@U251 cells	Label free	TiO2	Q Exactive HF X benchtop Orbitrap	TNIK	Q9UKE5-6	S659	PQRTTSISPALARKNSPGNGSALGPRLGSQP		Glioblastoma
34417301	Mitotic arrest G1@RPE1 cells	SILAC	TiO2	Orbitrap	TNIK	Q9UKE5-8	S623	GSALGPRLGSQPIRASNPDLRRTEPILESPL	SEGS(ph)PVLPHEPAK	KIF2A
34417301	Mitotic arrest G1@RPE1 cells	SILAC	TiO2	Orbitrap	TNIK	Q9UKE5-8	S556	ALNVTSHRVEMPRQNSDPTSENPPLPTRIEK	ANS(ph)KSEGS(ph)PVLPHEPAK	KIF2A
34417301	DKK1@RPE1 cells	SILAC	TiO2	Orbitrap	TNIK	Q9UKE5-8	S623	GSALGPRLGSQPIRASNPDLRRTEPILESPL	SEGS(ph)PVLPHEPAK	KIF2A
34417301	DKK1@RPE1 cells	SILAC	TiO2	Orbitrap	TNIK	Q9UKE5-8	S556	ALNVTSHRVEMPRQNSDPTSENPPLPTRIEK	ANS(ph)KSEGS(ph)PVLPHEPAK	KIF2A
35608653	Mock(12h)@Calu-3 cells	Labelling not mention	Enrichment (no details)	OrbiMS not mention	TNIK	Q9UKE5-2	S651	EEDIPPKVPQRTTSISPALARKNSPGNGSAL		SARS-CoV-2 r
35608653	Mock(12h)@Calu-3 cells	Labelling not mention	Enrichment (no details)	OrbiMS not mention	TNIK	Q9UKE5-2	S659	PQRTTSISPALARKNSPGNGSALGPRLGSQP		SARS-CoV-2 r
35608653	Mock(4h)@Calu-3 cells	Labelling not mention	Enrichment (no details)	OrbiMS not mention	TNIK	Q9UKE5-2	S651	EEDIPPKVPQRTTSISPALARKNSPGNGSAL		SARS-CoV-2 r
35608653	Mock(4h)@Calu-3 cells	Labelling not mention	Enrichment (no details)	OrbiMS not mention	TNIK	Q9UKE5-2	S659	PQRTTSISPALARKNSPGNGSALGPRLGSQP		SARS-CoV-2 r
35608653	SARS2(12h)@Calu-3 cells	Labelling not mention	Enrichment (no details)	OrbiMS not mention	TNIK	Q9UKE5-2	S651	EEDIPPKVPQRTTSISPALARKNSPGNGSAL		SARS-CoV-2 r
35608653	SARS2(12h)@Calu-3 cells	Labelling not mention	Enrichment (no details)	OrbiMS not mention	TNIK	Q9UKE5-2	S659	PQRTTSISPALARKNSPGNGSALGPRLGSQP		SARS-CoV-2 r
35608653	SARS2(4h)@Calu-3 cells	Labelling not mention	Enrichment (no details)	OrbiMS not mention	TNIK	Q9UKE5-2	S651	EEDIPPKVPQRTTSISPALARKNSPGNGSAL		SARS-CoV-2 r
35608653	SARS2(4h)@Calu-3 cells	Labelling not mention	Enrichment (no details)	OrbiMS not mention	TNIK	Q9UKE5-2	S659	PQRTTSISPALARKNSPGNGSALGPRLGSQP		SARS-CoV-2 r
35608653	SARS2(8h)@Calu-3 cells	Labelling not mention	Enrichment (no details)	OrbiMS not mention	TNIK	Q9UKE5-2	S651	EEDIPPKVPQRTTSISPALARKNSPGNGSAL		SARS-CoV-2 r
35608653	SARS2(8h)@Calu-3 cells	Labelling not mention	Enrichment (no details)	OrbiMS not mention	TNIK	Q9UKE5-2	S659	PQRTTSISPALARKNSPGNGSALGPRLGSQP		SARS-CoV-2 r
28539327	Birinipant(15min)+TNF-alpha(10min)@H1299 cells	TMT	TiO2	Orbitrap Fusion	TNIK	Q9UKE5	S688	ALARKNSPGNGSA	NS(ph)PGNGSALGPR	Lung carcinoma
28539327	DMSO@H1299 cells	TMT	TiO2	Orbitrap Fusion	TNIK	Q9UKE5	S688	ALARKNSPGNGSA	NS(ph)PGNGSALGPR	Lung carcinoma
28539327	TNF-alpha@H1299 cells	TMT	TiO2	Orbitrap Fusion	TNIK	Q9UKE5	S688	ALARKNSPGNGSA	NS(ph)PGNGSALGPR	Lung carcinoma
29449344	Optimised cell lysis@HEK cells		Fe3+-IMAC	Orbitrap Q- Exactive HF	TNIK	Q9UKE5	S769	SSERTRVRANSKSEGSPVLPHEPAKVKPEES	SEGS(ph)PVLPHEPAK	Benzonase digestion
29449344	Optimised cell lysis@HEK cells		Fe3+-IMAC	Orbitrap Q- Exactive HF	TNIK	Q9UKE5	S678	RQEEDIPPKVPQRTTSISPALARKNSPGNGS	TTS(ph)IS(ph)PALAR	Benzonase digestion
29449344	Optimised cell lysis@HeLa cells		Fe3+-IMAC	Orbitrap Q- Exactive HF	TNIK	Q9UKE5	S680	EEDIPPKVPQRTTSISPALARKNSPGNGSAL	TTSIS(ph)PALAR	Benzonase digestion
29449344	Standard cell lysis@HEK cells		Fe3+-IMAC	Orbitrap Q- Exactive HF	TNIK	Q9UKE5	S720	RASNPDLRRTEPILESPLQRTSSGSSSSSST	TEPILES(ph)PLQR	Benzonase digestion
29449344	Standard cell lysis@HeLa cells	NOT MENTIONED	Fe3+-IMAC	Orbitrap Q- Exactive HF	TNIK	Q9UKE5	S769	SSERTRVRANSKSEGSPVLPHEPAKVKPEES	SEGS(ph)PVLPHEPAK	Benzonase digestion
30177828	Mock(24h)@SK-N-BE2 cells	Label free	EasyPhos	LTQ-Orbitrap XL + Orbitrap Q Exactive HF	TNIK	Q9UKE5	S678	RQEEDIPPKVPQRTTSISPALARKNSPGNGS	TTS(ph)IS(ph)PALAR	Infection
30177828	Mock(24h)@SK-N-BE2 cells	Label free	EasyPhos	LTQ-Orbitrap XL + Orbitrap Q Exactive HF	TNIK	Q9UKE5	S680	RQEEDIPPKVPQRTTSISPALARKNSPGNGS	TTS(ph)IS(ph)PALAR	Infection
30177828	Mock(48h)@SK-N-BE2 cells	Label free	EasyPhos	LTQ-Orbitrap XL + Orbitrap Q Exactive HF	TNIK	Q9UKE5	S678	RQEEDIPPKVPQRTTSISPALARKNSPGNGS	TTS(ph)IS(ph)PALAR	Infection
30177828	Mock(48h)@SK-N-BE2 cells	Label free	EasyPhos	LTQ-Orbitrap XL + Orbitrap Q Exactive HF	TNIK	Q9UKE5	S680	RQEEDIPPKVPQRTTSISPALARKNSPGNGS	TTS(ph)IS(ph)PALAR	Infection
30177828	Mock(72h)@SK-N-BE2 cells	Label free	EasyPhos	LTQ-Orbitrap XL + Orbitrap Q Exactive HF	TNIK	Q9UKE5	S678	RQEEDIPPKVPQRTTSISPALARKNSPGNGS	TTS(ph)IS(ph)PALAR	Infection
30177828	Mock(72h)@SK-N-BE2 cells	Label free	EasyPhos	LTQ-Orbitrap XL + Orbitrap Q Exactive HF	TNIK	Q9UKE5	S680	RQEEDIPPKVPQRTTSISPALARKNSPGNGS	TTS(ph)IS(ph)PALAR	Infection
30177828	ZIKV(24h)@SK-N-BE2 cells	Label free	EasyPhos	LTQ-Orbitrap XL + Orbitrap Q Exactive HF	TNIK	Q9UKE5	S678	RQEEDIPPKVPQRTTSISPALARKNSPGNGS	TTS(ph)IS(ph)PALAR	Infection
30177828	ZIKV(24h)@SK-N-BE2 cells	Label free	EasyPhos	LTQ-Orbitrap XL + Orbitrap Q Exactive HF	TNIK	Q9UKE5	S680	RQEEDIPPKVPQRTTSISPALARKNSPGNGS	TTS(ph)IS(ph)PALAR	Infection
30177828	ZIKV(48h)@SK-N-BE2 cells	Label free	EasyPhos	LTQ-Orbitrap XL + Orbitrap Q Exactive HF	TNIK	Q9UKE5	S678	RQEEDIPPKVPQRTTSISPALARKNSPGNGS	TTS(ph)IS(ph)PALAR	Infection
30177828	ZIKV(48h)@SK-N-BE2 cells	Label free	EasyPhos	LTQ-Orbitrap XL + Orbitrap Q Exactive HF	TNIK	Q9UKE5	S680	RQEEDIPPKVPQRTTSISPALARKNSPGNGS	TTS(ph)IS(ph)PALAR	Infection
30177828	ZIKV(72h)@SK-N-BE2 cells	Label free	EasyPhos	LTQ-Orbitrap XL + Orbitrap Q Exactive HF	TNIK	Q9UKE5	S678	RQEEDIPPKVPQRTTSISPALARKNSPGNGS	TTS(ph)IS(ph)PALAR	Infection
30177828	ZIKV(72h)@SK-N-BE2 cells	Label free	EasyPhos	LTQ-Orbitrap XL + Orbitrap Q Exactive HF	TNIK	Q9UKE5	S680	RQEEDIPPKVPQRTTSISPALARKNSPGNGS	TTS(ph)IS(ph)PALAR	Infection
20097925	Telophase@HeLa S cells	SILAC	TiO2	LTQ-Orbitrap	TNIK	Q9UKE5	S640	EMPRQNSDPTSEN	QNS(ph)DPTSENPPLPTR	mitotic progression
20097925	Telophase@HeLa S cells	SILAC	TiO2	LTQ-Orbitrap	TNIK	Q9UKE5	S720	TEPILESPLQRTS	TEPILES(ph)PLQR	mitotic progression
20097925	Telophase@HeLa S cells	SILAC	TiO2	LTQ-Orbitrap	TNIK	Q9UKE5	S688	ALARKNSPGNGSA	KNS(ph)PGNGSALGPR	mitotic progression
20097925	Telophase@HeLa S cells	SILAC	TiO2	LTQ-Orbitrap	TNIK	Q9UKE5	S769	NSKSEGSPVLPHE	SEGS(ph)PVLPHEPAK	mitotic progression
20097925	Telophase@HeLa S cells	SILAC	TiO2	LTQ-Orbitrap	TNIK	Q9UKE5	S528	KEGMSPSEKPAWA	EGMSPS(ph)EK	mitotic progression
20097925	Telophase@HeLa S cells	SILAC	TiO2	LTQ-Orbitrap	TNIK	Q9UKE5	S766	VRANSKSEGSPVL	S(ph)EGSPVLPHEPAK	mitotic progression
20097925	Telophase@HeLa S cells	SILAC	TiO2	LTQ-Orbitrap	TNIK	Q9UKE5	S764	TRVRANSKSEGSP	ANS(ph)KS(ph)EGSPVLPHEPAK	mitotic progression
20097925	Metaphase@HeLa S cells	SILAC	TiO2	LTQ-Orbitrap	TNIK	Q9UKE5	S640	EMPRQNSDPTSEN	QNS(ph)DPTSENPPLPTR	mitotic progression
20097925	Metaphase@HeLa S cells	SILAC	TiO2	LTQ-Orbitrap	TNIK	Q9UKE5	S720	TEPILESPLQRTS	TEPILES(ph)PLQR	mitotic progression
20097925	Metaphase@HeLa S cells	SILAC	TiO2	LTQ-Orbitrap	TNIK	Q9UKE5	S688	ALARKNSPGNGSA	KNS(ph)PGNGSALGPR	mitotic progression
20097925	Metaphase@HeLa S cells	SILAC	TiO2	LTQ-Orbitrap	TNIK	Q9UKE5	S769	NSKSEGSPVLPHE	SEGS(ph)PVLPHEPAK	mitotic progression
20097925	Metaphase@HeLa S cells	SILAC	TiO2	LTQ-Orbitrap	TNIK	Q9UKE5	S528	KEGMSPSEKPAWA	EGMSPS(ph)EK	mitotic progression
20097925	Metaphase@HeLa S cells	SILAC	TiO2	LTQ-Orbitrap	TNIK	Q9UKE5	S766	VRANSKSEGSPVL	S(ph)EGSPVLPHEPAK	mitotic progression
20097925	Metaphase@HeLa S cells	SILAC	TiO2	LTQ-Orbitrap	TNIK	Q9UKE5	S764	TRVRANSKSEGSP	ANS(ph)KS(ph)EGSPVLPHEPAK	mitotic progression
20097925	Prometaphase@HeLa S cells	SILAC	TiO2	LTQ-Orbitrap	TNIK	Q9UKE5	S640	EMPRQNSDPTSEN	QNS(ph)DPTSENPPLPTR	mitotic progression
20097925	Prometaphase@HeLa S cells	SILAC	TiO2	LTQ-Orbitrap	TNIK	Q9UKE5	S720	TEPILESPLQRTS	TEPILES(ph)PLQR	mitotic progression
20097925	Prometaphase@HeLa S cells	SILAC	TiO2	LTQ-Orbitrap	TNIK	Q9UKE5	S688	ALARKNSPGNGSA	KNS(ph)PGNGSALGPR	mitotic progression
20097925	Prometaphase@HeLa S cells	SILAC	TiO2	LTQ-Orbitrap	TNIK	Q9UKE5	S769	NSKSEGSPVLPHE	SEGS(ph)PVLPHEPAK	mitotic progression
20097925	Prometaphase@HeLa S cells	SILAC	TiO2	LTQ-Orbitrap	TNIK	Q9UKE5	S528	KEGMSPSEKPAWA	EGMSPS(ph)EK	mitotic progression
20097925	Prometaphase@HeLa S cells	SILAC	TiO2	LTQ-Orbitrap	TNIK	Q9UKE5	S766	VRANSKSEGSPVL	S(ph)EGSPVLPHEPAK	mitotic progression
20097925	Prometaphase@HeLa S cells	SILAC	TiO2	LTQ-Orbitrap	TNIK	Q9UKE5	S764	TRVRANSKSEGSP	ANS(ph)KS(ph)EGSPVLPHEPAK	mitotic progression
20363803	Ang II(15min)@AT1R-HEK cell line	SILAC	TIO2	LTQ-Orbitrap	TNIK	IPI00514275	S678	VPQRTTSISPALA	TTS(ph)IS(ph)PALAR	Signaling network
20363803	Ang II(15min)@AT1R-HEK cell line	SILAC	TIO2	LTQ-Orbitrap	TNIK	IPI00514275	S680	QRTTSISPALARK	TTS(ph)IS(ph)PALAR	Signaling network
20363803	Ang II(153min)@AT1R-HEK cell line	SILAC	TIO2	LTQ-Orbitrap	TNIK	IPI00514275	S678	VPQRTTSISPALA	TTS(ph)IS(ph)PALAR	Signaling network
20363803	Ang II(153min)@AT1R-HEK cell line	SILAC	TIO2	LTQ-Orbitrap	TNIK	IPI00514275	S680	QRTTSISPALARK	TTS(ph)IS(ph)PALAR	Signaling network
20363803	SII Ang II(15min)@AT1R-HEK cell line	SILAC	TIO2	LTQ-Orbitrap	TNIK	IPI00514275	S678	VPQRTTSISPALA	TTS(ph)IS(ph)PALAR	Signaling network
20363803	SII Ang II(15min)@AT1R-HEK cell line	SILAC	TIO2	LTQ-Orbitrap	TNIK	IPI00514275	S680	QRTTSISPALARK	TTS(ph)IS(ph)PALAR	Signaling network
20363803	SII Ang II(3min)@AT1R-HEK cell line	SILAC	TIO2	LTQ-Orbitrap	TNIK	IPI00514275	S678	VPQRTTSISPALA	TTS(ph)IS(ph)PALAR	Signaling network
20363803	SII Ang II(3min)@AT1R-HEK cell line	SILAC	TIO2	LTQ-Orbitrap	TNIK	IPI00514275	S680	QRTTSISPALARK	TTS(ph)IS(ph)PALAR	Signaling network
21406692	NCM(1h)@HUES9 cell	Label free	TiO2	Q Exactive HF	TNIK	IPI00514275	S688	KNSPGNGSALGPR	KNS(ph)PGNGSALGPR	no disease
21406692	NCM(1h)@HUES9 cell	Label free	TiO2	Q Exactive HF	TNIK	IPI00514275	S769	SEGSPVLPHEPAK	SEGS(ph)PVLPHEPAK	no disease
21406692	NCM(24h)@HUES9 cell	Label free	TiO2	Q Exactive HF	TNIK	IPI00514275	S688	KNSPGNGSALGPR	KNS(ph)PGNGSALGPR	no disease
21406692	NCM(24h)@HUES9 cell	Label free	TiO2	Q Exactive HF	TNIK	IPI00514275	S769	SEGSPVLPHEPAK	SEGS(ph)PVLPHEPAK	no disease
21406692	NCM(6h)@HUES9 cell	Label free	TiO2	Q Exactive HF	TNIK	IPI00514275	S688	KNSPGNGSALGPR	KNS(ph)PGNGSALGPR	no disease
21406692	NCM(6h)@HUES9 cell	Label free	TiO2	Q Exactive HF	TNIK	IPI00514275	S769	SEGSPVLPHEPAK	SEGS(ph)PVLPHEPAK	no disease
21406692	PMA(1h)@HUES9 cell	Label free	TiO2	Q Exactive HF	TNIK	IPI00514275	S688	KNSPGNGSALGPR	KNS(ph)PGNGSALGPR	no disease
21406692	PMA(1h)@HUES9 cell	Label free	TiO2	Q Exactive HF	TNIK	IPI00514275	S769	SEGSPVLPHEPAK	SEGS(ph)PVLPHEPAK	no disease
21406692	PMA(24h)@HUES9 cell	Label free	TiO2	Q Exactive HF	TNIK	IPI00514275	S688	KNSPGNGSALGPR	KNS(ph)PGNGSALGPR	no disease
21406692	PMA(24h)@HUES9 cell	Label free	TiO2	Q Exactive HF	TNIK	IPI00514275	S769	SEGSPVLPHEPAK	SEGS(ph)PVLPHEPAK	no disease
21406692	PMA(30min)@HUES9 cell	Label free	TiO2	Q Exactive HF	TNIK	IPI00514275	S688	KNSPGNGSALGPR	KNS(ph)PGNGSALGPR	no disease
21406692	PMA(30min)@HUES9 cell	Label free	TiO2	Q Exactive HF	TNIK	IPI00514275	S769	SEGSPVLPHEPAK	SEGS(ph)PVLPHEPAK	no disease
21406692	PMA(6h)@HUES9 cell	Label free	TiO2	Q Exactive HF	TNIK	IPI00514275	S688	KNSPGNGSALGPR	KNS(ph)PGNGSALGPR	no disease
21406692	PMA(6h)@HUES9 cell	Label free	TiO2	Q Exactive HF	TNIK	IPI00514275	S769	SEGSPVLPHEPAK	SEGS(ph)PVLPHEPAK	no disease
22424773	Etoposide(24h)@U2OS cells	SILAC	TiO2	LTQ Orbitrap	TNIK	IPI00514275	S769	NSKSEGSPVLPHE	SEGS(ph)PVLPHEPAK	DNA damage response
22424773	Etoposide(24h)@U2OS cells	SILAC	TiO2	LTQ Orbitrap	TNIK	IPI00514275	S678	VPQRTTSISPALA	TTS(ph)IS(ph)PALAR	DNA damage response
22424773	Etoposide(24h)@U2OS cells	SILAC	TiO2	LTQ Orbitrap	TNIK	IPI00514275	S680	QRTTSISPALARK	TTS(ph)IS(ph)PALAR	DNA damage response
22424773	IR(1h)@U2OS cells	SILAC	TiO2	LTQ Orbitrap	TNIK	IPI00514275	S560	KVANRISDPNLPP	VANRIS(ph)DPNLPPR	DNA damage response
22424773	DMSO (IR study)@U2OS cells	SILAC	TiO2	LTQ Orbitrap	TNIK	IPI00514275	S560	KVANRISDPNLPP	VANRIS(ph)DPNLPPR	DNA damage response
22424773	DMSO@U2OS cells_22424773	SILAC	TiO2	LTQ Orbitrap	TNIK	IPI00514275	S769	NSKSEGSPVLPHE	SEGS(ph)PVLPHEPAK	DNA damage response
22424773	DMSO@U2OS cells_22424773	SILAC	TiO2	LTQ Orbitrap	TNIK	IPI00514275	S678	VPQRTTSISPALA	TTS(ph)IS(ph)PALAR	DNA damage response
22424773	DMSO@U2OS cells_22424773	SILAC	TiO2	LTQ Orbitrap	TNIK	IPI00514275	S680	QRTTSISPALARK	TTS(ph)IS(ph)PALAR	DNA damage response
23898821	Crizotinib@H3122 cell line	SILAC	IMAC	Q Exactive	TNIK	Q9UKE5	S688	ALARKNSPGNGSA	KNS(ph)PGNGSALGPR	Lung cancer
23898821	Crizotinib@H3122 cell line	SILAC	IMAC	Q Exactive	TNIK	Q9UKE5	S707	SQPIRASNPDLRR	LGSQPIRAS(ph)NPDLR	Lung cancer
23898821	Crizotinib@H3122 cell line	mTRAQ	IMAC	Q Exactive	TNIK	Q9UKE5	S688	ALARKNSPGNGSA	KNS(ph)PGNGSALGPR	Lung cancer
23898821	Crizotinib@H3122 cell line	mTRAQ	IMAC	Q Exactive	TNIK	Q9UKE5	S707	SQPIRASNPDLRR	LGSQPIRAS(ph)NPDLR	Lung cancer
25002506	PD184352+ PMA(30min)@HEK293 cells	SILAC	TiO2	Orbitrap	TNIK	Q9UKE5	S707		LGSQPIRAS(ph)NPDLR	skin cancer
25002506	PD184352+ PMA(30min)@HEK293 cells	SILAC	TiO2	Orbitrap	TNIK	Q9UKE5	T581		T(ph)PPMLRPVDPQIPHLVAVK	skin cancer
25002506	PD184352+ PMA(30min)@HEK293 cells	SILAC	TiO2	Orbitrap	TNIK	Q9UKE5	S640		QNS(ph)DPTSENPPLPTR	skin cancer
25002506	PD184352+ PMA(30min)@HEK293 cells	SILAC	TiO2	Orbitrap	TNIK	Q9UKE5	S560		VANRIS(ph)DPNLPPR	skin cancer
25002506	PD184352+ PMA(30min)@HEK293 cells	SILAC	TiO2	Orbitrap	TNIK	Q9UKE5	S688		KNS(ph)PGNGSALGPR	skin cancer
25002506	BI-D1870+ PMA(30min)@HEK293 cells	SILAC	TiO2	Orbitrap	TNIK	Q9UKE5	S707		LGSQPIRAS(ph)NPDLR	skin cancer
25002506	BI-D1870+ PMA(30min)@HEK293 cells	SILAC	TiO2	Orbitrap	TNIK	Q9UKE5	T581		T(ph)PPMLRPVDPQIPHLVAVK	skin cancer
25002506	BI-D1870+ PMA(30min)@HEK293 cells	SILAC	TiO2	Orbitrap	TNIK	Q9UKE5	S640		QNS(ph)DPTSENPPLPTR	skin cancer
25002506	BI-D1870+ PMA(30min)@HEK293 cells	SILAC	TiO2	Orbitrap	TNIK	Q9UKE5	S560		VANRIS(ph)DPNLPPR	skin cancer
25002506	BI-D1870+ PMA(30min)@HEK293 cells	SILAC	TiO2	Orbitrap	TNIK	Q9UKE5	S688		KNS(ph)PGNGSALGPR	skin cancer
25002506	BI-D1870(2h)@A375 cells	SILAC	TiO2	Orbitrap	TNIK	Q9UKE5	S707		LGSQPIRAS(ph)NPDLR	skin cancer
25002506	BI-D1870(2h)@A375 cells	SILAC	TiO2	Orbitrap	TNIK	Q9UKE5	T581		T(ph)PPMLRPVDPQIPHLVAVK	skin cancer
25002506	BI-D1870(2h)@A375 cells	SILAC	TiO2	Orbitrap	TNIK	Q9UKE5	S640		QNS(ph)DPTSENPPLPTR	skin cancer
25002506	BI-D1870(2h)@A375 cells	SILAC	TiO2	Orbitrap	TNIK	Q9UKE5	S560		VANRIS(ph)DPNLPPR	skin cancer
25002506	BI-D1870(2h)@A375 cells	SILAC	TiO2	Orbitrap	TNIK	Q9UKE5	S688		KNS(ph)PGNGSALGPR	skin cancer
25002506	Control RNAi@A375 cells	SILAC	TiO2	Orbitrap	TNIK	Q9UKE5	S707		LGSQPIRAS(ph)NPDLR	skin cancer
25002506	Control RNAi@A375 cells	SILAC	TiO2	Orbitrap	TNIK	Q9UKE5	T581		T(ph)PPMLRPVDPQIPHLVAVK	skin cancer
25002506	Control RNAi@A375 cells	SILAC	TiO2	Orbitrap	TNIK	Q9UKE5	S640		QNS(ph)DPTSENPPLPTR	skin cancer
25002506	Control RNAi@A375 cells	SILAC	TiO2	Orbitrap	TNIK	Q9UKE5	S560		VANRIS(ph)DPNLPPR	skin cancer
25002506	Control RNAi@A375 cells	SILAC	TiO2	Orbitrap	TNIK	Q9UKE5	S688		KNS(ph)PGNGSALGPR	skin cancer
25002506	Control RNAi + PMA(30min)@HEK293 cells	SILAC	TiO2	Orbitrap	TNIK	Q9UKE5	S707		LGSQPIRAS(ph)NPDLR	skin cancer
25002506	Control RNAi + PMA(30min)@HEK293 cells	SILAC	TiO2	Orbitrap	TNIK	Q9UKE5	T581		T(ph)PPMLRPVDPQIPHLVAVK	skin cancer
25002506	Control RNAi + PMA(30min)@HEK293 cells	SILAC	TiO2	Orbitrap	TNIK	Q9UKE5	S640		QNS(ph)DPTSENPPLPTR	skin cancer
25002506	Control RNAi + PMA(30min)@HEK293 cells	SILAC	TiO2	Orbitrap	TNIK	Q9UKE5	S560		VANRIS(ph)DPNLPPR	skin cancer
25002506	Control RNAi + PMA(30min)@HEK293 cells	SILAC	TiO2	Orbitrap	TNIK	Q9UKE5	S688		KNS(ph)PGNGSALGPR	skin cancer
25002506	DMSO@A375 cells	SILAC	TiO2	Orbitrap	TNIK	Q9UKE5	S707		LGSQPIRAS(ph)NPDLR	skin cancer
25002506	DMSO@A375 cells	SILAC	TiO2	Orbitrap	TNIK	Q9UKE5	T581		T(ph)PPMLRPVDPQIPHLVAVK	skin cancer
25002506	DMSO@A375 cells	SILAC	TiO2	Orbitrap	TNIK	Q9UKE5	S640		QNS(ph)DPTSENPPLPTR	skin cancer
25002506	DMSO@A375 cells	SILAC	TiO2	Orbitrap	TNIK	Q9UKE5	S560		VANRIS(ph)DPNLPPR	skin cancer
25002506	DMSO@A375 cells	SILAC	TiO2	Orbitrap	TNIK	Q9UKE5	S688		KNS(ph)PGNGSALGPR	skin cancer
25002506	PD184352(2h)@A375 cells	SILAC	TiO2	Orbitrap	TNIK	Q9UKE5	S707		LGSQPIRAS(ph)NPDLR	skin cancer
25002506	PD184352(2h)@A375 cells	SILAC	TiO2	Orbitrap	TNIK	Q9UKE5	T581		T(ph)PPMLRPVDPQIPHLVAVK	skin cancer
25002506	PD184352(2h)@A375 cells	SILAC	TiO2	Orbitrap	TNIK	Q9UKE5	S640		QNS(ph)DPTSENPPLPTR	skin cancer
25002506	PD184352(2h)@A375 cells	SILAC	TiO2	Orbitrap	TNIK	Q9UKE5	S560		VANRIS(ph)DPNLPPR	skin cancer
25002506	PD184352(2h)@A375 cells	SILAC	TiO2	Orbitrap	TNIK	Q9UKE5	S688		KNS(ph)PGNGSALGPR	skin cancer
25002506	PMA(30min)@HEK293 cells	SILAC	TiO2	Orbitrap	TNIK	Q9UKE5	S707		LGSQPIRAS(ph)NPDLR	skin cancer
25002506	PMA(30min)@HEK293 cells	SILAC	TiO2	Orbitrap	TNIK	Q9UKE5	T581		T(ph)PPMLRPVDPQIPHLVAVK	skin cancer
25002506	PMA(30min)@HEK293 cells	SILAC	TiO2	Orbitrap	TNIK	Q9UKE5	S640		QNS(ph)DPTSENPPLPTR	skin cancer
25002506	PMA(30min)@HEK293 cells	SILAC	TiO2	Orbitrap	TNIK	Q9UKE5	S560		VANRIS(ph)DPNLPPR	skin cancer
25002506	PMA(30min)@HEK293 cells	SILAC	TiO2	Orbitrap	TNIK	Q9UKE5	S688		KNS(ph)PGNGSALGPR	skin cancer
25002506	RSK1/2 RNAi@A375 cells	SILAC	TiO2	Orbitrap	TNIK	Q9UKE5	S707		LGSQPIRAS(ph)NPDLR	skin cancer
25002506	RSK1/2 RNAi@A375 cells	SILAC	TiO2	Orbitrap	TNIK	Q9UKE5	T581		T(ph)PPMLRPVDPQIPHLVAVK	skin cancer
25002506	RSK1/2 RNAi@A375 cells	SILAC	TiO2	Orbitrap	TNIK	Q9UKE5	S640		QNS(ph)DPTSENPPLPTR	skin cancer
25002506	RSK1/2 RNAi@A375 cells	SILAC	TiO2	Orbitrap	TNIK	Q9UKE5	S560		VANRIS(ph)DPNLPPR	skin cancer
25002506	RSK1/2 RNAi@A375 cells	SILAC	TiO2	Orbitrap	TNIK	Q9UKE5	S688		KNS(ph)PGNGSALGPR	skin cancer
25002506	RSK1/2 RNAi + PMA (30min)@HEK293 cells	SILAC	TiO2	Orbitrap	TNIK	Q9UKE5	S707		LGSQPIRAS(ph)NPDLR	skin cancer
25002506	RSK1/2 RNAi + PMA (30min)@HEK293 cells	SILAC	TiO2	Orbitrap	TNIK	Q9UKE5	T581		T(ph)PPMLRPVDPQIPHLVAVK	skin cancer
25002506	RSK1/2 RNAi + PMA (30min)@HEK293 cells	SILAC	TiO2	Orbitrap	TNIK	Q9UKE5	S640		QNS(ph)DPTSENPPLPTR	skin cancer
25002506	RSK1/2 RNAi + PMA (30min)@HEK293 cells	SILAC	TiO2	Orbitrap	TNIK	Q9UKE5	S560		VANRIS(ph)DPNLPPR	skin cancer
25002506	RSK1/2 RNAi + PMA (30min)@HEK293 cells	SILAC	TiO2	Orbitrap	TNIK	Q9UKE5	S688		KNS(ph)PGNGSALGPR	skin cancer
25003641	DMSO@HL-60 cells	SILAC	TiO2	Q Exactive	TNIK	Q9UKE5	S680	EEDIPPKVPQRTTSISPALARKNSPGNGSAL	TTS(ph)IS(ph)PALAR	leukemia
25003641	DMSO@HL-60 cells	SILAC	TiO2	Q Exactive	TNIK	Q9UKE5	S707	GSALGPRLGSQPIRASNPDLRRTEPILESPL	LGSQPIRAS(ph)NPDLR	leukemia
25003641	DMSO@HL-60 cells	SILAC	TiO2	Q Exactive	TNIK	Q9UKE5	S640	ALNVTSHRVEMPRQNSDPTSENPPLPTRIEK	QNS(ph)DPTSENPPLPTR	leukemia
25003641	VE-821@HL-60 cells	SILAC	TiO2	Q Exactive	TNIK	Q9UKE5	S680	EEDIPPKVPQRTTSISPALARKNSPGNGSAL	TTS(ph)IS(ph)PALAR	leukemia
25003641	VE-821@HL-60 cells	SILAC	TiO2	Q Exactive	TNIK	Q9UKE5	S707	GSALGPRLGSQPIRASNPDLRRTEPILESPL	LGSQPIRAS(ph)NPDLR	leukemia
25003641	VE-821@HL-60 cells	SILAC	TiO2	Q Exactive	TNIK	Q9UKE5	S640	ALNVTSHRVEMPRQNSDPTSENPPLPTRIEK	QNS(ph)DPTSENPPLPTR	leukemia
26434776	DMSO-CID1@H929 cells	SILAC	IMAC+pY-1000	LTQ-Orbitrap Elite	TNIK	Q9UKE5	S680	EEDIPPKVPQRTTSISPALARKNSPGNGSAL	_TTS(ph)IS(ph)PALARK_	Bone cancer
26434776	DMSO-CID1@H929 cells	SILAC	IMAC+pY-1000	LTQ-Orbitrap Elite	TNIK	Q9UKE5	S766	QagsSERTRVRANSKSEGSPVLPHEPAKVKP	_ANS(ph)KS(ph)EGSPVLPHEPAK_	Bone cancer
26434776	DMSO-CID1@H929 cells	SILAC	IMAC+pY-1000	LTQ-Orbitrap Elite	TNIK	Q9UKE5	S688	PQRTTSISPALARKNSPGNGSALGPRLGSQP	_KNS(ph)PGNGSALGPR_	Bone cancer
26434776	DMSO-CID1@H929 cells	SILAC	IMAC+pY-1000	LTQ-Orbitrap Elite	TNIK	Q9UKE5	S1021	LLRQEQAKLNEARKISVVNVNPTNIRPHSDT	_KIS(ph)VVNVNPTNIRPHSDTPEIR_	Bone cancer
26434776	DMSO-CID1@H929 cells	SILAC	IMAC+pY-1000	LTQ-Orbitrap Elite	TNIK	Q9UKE5	S707	GSALGPRLGSQPIRASNPDLRRTEPILESPL	_LGSQPIRAS(ph)NPDLR_	Bone cancer
26434776	DMSO-CID1@H929 cells	SILAC	IMAC+pY-1000	LTQ-Orbitrap Elite	TNIK	Q9UKE5	S701	KNSPGNGSALGPRLGSQPIRASNPDLRRTEP	_LGS(ph)QPIRASNPDLR_	Bone cancer
26434776	DMSO-CID1@H929 cells	SILAC	IMAC+pY-1000	LTQ-Orbitrap Elite	TNIK	Q9UKE5	S769	SSERTRVRANSKSEGSPVLPHEPAKVKPEES	_SEGS(ph)PVLPHEPAK_	Bone cancer
26434776	DMSO-CID1@H929 cells	SILAC	IMAC+pY-1000	LTQ-Orbitrap Elite	TNIK	Q9UKE5	S600	LRPVDPQIPHLVAVKSQGPALTASQSVHEQP	_S(ph)QGPALTASQSVHEQPTK_	Bone cancer
26434776	DMSO-CID1@H929 cells	SILAC	IMAC+pY-1000	LTQ-Orbitrap Elite	TNIK	Q9UKE5	S680	EEDIPPKVPQRTTSISPALARKNSPGNGSAL	_TTS(ph)IS(ph)PALARK_	Bone cancer
26434776	DMSO-CID1@H929 cells	SILAC	IMAC+pY-1000	LTQ-Orbitrap Elite	TNIK	Q9UKE5	S766	QagsSERTRVRANSKSEGSPVLPHEPAKVKP	_ANS(ph)KS(ph)EGSPVLPHEPAK_	Bone cancer
26434776	DMSO-CID1@H929 cells	SILAC	IMAC+pY-1000	LTQ-Orbitrap Elite	TNIK	Q9UKE5	S688	PQRTTSISPALARKNSPGNGSALGPRLGSQP	_KNS(ph)PGNGSALGPR_	Bone cancer
26434776	DMSO-CID1@H929 cells	SILAC	IMAC+pY-1000	LTQ-Orbitrap Elite	TNIK	Q9UKE5	S1021	LLRQEQAKLNEARKISVVNVNPTNIRPHSDT	_KIS(ph)VVNVNPTNIRPHSDTPEIR_	Bone cancer
26434776	DMSO-CID1@H929 cells	SILAC	IMAC+pY-1000	LTQ-Orbitrap Elite	TNIK	Q9UKE5	S707	GSALGPRLGSQPIRASNPDLRRTEPILESPL	_LGSQPIRAS(ph)NPDLR_	Bone cancer
26434776	DMSO-CID1@H929 cells	SILAC	IMAC+pY-1000	LTQ-Orbitrap Elite	TNIK	Q9UKE5	S701	KNSPGNGSALGPRLGSQPIRASNPDLRRTEP	_LGS(ph)QPIRASNPDLR_	Bone cancer
26434776	DMSO-CID1@H929 cells	SILAC	IMAC+pY-1000	LTQ-Orbitrap Elite	TNIK	Q9UKE5	S769	SSERTRVRANSKSEGSPVLPHEPAKVKPEES	_SEGS(ph)PVLPHEPAK_	Bone cancer
26434776	DMSO-CID1@H929 cells	SILAC	IMAC+pY-1000	LTQ-Orbitrap Elite	TNIK	Q9UKE5	S600	LRPVDPQIPHLVAVKSQGPALTASQSVHEQP	_S(ph)QGPALTASQSVHEQPTK_	Bone cancer
26434776	DMSO-HCD1@H929 cells	SILAC	IMAC+pY-1000	LTQ-Orbitrap Elite	TNIK	Q9UKE5	S680	EEDIPPKVPQRTTSISPALARKNSPGNGSAL	_TTS(ph)IS(ph)PALARK_	Bone cancer
26434776	DMSO-HCD1@H929 cells	SILAC	IMAC+pY-1000	LTQ-Orbitrap Elite	TNIK	Q9UKE5	S766	QagsSERTRVRANSKSEGSPVLPHEPAKVKP	_ANS(ph)KS(ph)EGSPVLPHEPAK_	Bone cancer
26434776	DMSO-HCD1@H929 cells	SILAC	IMAC+pY-1000	LTQ-Orbitrap Elite	TNIK	Q9UKE5	S688	PQRTTSISPALARKNSPGNGSALGPRLGSQP	_KNS(ph)PGNGSALGPR_	Bone cancer
26434776	DMSO-HCD1@H929 cells	SILAC	IMAC+pY-1000	LTQ-Orbitrap Elite	TNIK	Q9UKE5	S1021	LLRQEQAKLNEARKISVVNVNPTNIRPHSDT	_KIS(ph)VVNVNPTNIRPHSDTPEIR_	Bone cancer
26434776	DMSO-HCD1@H929 cells	SILAC	IMAC+pY-1000	LTQ-Orbitrap Elite	TNIK	Q9UKE5	S707	GSALGPRLGSQPIRASNPDLRRTEPILESPL	_LGSQPIRAS(ph)NPDLR_	Bone cancer
26434776	DMSO-HCD1@H929 cells	SILAC	IMAC+pY-1000	LTQ-Orbitrap Elite	TNIK	Q9UKE5	S701	KNSPGNGSALGPRLGSQPIRASNPDLRRTEP	_LGS(ph)QPIRASNPDLR_	Bone cancer
26434776	DMSO-HCD1@H929 cells	SILAC	IMAC+pY-1000	LTQ-Orbitrap Elite	TNIK	Q9UKE5	S769	SSERTRVRANSKSEGSPVLPHEPAKVKPEES	_SEGS(ph)PVLPHEPAK_	Bone cancer
26434776	DMSO-HCD1@H929 cells	SILAC	IMAC+pY-1000	LTQ-Orbitrap Elite	TNIK	Q9UKE5	S600	LRPVDPQIPHLVAVKSQGPALTASQSVHEQP	_S(ph)QGPALTASQSVHEQPTK_	Bone cancer
26434776	DMSO-HCD1@H929 cells	SILAC	IMAC+pY-1000	LTQ-Orbitrap Elite	TNIK	Q9UKE5	S680	EEDIPPKVPQRTTSISPALARKNSPGNGSAL	_TTS(ph)IS(ph)PALARK_	Bone cancer
26434776	DMSO-HCD1@H929 cells	SILAC	IMAC+pY-1000	LTQ-Orbitrap Elite	TNIK	Q9UKE5	S766	QagsSERTRVRANSKSEGSPVLPHEPAKVKP	_ANS(ph)KS(ph)EGSPVLPHEPAK_	Bone cancer
26434776	DMSO-HCD1@H929 cells	SILAC	IMAC+pY-1000	LTQ-Orbitrap Elite	TNIK	Q9UKE5	S688	PQRTTSISPALARKNSPGNGSALGPRLGSQP	_KNS(ph)PGNGSALGPR_	Bone cancer
26434776	DMSO-HCD1@H929 cells	SILAC	IMAC+pY-1000	LTQ-Orbitrap Elite	TNIK	Q9UKE5	S1021	LLRQEQAKLNEARKISVVNVNPTNIRPHSDT	_KIS(ph)VVNVNPTNIRPHSDTPEIR_	Bone cancer
26434776	DMSO-HCD1@H929 cells	SILAC	IMAC+pY-1000	LTQ-Orbitrap Elite	TNIK	Q9UKE5	S707	GSALGPRLGSQPIRASNPDLRRTEPILESPL	_LGSQPIRAS(ph)NPDLR_	Bone cancer
26434776	DMSO-HCD1@H929 cells	SILAC	IMAC+pY-1000	LTQ-Orbitrap Elite	TNIK	Q9UKE5	S701	KNSPGNGSALGPRLGSQPIRASNPDLRRTEP	_LGS(ph)QPIRASNPDLR_	Bone cancer
26434776	DMSO-HCD1@H929 cells	SILAC	IMAC+pY-1000	LTQ-Orbitrap Elite	TNIK	Q9UKE5	S769	SSERTRVRANSKSEGSPVLPHEPAKVKPEES	_SEGS(ph)PVLPHEPAK_	Bone cancer
26434776	DMSO-HCD1@H929 cells	SILAC	IMAC+pY-1000	LTQ-Orbitrap Elite	TNIK	Q9UKE5	S600	LRPVDPQIPHLVAVKSQGPALTASQSVHEQP	_S(ph)QGPALTASQSVHEQPTK_	Bone cancer
26434776	DMSO-HCDls2@H929 cells	SILAC	IMAC+pY-1000	LTQ-Orbitrap Elite	TNIK	Q9UKE5	S680	EEDIPPKVPQRTTSISPALARKNSPGNGSAL	_TTS(ph)IS(ph)PALARK_	Bone cancer
26434776	DMSO-HCDls2@H929 cells	SILAC	IMAC+pY-1000	LTQ-Orbitrap Elite	TNIK	Q9UKE5	S766	QagsSERTRVRANSKSEGSPVLPHEPAKVKP	_ANS(ph)KS(ph)EGSPVLPHEPAK_	Bone cancer
26434776	DMSO-HCDls2@H929 cells	SILAC	IMAC+pY-1000	LTQ-Orbitrap Elite	TNIK	Q9UKE5	S688	PQRTTSISPALARKNSPGNGSALGPRLGSQP	_KNS(ph)PGNGSALGPR_	Bone cancer
26434776	DMSO-HCDls2@H929 cells	SILAC	IMAC+pY-1000	LTQ-Orbitrap Elite	TNIK	Q9UKE5	S1021	LLRQEQAKLNEARKISVVNVNPTNIRPHSDT	_KIS(ph)VVNVNPTNIRPHSDTPEIR_	Bone cancer
26434776	DMSO-HCDls2@H929 cells	SILAC	IMAC+pY-1000	LTQ-Orbitrap Elite	TNIK	Q9UKE5	S707	GSALGPRLGSQPIRASNPDLRRTEPILESPL	_LGSQPIRAS(ph)NPDLR_	Bone cancer
26434776	DMSO-HCDls2@H929 cells	SILAC	IMAC+pY-1000	LTQ-Orbitrap Elite	TNIK	Q9UKE5	S701	KNSPGNGSALGPRLGSQPIRASNPDLRRTEP	_LGS(ph)QPIRASNPDLR_	Bone cancer
26434776	DMSO-HCDls2@H929 cells	SILAC	IMAC+pY-1000	LTQ-Orbitrap Elite	TNIK	Q9UKE5	S769	SSERTRVRANSKSEGSPVLPHEPAKVKPEES	_SEGS(ph)PVLPHEPAK_	Bone cancer
26434776	DMSO-HCDls2@H929 cells	SILAC	IMAC+pY-1000	LTQ-Orbitrap Elite	TNIK	Q9UKE5	S600	LRPVDPQIPHLVAVKSQGPALTASQSVHEQP	_S(ph)QGPALTASQSVHEQPTK_	Bone cancer
26434776	DMSO-HCDls2@H929 cells	SILAC	IMAC+pY-1000	LTQ-Orbitrap Elite	TNIK	Q9UKE5	S680	EEDIPPKVPQRTTSISPALARKNSPGNGSAL	_TTS(ph)IS(ph)PALARK_	Bone cancer
26434776	DMSO-HCDls2@H929 cells	SILAC	IMAC+pY-1000	LTQ-Orbitrap Elite	TNIK	Q9UKE5	S766	QagsSERTRVRANSKSEGSPVLPHEPAKVKP	_ANS(ph)KS(ph)EGSPVLPHEPAK_	Bone cancer
26434776	DMSO-HCDls2@H929 cells	SILAC	IMAC+pY-1000	LTQ-Orbitrap Elite	TNIK	Q9UKE5	S688	PQRTTSISPALARKNSPGNGSALGPRLGSQP	_KNS(ph)PGNGSALGPR_	Bone cancer
26434776	DMSO-HCDls2@H929 cells	SILAC	IMAC+pY-1000	LTQ-Orbitrap Elite	TNIK	Q9UKE5	S1021	LLRQEQAKLNEARKISVVNVNPTNIRPHSDT	_KIS(ph)VVNVNPTNIRPHSDTPEIR_	Bone cancer
26434776	DMSO-HCDls2@H929 cells	SILAC	IMAC+pY-1000	LTQ-Orbitrap Elite	TNIK	Q9UKE5	S707	GSALGPRLGSQPIRASNPDLRRTEPILESPL	_LGSQPIRAS(ph)NPDLR_	Bone cancer
26434776	DMSO-HCDls2@H929 cells	SILAC	IMAC+pY-1000	LTQ-Orbitrap Elite	TNIK	Q9UKE5	S701	KNSPGNGSALGPRLGSQPIRASNPDLRRTEP	_LGS(ph)QPIRASNPDLR_	Bone cancer
26434776	DMSO-HCDls2@H929 cells	SILAC	IMAC+pY-1000	LTQ-Orbitrap Elite	TNIK	Q9UKE5	S769	SSERTRVRANSKSEGSPVLPHEPAKVKPEES	_SEGS(ph)PVLPHEPAK_	Bone cancer
26434776	DMSO-HCDls2@H929 cells	SILAC	IMAC+pY-1000	LTQ-Orbitrap Elite	TNIK	Q9UKE5	S600	LRPVDPQIPHLVAVKSQGPALTASQSVHEQP	_S(ph)QGPALTASQSVHEQPTK_	Bone cancer
26434776	Imatinib-CID1@H929 cells	SILAC	IMAC+pY-1000	LTQ-Orbitrap Elite	TNIK	Q9UKE5	S680	EEDIPPKVPQRTTSISPALARKNSPGNGSAL	_TTS(ph)IS(ph)PALARK_	Bone cancer
26434776	Imatinib-CID1@H929 cells	SILAC	IMAC+pY-1000	LTQ-Orbitrap Elite	TNIK	Q9UKE5	S766	QagsSERTRVRANSKSEGSPVLPHEPAKVKP	_ANS(ph)KS(ph)EGSPVLPHEPAK_	Bone cancer
26434776	Imatinib-CID1@H929 cells	SILAC	IMAC+pY-1000	LTQ-Orbitrap Elite	TNIK	Q9UKE5	S688	PQRTTSISPALARKNSPGNGSALGPRLGSQP	_KNS(ph)PGNGSALGPR_	Bone cancer
26434776	Imatinib-CID1@H929 cells	SILAC	IMAC+pY-1000	LTQ-Orbitrap Elite	TNIK	Q9UKE5	S1021	LLRQEQAKLNEARKISVVNVNPTNIRPHSDT	_KIS(ph)VVNVNPTNIRPHSDTPEIR_	Bone cancer
26434776	Imatinib-CID1@H929 cells	SILAC	IMAC+pY-1000	LTQ-Orbitrap Elite	TNIK	Q9UKE5	S707	GSALGPRLGSQPIRASNPDLRRTEPILESPL	_LGSQPIRAS(ph)NPDLR_	Bone cancer
26434776	Imatinib-CID1@H929 cells	SILAC	IMAC+pY-1000	LTQ-Orbitrap Elite	TNIK	Q9UKE5	S701	KNSPGNGSALGPRLGSQPIRASNPDLRRTEP	_LGS(ph)QPIRASNPDLR_	Bone cancer
26434776	Imatinib-CID1@H929 cells	SILAC	IMAC+pY-1000	LTQ-Orbitrap Elite	TNIK	Q9UKE5	S769	SSERTRVRANSKSEGSPVLPHEPAKVKPEES	_SEGS(ph)PVLPHEPAK_	Bone cancer
26434776	Imatinib-CID1@H929 cells	SILAC	IMAC+pY-1000	LTQ-Orbitrap Elite	TNIK	Q9UKE5	S600	LRPVDPQIPHLVAVKSQGPALTASQSVHEQP	_S(ph)QGPALTASQSVHEQPTK_	Bone cancer
26434776	Imatinib-CID1@H929 cells	SILAC	IMAC+pY-1000	LTQ-Orbitrap Elite	TNIK	Q9UKE5	S680	EEDIPPKVPQRTTSISPALARKNSPGNGSAL	_TTS(ph)IS(ph)PALARK_	Bone cancer
26434776	Imatinib-CID1@H929 cells	SILAC	IMAC+pY-1000	LTQ-Orbitrap Elite	TNIK	Q9UKE5	S766	QagsSERTRVRANSKSEGSPVLPHEPAKVKP	_ANS(ph)KS(ph)EGSPVLPHEPAK_	Bone cancer
26434776	Imatinib-CID1@H929 cells	SILAC	IMAC+pY-1000	LTQ-Orbitrap Elite	TNIK	Q9UKE5	S688	PQRTTSISPALARKNSPGNGSALGPRLGSQP	_KNS(ph)PGNGSALGPR_	Bone cancer
26434776	Imatinib-CID1@H929 cells	SILAC	IMAC+pY-1000	LTQ-Orbitrap Elite	TNIK	Q9UKE5	S1021	LLRQEQAKLNEARKISVVNVNPTNIRPHSDT	_KIS(ph)VVNVNPTNIRPHSDTPEIR_	Bone cancer
26434776	Imatinib-CID1@H929 cells	SILAC	IMAC+pY-1000	LTQ-Orbitrap Elite	TNIK	Q9UKE5	S707	GSALGPRLGSQPIRASNPDLRRTEPILESPL	_LGSQPIRAS(ph)NPDLR_	Bone cancer
26434776	Imatinib-CID1@H929 cells	SILAC	IMAC+pY-1000	LTQ-Orbitrap Elite	TNIK	Q9UKE5	S701	KNSPGNGSALGPRLGSQPIRASNPDLRRTEP	_LGS(ph)QPIRASNPDLR_	Bone cancer
26434776	Imatinib-CID1@H929 cells	SILAC	IMAC+pY-1000	LTQ-Orbitrap Elite	TNIK	Q9UKE5	S769	SSERTRVRANSKSEGSPVLPHEPAKVKPEES	_SEGS(ph)PVLPHEPAK_	Bone cancer
26434776	Imatinib-CID1@H929 cells	SILAC	IMAC+pY-1000	LTQ-Orbitrap Elite	TNIK	Q9UKE5	S600	LRPVDPQIPHLVAVKSQGPALTASQSVHEQP	_S(ph)QGPALTASQSVHEQPTK_	Bone cancer
26434776	Imatinib-HCD1@H929 cells	SILAC	IMAC+pY-1000	LTQ-Orbitrap Elite	TNIK	Q9UKE5	S680	EEDIPPKVPQRTTSISPALARKNSPGNGSAL	_TTS(ph)IS(ph)PALARK_	Bone cancer
26434776	Imatinib-HCD1@H929 cells	SILAC	IMAC+pY-1000	LTQ-Orbitrap Elite	TNIK	Q9UKE5	S766	QagsSERTRVRANSKSEGSPVLPHEPAKVKP	_ANS(ph)KS(ph)EGSPVLPHEPAK_	Bone cancer
26434776	Imatinib-HCD1@H929 cells	SILAC	IMAC+pY-1000	LTQ-Orbitrap Elite	TNIK	Q9UKE5	S688	PQRTTSISPALARKNSPGNGSALGPRLGSQP	_KNS(ph)PGNGSALGPR_	Bone cancer
26434776	Imatinib-HCD1@H929 cells	SILAC	IMAC+pY-1000	LTQ-Orbitrap Elite	TNIK	Q9UKE5	S1021	LLRQEQAKLNEARKISVVNVNPTNIRPHSDT	_KIS(ph)VVNVNPTNIRPHSDTPEIR_	Bone cancer
26434776	Imatinib-HCD1@H929 cells	SILAC	IMAC+pY-1000	LTQ-Orbitrap Elite	TNIK	Q9UKE5	S707	GSALGPRLGSQPIRASNPDLRRTEPILESPL	_LGSQPIRAS(ph)NPDLR_	Bone cancer
26434776	Imatinib-HCD1@H929 cells	SILAC	IMAC+pY-1000	LTQ-Orbitrap Elite	TNIK	Q9UKE5	S701	KNSPGNGSALGPRLGSQPIRASNPDLRRTEP	_LGS(ph)QPIRASNPDLR_	Bone cancer
26434776	Imatinib-HCD1@H929 cells	SILAC	IMAC+pY-1000	LTQ-Orbitrap Elite	TNIK	Q9UKE5	S769	SSERTRVRANSKSEGSPVLPHEPAKVKPEES	_SEGS(ph)PVLPHEPAK_	Bone cancer
26434776	Imatinib-HCD1@H929 cells	SILAC	IMAC+pY-1000	LTQ-Orbitrap Elite	TNIK	Q9UKE5	S600	LRPVDPQIPHLVAVKSQGPALTASQSVHEQP	_S(ph)QGPALTASQSVHEQPTK_	Bone cancer
26434776	Imatinib-HCD1@H929 cells	SILAC	IMAC+pY-1000	LTQ-Orbitrap Elite	TNIK	Q9UKE5	S680	EEDIPPKVPQRTTSISPALARKNSPGNGSAL	_TTS(ph)IS(ph)PALARK_	Bone cancer
26434776	Imatinib-HCD1@H929 cells	SILAC	IMAC+pY-1000	LTQ-Orbitrap Elite	TNIK	Q9UKE5	S766	QagsSERTRVRANSKSEGSPVLPHEPAKVKP	_ANS(ph)KS(ph)EGSPVLPHEPAK_	Bone cancer
26434776	Imatinib-HCD1@H929 cells	SILAC	IMAC+pY-1000	LTQ-Orbitrap Elite	TNIK	Q9UKE5	S688	PQRTTSISPALARKNSPGNGSALGPRLGSQP	_KNS(ph)PGNGSALGPR_	Bone cancer
26434776	Imatinib-HCD1@H929 cells	SILAC	IMAC+pY-1000	LTQ-Orbitrap Elite	TNIK	Q9UKE5	S1021	LLRQEQAKLNEARKISVVNVNPTNIRPHSDT	_KIS(ph)VVNVNPTNIRPHSDTPEIR_	Bone cancer
26434776	Imatinib-HCD1@H929 cells	SILAC	IMAC+pY-1000	LTQ-Orbitrap Elite	TNIK	Q9UKE5	S707	GSALGPRLGSQPIRASNPDLRRTEPILESPL	_LGSQPIRAS(ph)NPDLR_	Bone cancer
26434776	Imatinib-HCD1@H929 cells	SILAC	IMAC+pY-1000	LTQ-Orbitrap Elite	TNIK	Q9UKE5	S701	KNSPGNGSALGPRLGSQPIRASNPDLRRTEP	_LGS(ph)QPIRASNPDLR_	Bone cancer
26434776	Imatinib-HCD1@H929 cells	SILAC	IMAC+pY-1000	LTQ-Orbitrap Elite	TNIK	Q9UKE5	S769	SSERTRVRANSKSEGSPVLPHEPAKVKPEES	_SEGS(ph)PVLPHEPAK_	Bone cancer
26434776	Imatinib-HCD1@H929 cells	SILAC	IMAC+pY-1000	LTQ-Orbitrap Elite	TNIK	Q9UKE5	S600	LRPVDPQIPHLVAVKSQGPALTASQSVHEQP	_S(ph)QGPALTASQSVHEQPTK_	Bone cancer
26434776	Imatinib-HCDls2@H929 cells	SILAC	IMAC+pY-1000	LTQ-Orbitrap Elite	TNIK	Q9UKE5	S680	EEDIPPKVPQRTTSISPALARKNSPGNGSAL	_TTS(ph)IS(ph)PALARK_	Bone cancer
26434776	Imatinib-HCDls2@H929 cells	SILAC	IMAC+pY-1000	LTQ-Orbitrap Elite	TNIK	Q9UKE5	S766	QagsSERTRVRANSKSEGSPVLPHEPAKVKP	_ANS(ph)KS(ph)EGSPVLPHEPAK_	Bone cancer
26434776	Imatinib-HCDls2@H929 cells	SILAC	IMAC+pY-1000	LTQ-Orbitrap Elite	TNIK	Q9UKE5	S688	PQRTTSISPALARKNSPGNGSALGPRLGSQP	_KNS(ph)PGNGSALGPR_	Bone cancer
26434776	Imatinib-HCDls2@H929 cells	SILAC	IMAC+pY-1000	LTQ-Orbitrap Elite	TNIK	Q9UKE5	S1021	LLRQEQAKLNEARKISVVNVNPTNIRPHSDT	_KIS(ph)VVNVNPTNIRPHSDTPEIR_	Bone cancer
26434776	Imatinib-HCDls2@H929 cells	SILAC	IMAC+pY-1000	LTQ-Orbitrap Elite	TNIK	Q9UKE5	S707	GSALGPRLGSQPIRASNPDLRRTEPILESPL	_LGSQPIRAS(ph)NPDLR_	Bone cancer
26434776	Imatinib-HCDls2@H929 cells	SILAC	IMAC+pY-1000	LTQ-Orbitrap Elite	TNIK	Q9UKE5	S701	KNSPGNGSALGPRLGSQPIRASNPDLRRTEP	_LGS(ph)QPIRASNPDLR_	Bone cancer
26434776	Imatinib-HCDls2@H929 cells	SILAC	IMAC+pY-1000	LTQ-Orbitrap Elite	TNIK	Q9UKE5	S769	SSERTRVRANSKSEGSPVLPHEPAKVKPEES	_SEGS(ph)PVLPHEPAK_	Bone cancer
26434776	Imatinib-HCDls2@H929 cells	SILAC	IMAC+pY-1000	LTQ-Orbitrap Elite	TNIK	Q9UKE5	S600	LRPVDPQIPHLVAVKSQGPALTASQSVHEQP	_S(ph)QGPALTASQSVHEQPTK_	Bone cancer
26434776	Imatinib-HCDls2@H929 cells	SILAC	IMAC+pY-1000	LTQ-Orbitrap Elite	TNIK	Q9UKE5	S680	EEDIPPKVPQRTTSISPALARKNSPGNGSAL	_TTS(ph)IS(ph)PALARK_	Bone cancer
26434776	Imatinib-HCDls2@H929 cells	SILAC	IMAC+pY-1000	LTQ-Orbitrap Elite	TNIK	Q9UKE5	S766	QagsSERTRVRANSKSEGSPVLPHEPAKVKP	_ANS(ph)KS(ph)EGSPVLPHEPAK_	Bone cancer
26434776	Imatinib-HCDls2@H929 cells	SILAC	IMAC+pY-1000	LTQ-Orbitrap Elite	TNIK	Q9UKE5	S688	PQRTTSISPALARKNSPGNGSALGPRLGSQP	_KNS(ph)PGNGSALGPR_	Bone cancer
26434776	Imatinib-HCDls2@H929 cells	SILAC	IMAC+pY-1000	LTQ-Orbitrap Elite	TNIK	Q9UKE5	S1021	LLRQEQAKLNEARKISVVNVNPTNIRPHSDT	_KIS(ph)VVNVNPTNIRPHSDTPEIR_	Bone cancer
26434776	Imatinib-HCDls2@H929 cells	SILAC	IMAC+pY-1000	LTQ-Orbitrap Elite	TNIK	Q9UKE5	S707	GSALGPRLGSQPIRASNPDLRRTEPILESPL	_LGSQPIRAS(ph)NPDLR_	Bone cancer
26434776	Imatinib-HCDls2@H929 cells	SILAC	IMAC+pY-1000	LTQ-Orbitrap Elite	TNIK	Q9UKE5	S701	KNSPGNGSALGPRLGSQPIRASNPDLRRTEP	_LGS(ph)QPIRASNPDLR_	Bone cancer
26434776	Imatinib-HCDls2@H929 cells	SILAC	IMAC+pY-1000	LTQ-Orbitrap Elite	TNIK	Q9UKE5	S769	SSERTRVRANSKSEGSPVLPHEPAKVKPEES	_SEGS(ph)PVLPHEPAK_	Bone cancer
26434776	Imatinib-HCDls2@H929 cells	SILAC	IMAC+pY-1000	LTQ-Orbitrap Elite	TNIK	Q9UKE5	S600	LRPVDPQIPHLVAVKSQGPALTASQSVHEQP	_S(ph)QGPALTASQSVHEQPTK_	Bone cancer
26434776	Imatinib@H929 cells	SILAC	IMAC+pY-1000	LTQ-Orbitrap Elite	TNIK	Q9UKE5	S680	EEDIPPKVPQRTTSISPALARKNSPGNGSAL	_TTS(ph)IS(ph)PALARK_	Bone cancer
26434776	Imatinib@H929 cells	SILAC	IMAC+pY-1000	LTQ-Orbitrap Elite	TNIK	Q9UKE5	S766	QagsSERTRVRANSKSEGSPVLPHEPAKVKP	_ANS(ph)KS(ph)EGSPVLPHEPAK_	Bone cancer
26434776	Imatinib@H929 cells	SILAC	IMAC+pY-1000	LTQ-Orbitrap Elite	TNIK	Q9UKE5	S688	PQRTTSISPALARKNSPGNGSALGPRLGSQP	_KNS(ph)PGNGSALGPR_	Bone cancer
26434776	Imatinib@H929 cells	SILAC	IMAC+pY-1000	LTQ-Orbitrap Elite	TNIK	Q9UKE5	S1021	LLRQEQAKLNEARKISVVNVNPTNIRPHSDT	_KIS(ph)VVNVNPTNIRPHSDTPEIR_	Bone cancer
26434776	Imatinib@H929 cells	SILAC	IMAC+pY-1000	LTQ-Orbitrap Elite	TNIK	Q9UKE5	S707	GSALGPRLGSQPIRASNPDLRRTEPILESPL	_LGSQPIRAS(ph)NPDLR_	Bone cancer
26434776	Imatinib@H929 cells	SILAC	IMAC+pY-1000	LTQ-Orbitrap Elite	TNIK	Q9UKE5	S701	KNSPGNGSALGPRLGSQPIRASNPDLRRTEP	_LGS(ph)QPIRASNPDLR_	Bone cancer
26434776	Imatinib@H929 cells	SILAC	IMAC+pY-1000	LTQ-Orbitrap Elite	TNIK	Q9UKE5	S769	SSERTRVRANSKSEGSPVLPHEPAKVKPEES	_SEGS(ph)PVLPHEPAK_	Bone cancer
26434776	Imatinib@H929 cells	SILAC	IMAC+pY-1000	LTQ-Orbitrap Elite	TNIK	Q9UKE5	S600	LRPVDPQIPHLVAVKSQGPALTASQSVHEQP	_S(ph)QGPALTASQSVHEQPTK_	Bone cancer
26434776	Imatinib@H929 cells	SILAC	IMAC+pY-1000	LTQ-Orbitrap Elite	TNIK	Q9UKE5	S680	EEDIPPKVPQRTTSISPALARKNSPGNGSAL	_TTS(ph)IS(ph)PALARK_	Bone cancer
26434776	Imatinib@H929 cells	SILAC	IMAC+pY-1000	LTQ-Orbitrap Elite	TNIK	Q9UKE5	S766	QagsSERTRVRANSKSEGSPVLPHEPAKVKP	_ANS(ph)KS(ph)EGSPVLPHEPAK_	Bone cancer
26434776	Imatinib@H929 cells	SILAC	IMAC+pY-1000	LTQ-Orbitrap Elite	TNIK	Q9UKE5	S688	PQRTTSISPALARKNSPGNGSALGPRLGSQP	_KNS(ph)PGNGSALGPR_	Bone cancer
26434776	Imatinib@H929 cells	SILAC	IMAC+pY-1000	LTQ-Orbitrap Elite	TNIK	Q9UKE5	S1021	LLRQEQAKLNEARKISVVNVNPTNIRPHSDT	_KIS(ph)VVNVNPTNIRPHSDTPEIR_	Bone cancer
26434776	Imatinib@H929 cells	SILAC	IMAC+pY-1000	LTQ-Orbitrap Elite	TNIK	Q9UKE5	S707	GSALGPRLGSQPIRASNPDLRRTEPILESPL	_LGSQPIRAS(ph)NPDLR_	Bone cancer
26434776	Imatinib@H929 cells	SILAC	IMAC+pY-1000	LTQ-Orbitrap Elite	TNIK	Q9UKE5	S701	KNSPGNGSALGPRLGSQPIRASNPDLRRTEP	_LGS(ph)QPIRASNPDLR_	Bone cancer
26434776	Imatinib@H929 cells	SILAC	IMAC+pY-1000	LTQ-Orbitrap Elite	TNIK	Q9UKE5	S769	SSERTRVRANSKSEGSPVLPHEPAKVKPEES	_SEGS(ph)PVLPHEPAK_	Bone cancer
26434776	Imatinib@H929 cells	SILAC	IMAC+pY-1000	LTQ-Orbitrap Elite	TNIK	Q9UKE5	S600	LRPVDPQIPHLVAVKSQGPALTASQSVHEQP	_S(ph)QGPALTASQSVHEQPTK_	Bone cancer
26434776	Bortezomib-CID1@H929 cells	SILAC	IMAC+pY-1000	LTQ-Orbitrap Elite	TNIK	Q9UKE5	S680	EEDIPPKVPQRTTSISPALARKNSPGNGSAL	_TTS(ph)IS(ph)PALARK_	Bone cancer
26434776	Bortezomib-CID1@H929 cells	SILAC	IMAC+pY-1000	LTQ-Orbitrap Elite	TNIK	Q9UKE5	S766	QagsSERTRVRANSKSEGSPVLPHEPAKVKP	_ANS(ph)KS(ph)EGSPVLPHEPAK_	Bone cancer
26434776	Bortezomib-CID1@H929 cells	SILAC	IMAC+pY-1000	LTQ-Orbitrap Elite	TNIK	Q9UKE5	S688	PQRTTSISPALARKNSPGNGSALGPRLGSQP	_KNS(ph)PGNGSALGPR_	Bone cancer
26434776	Bortezomib-CID1@H929 cells	SILAC	IMAC+pY-1000	LTQ-Orbitrap Elite	TNIK	Q9UKE5	S1021	LLRQEQAKLNEARKISVVNVNPTNIRPHSDT	_KIS(ph)VVNVNPTNIRPHSDTPEIR_	Bone cancer
26434776	Bortezomib-CID1@H929 cells	SILAC	IMAC+pY-1000	LTQ-Orbitrap Elite	TNIK	Q9UKE5	S707	GSALGPRLGSQPIRASNPDLRRTEPILESPL	_LGSQPIRAS(ph)NPDLR_	Bone cancer
26434776	Bortezomib-CID1@H929 cells	SILAC	IMAC+pY-1000	LTQ-Orbitrap Elite	TNIK	Q9UKE5	S701	KNSPGNGSALGPRLGSQPIRASNPDLRRTEP	_LGS(ph)QPIRASNPDLR_	Bone cancer
26434776	Bortezomib-CID1@H929 cells	SILAC	IMAC+pY-1000	LTQ-Orbitrap Elite	TNIK	Q9UKE5	S769	SSERTRVRANSKSEGSPVLPHEPAKVKPEES	_SEGS(ph)PVLPHEPAK_	Bone cancer
26434776	Bortezomib-CID1@H929 cells	SILAC	IMAC+pY-1000	LTQ-Orbitrap Elite	TNIK	Q9UKE5	S600	LRPVDPQIPHLVAVKSQGPALTASQSVHEQP	_S(ph)QGPALTASQSVHEQPTK_	Bone cancer
26434776	Bortezomib-CID1@H929 cells	SILAC	IMAC+pY-1000	LTQ-Orbitrap Elite	TNIK	Q9UKE5	S680	EEDIPPKVPQRTTSISPALARKNSPGNGSAL	_TTS(ph)IS(ph)PALARK_	Bone cancer
26434776	Bortezomib-CID1@H929 cells	SILAC	IMAC+pY-1000	LTQ-Orbitrap Elite	TNIK	Q9UKE5	S766	QagsSERTRVRANSKSEGSPVLPHEPAKVKP	_ANS(ph)KS(ph)EGSPVLPHEPAK_	Bone cancer
26434776	Bortezomib-CID1@H929 cells	SILAC	IMAC+pY-1000	LTQ-Orbitrap Elite	TNIK	Q9UKE5	S688	PQRTTSISPALARKNSPGNGSALGPRLGSQP	_KNS(ph)PGNGSALGPR_	Bone cancer
26434776	Bortezomib-CID1@H929 cells	SILAC	IMAC+pY-1000	LTQ-Orbitrap Elite	TNIK	Q9UKE5	S1021	LLRQEQAKLNEARKISVVNVNPTNIRPHSDT	_KIS(ph)VVNVNPTNIRPHSDTPEIR_	Bone cancer
26434776	Bortezomib-CID1@H929 cells	SILAC	IMAC+pY-1000	LTQ-Orbitrap Elite	TNIK	Q9UKE5	S707	GSALGPRLGSQPIRASNPDLRRTEPILESPL	_LGSQPIRAS(ph)NPDLR_	Bone cancer
26434776	Bortezomib-CID1@H929 cells	SILAC	IMAC+pY-1000	LTQ-Orbitrap Elite	TNIK	Q9UKE5	S701	KNSPGNGSALGPRLGSQPIRASNPDLRRTEP	_LGS(ph)QPIRASNPDLR_	Bone cancer
26434776	Bortezomib-CID1@H929 cells	SILAC	IMAC+pY-1000	LTQ-Orbitrap Elite	TNIK	Q9UKE5	S769	SSERTRVRANSKSEGSPVLPHEPAKVKPEES	_SEGS(ph)PVLPHEPAK_	Bone cancer
26434776	Bortezomib-CID1@H929 cells	SILAC	IMAC+pY-1000	LTQ-Orbitrap Elite	TNIK	Q9UKE5	S600	LRPVDPQIPHLVAVKSQGPALTASQSVHEQP	_S(ph)QGPALTASQSVHEQPTK_	Bone cancer
26434776	Bortezomib-HCD1@H929 cells	SILAC	IMAC+pY-1000	LTQ-Orbitrap Elite	TNIK	Q9UKE5	S680	EEDIPPKVPQRTTSISPALARKNSPGNGSAL	_TTS(ph)IS(ph)PALARK_	Bone cancer
26434776	Bortezomib-HCD1@H929 cells	SILAC	IMAC+pY-1000	LTQ-Orbitrap Elite	TNIK	Q9UKE5	S766	QagsSERTRVRANSKSEGSPVLPHEPAKVKP	_ANS(ph)KS(ph)EGSPVLPHEPAK_	Bone cancer
26434776	Bortezomib-HCD1@H929 cells	SILAC	IMAC+pY-1000	LTQ-Orbitrap Elite	TNIK	Q9UKE5	S688	PQRTTSISPALARKNSPGNGSALGPRLGSQP	_KNS(ph)PGNGSALGPR_	Bone cancer
26434776	Bortezomib-HCD1@H929 cells	SILAC	IMAC+pY-1000	LTQ-Orbitrap Elite	TNIK	Q9UKE5	S1021	LLRQEQAKLNEARKISVVNVNPTNIRPHSDT	_KIS(ph)VVNVNPTNIRPHSDTPEIR_	Bone cancer
26434776	Bortezomib-HCD1@H929 cells	SILAC	IMAC+pY-1000	LTQ-Orbitrap Elite	TNIK	Q9UKE5	S707	GSALGPRLGSQPIRASNPDLRRTEPILESPL	_LGSQPIRAS(ph)NPDLR_	Bone cancer
26434776	Bortezomib-HCD1@H929 cells	SILAC	IMAC+pY-1000	LTQ-Orbitrap Elite	TNIK	Q9UKE5	S701	KNSPGNGSALGPRLGSQPIRASNPDLRRTEP	_LGS(ph)QPIRASNPDLR_	Bone cancer
26434776	Bortezomib-HCD1@H929 cells	SILAC	IMAC+pY-1000	LTQ-Orbitrap Elite	TNIK	Q9UKE5	S769	SSERTRVRANSKSEGSPVLPHEPAKVKPEES	_SEGS(ph)PVLPHEPAK_	Bone cancer
26434776	Bortezomib-HCD1@H929 cells	SILAC	IMAC+pY-1000	LTQ-Orbitrap Elite	TNIK	Q9UKE5	S600	LRPVDPQIPHLVAVKSQGPALTASQSVHEQP	_S(ph)QGPALTASQSVHEQPTK_	Bone cancer
26434776	Bortezomib-HCD1@H929 cells	SILAC	IMAC+pY-1000	LTQ-Orbitrap Elite	TNIK	Q9UKE5	S680	EEDIPPKVPQRTTSISPALARKNSPGNGSAL	_TTS(ph)IS(ph)PALARK_	Bone cancer
26434776	Bortezomib-HCD1@H929 cells	SILAC	IMAC+pY-1000	LTQ-Orbitrap Elite	TNIK	Q9UKE5	S766	QagsSERTRVRANSKSEGSPVLPHEPAKVKP	_ANS(ph)KS(ph)EGSPVLPHEPAK_	Bone cancer
26434776	Bortezomib-HCD1@H929 cells	SILAC	IMAC+pY-1000	LTQ-Orbitrap Elite	TNIK	Q9UKE5	S688	PQRTTSISPALARKNSPGNGSALGPRLGSQP	_KNS(ph)PGNGSALGPR_	Bone cancer
26434776	Bortezomib-HCD1@H929 cells	SILAC	IMAC+pY-1000	LTQ-Orbitrap Elite	TNIK	Q9UKE5	S1021	LLRQEQAKLNEARKISVVNVNPTNIRPHSDT	_KIS(ph)VVNVNPTNIRPHSDTPEIR_	Bone cancer
26434776	Bortezomib-HCD1@H929 cells	SILAC	IMAC+pY-1000	LTQ-Orbitrap Elite	TNIK	Q9UKE5	S707	GSALGPRLGSQPIRASNPDLRRTEPILESPL	_LGSQPIRAS(ph)NPDLR_	Bone cancer
26434776	Bortezomib-HCD1@H929 cells	SILAC	IMAC+pY-1000	LTQ-Orbitrap Elite	TNIK	Q9UKE5	S701	KNSPGNGSALGPRLGSQPIRASNPDLRRTEP	_LGS(ph)QPIRASNPDLR_	Bone cancer
26434776	Bortezomib-HCD1@H929 cells	SILAC	IMAC+pY-1000	LTQ-Orbitrap Elite	TNIK	Q9UKE5	S769	SSERTRVRANSKSEGSPVLPHEPAKVKPEES	_SEGS(ph)PVLPHEPAK_	Bone cancer
26434776	Bortezomib-HCD1@H929 cells	SILAC	IMAC+pY-1000	LTQ-Orbitrap Elite	TNIK	Q9UKE5	S600	LRPVDPQIPHLVAVKSQGPALTASQSVHEQP	_S(ph)QGPALTASQSVHEQPTK_	Bone cancer
26434776	Bortezomib-HCDls2@H929 cells	SILAC	IMAC+pY-1000	LTQ-Orbitrap Elite	TNIK	Q9UKE5	S680	EEDIPPKVPQRTTSISPALARKNSPGNGSAL	_TTS(ph)IS(ph)PALARK_	Bone cancer
26434776	Bortezomib-HCDls2@H929 cells	SILAC	IMAC+pY-1000	LTQ-Orbitrap Elite	TNIK	Q9UKE5	S766	QagsSERTRVRANSKSEGSPVLPHEPAKVKP	_ANS(ph)KS(ph)EGSPVLPHEPAK_	Bone cancer
26434776	Bortezomib-HCDls2@H929 cells	SILAC	IMAC+pY-1000	LTQ-Orbitrap Elite	TNIK	Q9UKE5	S688	PQRTTSISPALARKNSPGNGSALGPRLGSQP	_KNS(ph)PGNGSALGPR_	Bone cancer
26434776	Bortezomib-HCDls2@H929 cells	SILAC	IMAC+pY-1000	LTQ-Orbitrap Elite	TNIK	Q9UKE5	S1021	LLRQEQAKLNEARKISVVNVNPTNIRPHSDT	_KIS(ph)VVNVNPTNIRPHSDTPEIR_	Bone cancer
26434776	Bortezomib-HCDls2@H929 cells	SILAC	IMAC+pY-1000	LTQ-Orbitrap Elite	TNIK	Q9UKE5	S707	GSALGPRLGSQPIRASNPDLRRTEPILESPL	_LGSQPIRAS(ph)NPDLR_	Bone cancer
26434776	Bortezomib-HCDls2@H929 cells	SILAC	IMAC+pY-1000	LTQ-Orbitrap Elite	TNIK	Q9UKE5	S701	KNSPGNGSALGPRLGSQPIRASNPDLRRTEP	_LGS(ph)QPIRASNPDLR_	Bone cancer
26434776	Bortezomib-HCDls2@H929 cells	SILAC	IMAC+pY-1000	LTQ-Orbitrap Elite	TNIK	Q9UKE5	S769	SSERTRVRANSKSEGSPVLPHEPAKVKPEES	_SEGS(ph)PVLPHEPAK_	Bone cancer
26434776	Bortezomib-HCDls2@H929 cells	SILAC	IMAC+pY-1000	LTQ-Orbitrap Elite	TNIK	Q9UKE5	S600	LRPVDPQIPHLVAVKSQGPALTASQSVHEQP	_S(ph)QGPALTASQSVHEQPTK_	Bone cancer
26434776	Bortezomib-HCDls2@H929 cells	SILAC	IMAC+pY-1000	LTQ-Orbitrap Elite	TNIK	Q9UKE5	S680	EEDIPPKVPQRTTSISPALARKNSPGNGSAL	_TTS(ph)IS(ph)PALARK_	Bone cancer
26434776	Bortezomib-HCDls2@H929 cells	SILAC	IMAC+pY-1000	LTQ-Orbitrap Elite	TNIK	Q9UKE5	S766	QagsSERTRVRANSKSEGSPVLPHEPAKVKP	_ANS(ph)KS(ph)EGSPVLPHEPAK_	Bone cancer
26434776	Bortezomib-HCDls2@H929 cells	SILAC	IMAC+pY-1000	LTQ-Orbitrap Elite	TNIK	Q9UKE5	S688	PQRTTSISPALARKNSPGNGSALGPRLGSQP	_KNS(ph)PGNGSALGPR_	Bone cancer
26434776	Bortezomib-HCDls2@H929 cells	SILAC	IMAC+pY-1000	LTQ-Orbitrap Elite	TNIK	Q9UKE5	S1021	LLRQEQAKLNEARKISVVNVNPTNIRPHSDT	_KIS(ph)VVNVNPTNIRPHSDTPEIR_	Bone cancer
26434776	Bortezomib-HCDls2@H929 cells	SILAC	IMAC+pY-1000	LTQ-Orbitrap Elite	TNIK	Q9UKE5	S707	GSALGPRLGSQPIRASNPDLRRTEPILESPL	_LGSQPIRAS(ph)NPDLR_	Bone cancer
26434776	Bortezomib-HCDls2@H929 cells	SILAC	IMAC+pY-1000	LTQ-Orbitrap Elite	TNIK	Q9UKE5	S701	KNSPGNGSALGPRLGSQPIRASNPDLRRTEP	_LGS(ph)QPIRASNPDLR_	Bone cancer
26434776	Bortezomib-HCDls2@H929 cells	SILAC	IMAC+pY-1000	LTQ-Orbitrap Elite	TNIK	Q9UKE5	S769	SSERTRVRANSKSEGSPVLPHEPAKVKPEES	_SEGS(ph)PVLPHEPAK_	Bone cancer
26434776	Bortezomib-HCDls2@H929 cells	SILAC	IMAC+pY-1000	LTQ-Orbitrap Elite	TNIK	Q9UKE5	S600	LRPVDPQIPHLVAVKSQGPALTASQSVHEQP	_S(ph)QGPALTASQSVHEQPTK_	Bone cancer
26434776	Bortezomib@H929 cells	SILAC	IMAC+pY-1000	LTQ-Orbitrap Elite	TNIK	Q9UKE5	S680	EEDIPPKVPQRTTSISPALARKNSPGNGSAL	_TTS(ph)IS(ph)PALARK_	Bone cancer
26434776	Bortezomib@H929 cells	SILAC	IMAC+pY-1000	LTQ-Orbitrap Elite	TNIK	Q9UKE5	S766	QagsSERTRVRANSKSEGSPVLPHEPAKVKP	_ANS(ph)KS(ph)EGSPVLPHEPAK_	Bone cancer
26434776	Bortezomib@H929 cells	SILAC	IMAC+pY-1000	LTQ-Orbitrap Elite	TNIK	Q9UKE5	S688	PQRTTSISPALARKNSPGNGSALGPRLGSQP	_KNS(ph)PGNGSALGPR_	Bone cancer
26434776	Bortezomib@H929 cells	SILAC	IMAC+pY-1000	LTQ-Orbitrap Elite	TNIK	Q9UKE5	S1021	LLRQEQAKLNEARKISVVNVNPTNIRPHSDT	_KIS(ph)VVNVNPTNIRPHSDTPEIR_	Bone cancer
26434776	Bortezomib@H929 cells	SILAC	IMAC+pY-1000	LTQ-Orbitrap Elite	TNIK	Q9UKE5	S707	GSALGPRLGSQPIRASNPDLRRTEPILESPL	_LGSQPIRAS(ph)NPDLR_	Bone cancer
26434776	Bortezomib@H929 cells	SILAC	IMAC+pY-1000	LTQ-Orbitrap Elite	TNIK	Q9UKE5	S701	KNSPGNGSALGPRLGSQPIRASNPDLRRTEP	_LGS(ph)QPIRASNPDLR_	Bone cancer
26434776	Bortezomib@H929 cells	SILAC	IMAC+pY-1000	LTQ-Orbitrap Elite	TNIK	Q9UKE5	S769	SSERTRVRANSKSEGSPVLPHEPAKVKPEES	_SEGS(ph)PVLPHEPAK_	Bone cancer
26434776	Bortezomib@H929 cells	SILAC	IMAC+pY-1000	LTQ-Orbitrap Elite	TNIK	Q9UKE5	S600	LRPVDPQIPHLVAVKSQGPALTASQSVHEQP	_S(ph)QGPALTASQSVHEQPTK_	Bone cancer
26434776	Bortezomib@H929 cells	SILAC	IMAC+pY-1000	LTQ-Orbitrap Elite	TNIK	Q9UKE5	S680	EEDIPPKVPQRTTSISPALARKNSPGNGSAL	_TTS(ph)IS(ph)PALARK_	Bone cancer
26434776	Bortezomib@H929 cells	SILAC	IMAC+pY-1000	LTQ-Orbitrap Elite	TNIK	Q9UKE5	S766	QagsSERTRVRANSKSEGSPVLPHEPAKVKP	_ANS(ph)KS(ph)EGSPVLPHEPAK_	Bone cancer
26434776	Bortezomib@H929 cells	SILAC	IMAC+pY-1000	LTQ-Orbitrap Elite	TNIK	Q9UKE5	S688	PQRTTSISPALARKNSPGNGSALGPRLGSQP	_KNS(ph)PGNGSALGPR_	Bone cancer
26434776	Bortezomib@H929 cells	SILAC	IMAC+pY-1000	LTQ-Orbitrap Elite	TNIK	Q9UKE5	S1021	LLRQEQAKLNEARKISVVNVNPTNIRPHSDT	_KIS(ph)VVNVNPTNIRPHSDTPEIR_	Bone cancer
26434776	Bortezomib@H929 cells	SILAC	IMAC+pY-1000	LTQ-Orbitrap Elite	TNIK	Q9UKE5	S707	GSALGPRLGSQPIRASNPDLRRTEPILESPL	_LGSQPIRAS(ph)NPDLR_	Bone cancer
26434776	Bortezomib@H929 cells	SILAC	IMAC+pY-1000	LTQ-Orbitrap Elite	TNIK	Q9UKE5	S701	KNSPGNGSALGPRLGSQPIRASNPDLRRTEP	_LGS(ph)QPIRASNPDLR_	Bone cancer
26434776	Bortezomib@H929 cells	SILAC	IMAC+pY-1000	LTQ-Orbitrap Elite	TNIK	Q9UKE5	S769	SSERTRVRANSKSEGSPVLPHEPAKVKPEES	_SEGS(ph)PVLPHEPAK_	Bone cancer
26434776	Bortezomib@H929 cells	SILAC	IMAC+pY-1000	LTQ-Orbitrap Elite	TNIK	Q9UKE5	S600	LRPVDPQIPHLVAVKSQGPALTASQSVHEQP	_S(ph)QGPALTASQSVHEQPTK_	Bone cancer
26434776	DMSO@H929 cells	SILAC	IMAC+pY-1000	LTQ-Orbitrap Elite	TNIK	Q9UKE5	S680	EEDIPPKVPQRTTSISPALARKNSPGNGSAL	TTS(ph)IS(ph)PALARK	Bone cancer
26434776	DMSO@H929 cells	SILAC	IMAC+pY-1000	LTQ-Orbitrap Elite	TNIK	Q9UKE5	S766	QagsSERTRVRANSKSEGSPVLPHEPAKVKP	ANS(ph)KS(ph)EGSPVLPHEPAK	Bone cancer
26434776	DMSO@H929 cells	SILAC	IMAC+pY-1000	LTQ-Orbitrap Elite	TNIK	Q9UKE5	S688	PQRTTSISPALARKNSPGNGSALGPRLGSQP	KNS(ph)PGNGSALGPR	Bone cancer
26434776	DMSO@H929 cells	SILAC	IMAC+pY-1000	LTQ-Orbitrap Elite	TNIK	Q9UKE5	S1021	LLRQEQAKLNEARKISVVNVNPTNIRPHSDT	KIS(ph)VVNVNPTNIRPHSDTPEIR	Bone cancer
26434776	DMSO@H929 cells	SILAC	IMAC+pY-1000	LTQ-Orbitrap Elite	TNIK	Q9UKE5	S707	GSALGPRLGSQPIRASNPDLRRTEPILESPL	LGSQPIRAS(ph)NPDLR	Bone cancer
26434776	DMSO@H929 cells	SILAC	IMAC+pY-1000	LTQ-Orbitrap Elite	TNIK	Q9UKE5	S701	KNSPGNGSALGPRLGSQPIRASNPDLRRTEP	LGS(ph)QPIRASNPDLR	Bone cancer
26434776	DMSO@H929 cells	SILAC	IMAC+pY-1000	LTQ-Orbitrap Elite	TNIK	Q9UKE5	S769	SSERTRVRANSKSEGSPVLPHEPAKVKPEES	SEGS(ph)PVLPHEPAK	Bone cancer
26434776	DMSO@H929 cells	SILAC	IMAC+pY-1000	LTQ-Orbitrap Elite	TNIK	Q9UKE5	S600	LRPVDPQIPHLVAVKSQGPALTASQSVHEQP	S(ph)QGPALTASQSVHEQPTK	Bone cancer
26434776	DMSO@H929 cells	SILAC	IMAC+pY-1000	LTQ-Orbitrap Elite	TNIK	Q9UKE5	S680	EEDIPPKVPQRTTSISPALARKNSPGNGSAL	TTS(ph)IS(ph)PALARK	Bone cancer
26434776	DMSO@H929 cells	SILAC	IMAC+pY-1000	LTQ-Orbitrap Elite	TNIK	Q9UKE5	S766	QagsSERTRVRANSKSEGSPVLPHEPAKVKP	ANS(ph)KS(ph)EGSPVLPHEPAK	Bone cancer
[truncated: 2,210 more rows]

## Sheet: TNIK_differential data
PubMed	Experimental condition	Quantification	Enrichment	Mass spectrometry	Mapped_gene	Mapped_ accession	Mapped_phosphosite	Sequence window	Modified sequence	Localization Probability	p_value	Absolute fold change	Expression	Species	Diseases/Study	Exp_code
20071362	(LPA/HB-EGF)@A498 cell line-Log2FC	SILAC	TiO2	LTQ Oribtrap	TNIK	IPI00514275	S640	EMPRQNSDPTSEN	QNS(ph)DPTSENPPLPTR	0.999007	<0.05		down-regulated	H	cellular signaling	Lysophosphatidic acid/HB-EGF
20071362	(LPA/serum starved)@A498 cell line-Log2FC	SILAC	TiO2	LTQ Oribtrap	TNIK	IPI00514275	S680	QRTTSISPALARK	TTSIS(ph)PALAR	0.999963	<0.05		down-regulated	H	cellular signaling	Lysophosphatidic acid
20363803	(Ang II(15 min)/Vehicle)@AT1R-HEK cells-AbsFC	SILAC	TiO2	LTQ-Orbitrap XL	TNIK	Q9UKE5	S640	EMPRQNSDPTSEN	_(gl)QNS(ph)DPTSENPPLPTR_	0.99786		2.9772	Up-regulated	H	AT1R signaling	Ang II
20363803	(Ang II(15 min)/Vehicle)@AT1R-HEK cells-AbsFC	SILAC	TiO2	LTQ-Orbitrap XL	TNIK	Q9UKE5	S678	VPQRTTSISPALA	_TTS(ph)IS(ph)PALAR_	1		0.72322	down-regulated	H	AT1R signaling	Ang II
20363803	(Ang II(15 min)/Vehicle)@AT1R-HEK cells-AbsFC	SILAC	TiO2	LTQ-Orbitrap XL	TNIK	Q9UKE5	S680	QRTTSISPALARK	_TTS(ph)IS(ph)PALAR_	1		0.72322	down-regulated	H	AT1R signaling	Ang II
20686112	(SII stimulated/Unstimulated)@HEK293 cells-AvgFC	SILAC	IMAC	LTQ Orbitrap XL	TNIK	IPI00145805	S707		LGSQPIRAS(ph)NPDLR	36.3		1.84	Up-regulated	H	beta-arrestinâ€“mediated signaling	SII Ang II
21406692	(NCM(1h)/Untreated)@HUES 9 cells-AbsFC	SILAC	TiO2	LTQ-FT Ultra+LTQ-Orbitrap+ LTQ-Orbitrap XL	TNIK	IPI00514275	S769	NSKSEGSPVLPHE	SEGS(ph)PVLPHEPAK	1		0.75	down-regulated	H	embryonic stem cell	NCM
21406692	(NCM(24h)/Untreated)@HUES 9 cells-AbsFC	SILAC	TiO2	LTQ-FT Ultra+LTQ-Orbitrap+ LTQ-Orbitrap XL	TNIK	IPI00514275	S688	ALARKNSPGNGSA	KNS(ph)PGNGSALGPR	1		0.61	down-regulated	H	embryonic stem cell	NCM
21406692	(NCM(6h)/Untreated)@HUES 9 cells-AbsFC	SILAC	TiO2	LTQ-FT Ultra+LTQ-Orbitrap+ LTQ-Orbitrap XL	TNIK	IPI00514275	S688	ALARKNSPGNGSA	KNS(ph)PGNGSALGPR	1		0.57	down-regulated	H	embryonic stem cell	NCM
21406692	(NCM(6h)/Untreated)@HUES 9 cells-AbsFC	SILAC	TiO2	LTQ-FT Ultra+LTQ-Orbitrap+ LTQ-Orbitrap XL	TNIK	IPI00514275	S769	NSKSEGSPVLPHE	SEGS(ph)PVLPHEPAK	1		0.67	down-regulated	H	embryonic stem cell	NCM
21406692	(NCM(6h)/Untreated)@HUES 9 cells-AbsFC	SILAC	TiO2	LTQ-FT Ultra+LTQ-Orbitrap+ LTQ-Orbitrap XL	TNIK	IPI00514275	S693	NSPGNGSALGPRL	KNSPGNGS(ph)ALGPR	0.91		0.57	down-regulated	H	embryonic stem cell	NCM
21406692	(PMA(1h)/Untreated)@HUES 9 cells-AbsFC	SILAC	TiO2	LTQ-FT Ultra+LTQ-Orbitrap+ LTQ-Orbitrap XL	TNIK	IPI00514275	S769	NSKSEGSPVLPHE	SEGS(ph)PVLPHEPAK	1		0.53	down-regulated	H	embryonic stem cell	Phorbol myristate acetate
21406692	(PMA(1h)/Untreated)@HUES 9 cells-AbsFC	SILAC	TiO2	LTQ-FT Ultra+LTQ-Orbitrap+ LTQ-Orbitrap XL	TNIK	IPI00514275	S640	EMPRQNSDPTSEN	QNS(ph)DPTSENPPLPTR	1		0.73	down-regulated	H	embryonic stem cell	Phorbol myristate acetate
21406692	(PMA(1h)/Untreated)@HUES 9 cells-AbsFC	SILAC	TiO2	LTQ-FT Ultra+LTQ-Orbitrap+ LTQ-Orbitrap XL	TNIK	IPI00514275	T643	RQNSDPTSENPPL	QNSDPT(ph)SENPPLPTR	0.81		0.73	down-regulated	H	embryonic stem cell	Phorbol myristate acetate
21406692	(PMA(24h)/Untreated)@HUES 9 cells-AbsFC	SILAC	TiO2	LTQ-FT Ultra+LTQ-Orbitrap+ LTQ-Orbitrap XL	TNIK	IPI00514275	S678	VPQRTTSISPALA	TTS(ph)IS(ph)PALAR	1		1.4;1.4	Up-regulated	H	embryonic stem cell	Phorbol myristate acetate
21406692	(PMA(24h)/Untreated)@HUES 9 cells-AbsFC	SILAC	TiO2	LTQ-FT Ultra+LTQ-Orbitrap+ LTQ-Orbitrap XL	TNIK	IPI00514275	S769	NSKSEGSPVLPHE	SEGS(ph)PVLPHEPAK	1		1.4	Up-regulated	H	embryonic stem cell	Phorbol myristate acetate
21406692	(PMA(30min)/Untreated)@HUES 9 cells-AbsFC	SILAC	TiO2	LTQ-FT Ultra+LTQ-Orbitrap+ LTQ-Orbitrap XL	TNIK	IPI00514275	S640	EMPRQNSDPTSEN	QNS(ph)DPTSENPPLPTR	1		0.55	down-regulated	H	embryonic stem cell	Phorbol myristate acetate
21406692	(PMA(30min)/Untreated)@HUES 9 cells-AbsFC	SILAC	TiO2	LTQ-FT Ultra+LTQ-Orbitrap+ LTQ-Orbitrap XL	TNIK	IPI00514275	S769	NSKSEGSPVLPHE	SEGS(ph)PVLPHEPAK	1		0.53	down-regulated	H	embryonic stem cell	Phorbol myristate acetate
21406692	(PMA(30min)/Untreated)@HUES 9 cells-AbsFC	SILAC	TiO2	LTQ-FT Ultra+LTQ-Orbitrap+ LTQ-Orbitrap XL	TNIK	IPI00514275	S678	VPQRTTSISPALA	TTS(ph)IS(ph)PALAR	1		1.39;1.32	Up-regulated	H	embryonic stem cell	Phorbol myristate acetate
21406692	(PMA(30min)/Untreated)@HUES 9 cells-AbsFC	SILAC	TiO2	LTQ-FT Ultra+LTQ-Orbitrap+ LTQ-Orbitrap XL	TNIK	IPI00514275	T643	RQNSDPTSENPPL	QNSDPT(ph)SENPPLPTR	0.81		0.45	down-regulated	H	embryonic stem cell	Phorbol myristate acetate
21406692	(PMA(6h)/Untreated)@HUES 9 cells-AbsFC	SILAC	TiO2	LTQ-FT Ultra+LTQ-Orbitrap+ LTQ-Orbitrap XL	TNIK	IPI00514275	S769	NSKSEGSPVLPHE	SEGS(ph)PVLPHEPAK	1		0.33	down-regulated	H	embryonic stem cell	Phorbol myristate acetate
21406692	(PMA(6h)/Untreated)@HUES 9 cells-AbsFC	SILAC	TiO2	LTQ-FT Ultra+LTQ-Orbitrap+ LTQ-Orbitrap XL	TNIK	IPI00514275	S680	QRTTSISPALARK	TTS(ph)IS(ph)PALAR	1		2.1;2.02	Up-regulated	H	embryonic stem cell	Phorbol myristate acetate
22424773	(Etoposide(24h)/DMSO)@U2OS cells-AbsFC	SILAC	TiO2	LTQ Orbitrap	TNIK	IPI00514275	S680	QRTTSISPALARK	TTS(ph)IS(ph)PALAR	1		0.53898	down-regulated	H	DNA damage response	Etoposide
22424773	(Etoposide(24h)/DMSO)@U2OS cells-AbsFC	SILAC	TiO2	LTQ Orbitrap	TNIK	IPI00514275	S769	NSKSEGSPVLPHE	SEGS(ph)PVLPHEPAK	0.940149		0.56003	down-regulated	H	DNA damage response	Etoposide
22424773	(Etoposide(24h)/DMSO)@U2OS cells-AbsFC	SILAC	TiO2	LTQ Orbitrap	TNIK	IPI00514275	S678	VPQRTTSISPALA	TTS(ph)IS(ph)PALAR	1		0.53898	down-regulated	H	DNA damage response	Etoposide
22424773	(IR/DMSO)@U2OS cells-AbsFC	SILAC	TiO2	LTQ Orbitrap	TNIK	IPI00514275	S547	SRLNRQSSPAMPH	QS(ph)SPAMPHK	0.866434		0.65067	down-regulated	H	DNA damage response	IR
22424773	(IR/DMSO)@U2OS cells-AbsFC	SILAC	TiO2	LTQ Orbitrap	TNIK	IPI00514275	S548	RLNRQSSPAMPHK	QSS(ph)PAMPHK	0.999404		0.73709	down-regulated	H	DNA damage response	IR
23898821	(Crizotinib/Control1)@H3122 cells SILAC R2-AbsFC	SILAC	IMAC	Q Exactive	TNIK	Q9UKE5	S1034	TNIRPHSDTPEIR	_ISVVNVNPTNIRPHS(ph)DTPEIRK_	0.77897		1.3561	Up-regulated	H	Lung cancer	Crizotinib (RTKi)
23898821	(Crizotinib/Control1)@H3122 cells SILAC R3-AbsFC	SILAC	IMAC	Q Exactive	TNIK	Q9UKE5	T581	GVQPARTPPMLRP	_SESFSISGVQPART(ph)PPMLRPVDPQIPHLVAVK_	0.995611		1.53163	Up-regulated	H	Lung cancer	Crizotinib (RTKi)
23898821	(Crizotinib/Control1)@H3122 cells mTRAQ R1-AbsFC	mTRAQ	IMAC	Q Exactive	TNIK	Q9UKE5	S688	ALARKNSPGNGSA	_KNS(ph)PGNGSALGPR_	0.999978		0.62711	down-regulated	H	Lung cancer	Crizotinib (RTKi)
23898821	(Crizotinib/Control1)@H3122 cells mTRAQ R1-AbsFC	mTRAQ	IMAC	Q Exactive	TNIK	Q9UKE5	S640	EMPRQNSDPTSEN	_QNS(ph)DPTSENPPLPTRIEK_	0.999998		0.67675	down-regulated	H	Lung cancer	Crizotinib (RTKi)
23898821	(Crizotinib/Control1)@H3122 cells mTRAQ R3-AbsFC	mTRAQ	IMAC	Q Exactive	TNIK	Q9UKE5	S548	RLNRQSSPAMPHK	_QSS(ph)PAMPHK_	0.988552		0.68348	down-regulated	H	Lung cancer	Crizotinib (RTKi)
23898821	(Crizotinib/Control1)@H3122 cells mTRAQ R3-AbsFC	mTRAQ	IMAC	Q Exactive	TNIK	Q9UKE5	S680	QRTTSISPALARK	_TTS(ph)IS(ph)PALAR_	0.999977		0.188101	down-regulated	H	Lung cancer	Crizotinib (RTKi)
23898821	(Crizotinib/Control2)@H3122 cells SILAC R1-AbsFC	SILAC	IMAC	Q Exactive	TNIK	Q9UKE5	S678	VPQRTTSISPALA	_TTS(ph)IS(ph)PALAR_	0.973327		1.33713	Up-regulated	H	Lung cancer	Crizotinib (RTKi)
23898821	(Crizotinib/Control2)@H3122 cells SILAC R1-AbsFC	SILAC	IMAC	Q Exactive	TNIK	Q9UKE5	S680	QRTTSISPALARK	_TTS(ph)IS(ph)PALAR_	0.999433		1.33713	Up-regulated	H	Lung cancer	Crizotinib (RTKi)
23898821	(Crizotinib/Control2)@H3122 cells SILAC R3-AbsFC	SILAC	IMAC	Q Exactive	TNIK	Q9UKE5	T581	GVQPARTPPMLRP	_SESFSISGVQPART(ph)PPMLRPVDPQIPHLVAVK_	0.995611		1.52465	Up-regulated	H	Lung cancer	Crizotinib (RTKi)
23898821	(Crizotinib/Control2)@H3122 cells mTRAQ R2-AbsFC	mTRAQ	IMAC	Q Exactive	TNIK	Q9UKE5	S548	RLNRQSSPAMPHK	_QSS(ph)PAMPHK_	0.988552		1.9779	Up-regulated	H	Lung cancer	Crizotinib (RTKi)
23898821	(Crizotinib/Control2)@H3122 cells mTRAQ R3-AbsFC	mTRAQ	IMAC	Q Exactive	TNIK	Q9UKE5	S680	QRTTSISPALARK	_TTS(ph)IS(ph)PALAR_	0.999977		0.236066	down-regulated	H	Lung cancer	Crizotinib (RTKi)
24275748	(Rapamycin(30min)/Control)@MCF7 cel-AbsFC	SILAC	TiO2	LTQ-Orbitrap XL	TNIK	Q9UKE5	S764	TRVRANSKSEGSP		0.971372		0.715999	down-regulated	H	autophagy	Rapamycin
24275748	(Rapamycin(30min)/Control)@MCF7 cel-AbsFC	SILAC	TiO2	LTQ-Orbitrap XL	TNIK	Q9UKE5	S707	SQPIRASNPDIRR		0.998622		0.759499	down-regulated	H	autophagy	Rapamycin
24275748	(Rapamycin(30min)/Control)@MCF7 cel-AbsFC	SILAC	TiO2	LTQ-Orbitrap XL	TNIK	Q9UKE5	S766	VRANSKSEGSPVI		0.898122		0.715999	down-regulated	H	autophagy	Rapamycin
25002506	(BI-D1870(2h)/DMSO)@A375 cells-Log2FC (calc)	SILAC	TiO2	Orbitrap	TNIK	Q9UKE5	S769		ANS (ph)KSEGS (ph)PVLPHEPAK	0.999992		1.5947	Up-regulated	H	Skin Cancer	BI-D1870 (RSKi)
25002506	(BI-D1870+PMA(30min)/PMA(30min))@HEK293 cells-Log2FC (calc)	SILAC	TiO2	Orbitrap	TNIK	Q9UKE5	S560		VANRIS (ph)DPNLPPR	1		1.6719	Up-regulated	H	Skin Cancer	BI-D1870 (RSKi) + PMA
25002506	(BI-D1870+PMA(30min)/PMA(30min))@HEK293 cells-Log2FC (calc)	SILAC	TiO2	Orbitrap	TNIK	Q9UKE5	S766		VRANS (ph)KS (ph)EGSPVLPHEPAK	0.994198		0.76	down-regulated	H	Skin Cancer	BI-D1870 (RSKi) + PMA
25002506	(BI-D1870+PMA(30min)/PMA(30min))@HEK293 cells-Log2FC (calc)	SILAC	TiO2	Orbitrap	TNIK	Q9UKE5	S769		ANS (ph)KSEGS (ph)PVLPHEPAK	0.999992		1.4301	Up-regulated	H	Skin Cancer	BI-D1870 (RSKi) + PMA
25002506	(BI-D1870+PMA(30min)/PMA(30min))@HEK293 cells-Log2FC (calc)	SILAC	TiO2	Orbitrap	TNIK	Q9UKE5	S688		KNS (ph)PGNGSALGPR	1		1.9625	Up-regulated	H	Skin Cancer	BI-D1870 (RSKi) + PMA
25002506	(PD184352 (2h)/DMSO)@A375 cells-Log2FC (calc)	SILAC	TiO2	Orbitrap	TNIK	Q9UKE5	S766		VRANS (ph)KS (ph)EGSPVLPHEPAK	0.994198		0.70427	down-regulated	H	Skin Cancer	PD184352 (MEKi)
25002506	(PD184352 (2h)/DMSO)@A375 cells-Log2FC (calc)	SILAC	TiO2	Orbitrap	TNIK	Q9UKE5	S769		ANS (ph)KSEGS (ph)PVLPHEPAK	0.999992		0.56488	down-regulated	H	Skin Cancer	PD184352 (MEKi)
25002506	(PD184352+PMA (30min)/PMA (30min))@HEK293 cells-Log2FC (calc)	SILAC	TiO2	Orbitrap	TNIK	Q9UKE5	S764		VRANS (ph)KS (ph)EGSPVLPHEPAK	0.999712		0.48274	down-regulated	H	Skin Cancer	PD184352 (MEKi)
25002506	(PD184352+PMA (30min)/PMA (30min))@HEK293 cells-Log2FC (calc)	SILAC	TiO2	Orbitrap	TNIK	Q9UKE5	S769		ANS (ph)KSEGS (ph)PVLPHEPAK	0.999992		1.7748	Up-regulated	H	Skin Cancer	PD184352 (MEKi)
25002506	(PD184352+PMA (30min)/PMA (30min))@HEK293 cells-Log2FC (calc)	SILAC	TiO2	Orbitrap	TNIK	Q9UKE5	S640		QNS (ph)DPTSENPPLPTR	1		0.43145	down-regulated	H	Skin Cancer	PD184352 (MEKi)
25002506	(RSK1/2 RNAi PMA (30min)/Control)@HEK293 cells-Log2FC (calc)	SILAC	TiO2	Orbitrap	TNIK	Q9UKE5	S640		QNS (ph)DPTSENPPLPTR	1		1.7372	Up-regulated	H	Skin Cancer	RSK1/2-RNAi
25002506	(RSK1/2 RNAi/Control)@A375 cells-Log2FC (calc)	SILAC	TiO2	Orbitrap	TNIK	Q9UKE5	T581		T (ph)PPMLRPVDPQIPHLVAVK	1		0.56904	down-regulated	H	Skin Cancer	RSK1/2-RNAi
25002506	(RSK1/2 RNAi/Control)@A375 cells-Log2FC (calc)	SILAC	TiO2	Orbitrap	TNIK	Q9UKE5	S640		QNS (ph)DPTSENPPLPTR	1		0.36135	down-regulated	H	Skin Cancer	RSK1/2-RNAi
25002506	(RSK1/2 RNAi/Control)@A375 cells-Log2FC (calc)	SILAC	TiO2	Orbitrap	TNIK	Q9UKE5	S678		TTS (ph)IS (ph)PALAR	0.933087		0.64385	down-regulated	H	Skin Cancer	RSK1/2-RNAi
25002506	(RSK1/2 RNAi/Control)@A375 cells-Log2FC (calc)	SILAC	TiO2	Orbitrap	TNIK	Q9UKE5	S680		TTS (ph)IS (ph)PALAR	0.999999		0.47878	down-regulated	H	Skin Cancer	RSK1/2-RNAi
25002506	(RSK1/2 RNAi/Control)@A375 cells-Log2FC (calc)	SILAC	TiO2	Orbitrap	TNIK	Q9UKE5	S707		LGSQPIRAS (ph)NPDLR	1		0.31988	down-regulated	H	Skin Cancer	RSK1/2-RNAi
25003641	(VE-821/DMSO)@HL-60 cells-Log2FC	SILAC	TiO2	Q Exactive	TNIK	Q9UKE5	S640	ALNVTSHRVEMPRQNSDPTSENPPLPTRIEK	_QNS(ph)DPTSENPPLPTR_	0.968465			Up-regulated	H	leukemia	VE-821 (ATM/ATR inh)
25404012	(EGF/Control)@H1975 cell line-AbsFC	SILAC	TiO2	LTQ Orbitrap Elite+LTQ Orbitrap	TNIK	NP_055843.1	S707		LGSQPIRAS(ph)NPDLR	0.999998		1.6222	Up-regulated	H	Lung adenocarcinoma	EGF
25404012	(EGF/Control)@H1975 cell line-AbsFC	SILAC	TiO2	LTQ Orbitrap Elite+LTQ Orbitrap	TNIK	NP_055843.1	S678		TTS(ph)ISPALAR	0.867282		1.582	Up-regulated	H	Lung adenocarcinoma	EGF
25404012	(EGF/Control)@H3255 cell line-AbsFC	SILAC	TiO2	LTQ Orbitrap Elite+LTQ Orbitrap	TNIK	NP_055843.1	S769		ANS(ph)KSEGS(ph)PVLPHEPAK	0.999461		0.36422	down-regulated	H	Lung adenocarcinoma	EGF
25404012	(EGF/Control)@H3255 cell line-AbsFC	SILAC	TiO2	LTQ Orbitrap Elite+LTQ Orbitrap	TNIK	NP_055843.1	S764		ANS(ph)KSEGS(ph)PVLPHEPAK	0.99811		1.4752	Up-regulated	H	Lung adenocarcinoma	EGF
25404012	(EGF/Control)@H3255 cell line-AbsFC	SILAC	TiO2	LTQ Orbitrap Elite+LTQ Orbitrap	TNIK	NP_055843.1	S766		ANS(ph)KS(ph)EGSPVLPHEPAK	0.978949		0.49198	down-regulated	H	Lung adenocarcinoma	EGF
25404012	(Erlotinib+EGF/Control)@H3255 cell line-AbsFC	SILAC	TiO2	LTQ Orbitrap Elite+LTQ Orbitrap	TNIK	NP_055843.1	S769		ANS(ph)KSEGS(ph)PVLPHEPAK	0.999461		3.5301	Up-regulated	H	Lung adenocarcinoma	Erlotinib+EGF
25404012	(Erlotinib+EGF/Control)@H3255 cell line-AbsFC	SILAC	TiO2	LTQ Orbitrap Elite+LTQ Orbitrap	TNIK	NP_055843.1	S766		ANS(ph)KS(ph)EGSPVLPHEPAK	0.978949		2.2832	Up-regulated	H	Lung adenocarcinoma	Erlotinib+EGF
25404012	(Erlotinib+EGF/Control)@H3255 cell line-AbsFC	SILAC	TiO2	LTQ Orbitrap Elite+LTQ Orbitrap	TNIK	NP_055843.1	S764		ANS(ph)KSEGS(ph)PVLPHEPAK	0.99811		0.27978	down-regulated	H	Lung adenocarcinoma	Erlotinib+EGF
26270265	(PurvalanolA/PurvalanolA+AZD1152)@HeLa S3 cells-Log2FC	SILAC	TiO2	LTQ-Orbitrap	TNIK	TNIK	S680	EEDIPPKVPQRTTSISPALARKNSPGNGSAL	TTSIS(ph)PALAR;TTSIS(ph)PALAR		0.0199		down-regulated	H	Aurora kinases	PurvalanolA+AZD1152
27794612	(Gefitinib/DMSO)@A431cell line-AbsFC (calc)	TMT	Fe IMAC	Q Exactive	TNIK	F5H865	S680		TTSIS(ph)PALAR	0.993424	6.63E-05	0.578923	down-regulated	H	Squamous cell carcinoma	Gefitinib (EGFRi)
27794612	(Gefitinib/DMSO)@A431cell line-AbsFC (calc)	TMT	Fe IMAC	Q Exactive	TNIK	F5H865	S548		QSS(ph)PAMPHK	0.936017	0.0149222	0.624844	down-regulated	H	Squamous cell carcinoma	Gefitinib (EGFRi)
27794612	(Gefitinib/DMSO)@A431cell line-AbsFC (calc)	TMT	Fe IMAC	Q Exactive	TNIK	F5H865	S769		SEGS(ph)PVLPHEPAK	0.8979	0.000124766	0.535898	down-regulated	H	Squamous cell carcinoma	Gefitinib (EGFRi)
27834733	(Cobimetinib+Pictilisib/DMSO)@RAS-NHA cells-AbsFC	SILAC	TiO2	LTQ-Orbitrap Velos	TNIK	Q9UKE5	S769	SEGSPVLPHEPAKVKPEESR	SEGS(ph)PVLPHEPAKVKPEESR			1.5818;1.6228	Up-regulated	H	Glioblastoma	Cobimetinib+Pictilisib
27834733	(IDH1mut/Control)@NHA cells-AbsFC	SILAC	TiO2	LTQ-Orbitrap Velos	TNIK	Q9UKE5	S707	LGSQPIRASNPDLR	LGSQPIRAS(ph)NPDLR			2.6699;2.608	Up-regulated	H	Glioblastoma	mutIDH1_R132
27834733	(RAS-NHA cells/IDH1mut)@NHA cells-AbsFC	SILAC	TiO2	LTQ-Orbitrap Velos	TNIK	Q9UKE5	S707	LGSQPIRASNPDLR	LGSQPIRAS(ph)NPDLR			0.34558;0.33573	down-regulated	H	Glioblastoma	RAS Overexp/IDH1mut
28102081	(Her2+ve AU565 cell /Her2-ve T47D cell-Log2FC	TMT	TIO2+Anti-pY	Q Exactive HF	TNIK	Q9UKE5	S678	RQEEDIPPKVPQRTTSISPALARKNSPGNGS		0.937167	0.0174943		Up-regulated	H	Breast Tumor	Her2 Pos/Neg
28102081	(Her2+ve AU565 cell /Her2-ve T47D cell-Log2FC	TMT	TIO2+Anti-pY	Q Exactive HF	TNIK	Q9UKE5	S640	ALNVTSHRVEMPRQNSDPTSENPPLPTRIEK		0.890071	0.00500108		Up-regulated	H	Breast Tumor	Her2 Pos/Neg
28102081	(Her2+ve AU565 cell /Her2-ve T47D cell-Log2FC	TMT	TIO2+Anti-pY	Q Exactive HF	TNIK	Q9UKE5	S707	GSALGPRLGSQPIRASNPDLRRTEPILESPL		0.998913	0.00414736		Up-regulated	H	Breast Tumor	Her2 Pos/Neg
28102081	(Her2+ve AU565 cell/Her2-ve MDA-MB-231 cell-Log2FC	TMT	TIO2+Anti-pY	Q Exactive HF	TNIK	Q9UKE5	S707	GSALGPRLGSQPIRASNPDLRRTEPILESPL		0.998913	0.00414736		Up-regulated	H	Breast Tumor	Her2 Pos/Neg
28102081	(Her2+ve AU565 cell/Her2-ve MDA-MB-231 cell-Log2FC	TMT	TIO2+Anti-pY	Q Exactive HF	TNIK	Q9UKE5	S640	ALNVTSHRVEMPRQNSDPTSENPPLPTRIEK		0.890071	0.00500108		Up-regulated	H	Breast Tumor	Her2 Pos/Neg
28102081	(Her2+ve AU565 cell/Her2-ve MDA-MB-231 cell-Log2FC	TMT	TIO2+Anti-pY	Q Exactive HF	TNIK	Q9UKE5	S678	RQEEDIPPKVPQRTTSISPALARKNSPGNGS		0.937167	0.0174943		Up-regulated	H	Breast Tumor	Her2 Pos/Neg
28102081	(Her2+ve HCC1954 cell/Her2-ve HCC1500 cell-Log2FC	TMT	TIO2+Anti-pY	Q Exactive HF	TNIK	Q9UKE5	S678	RQEEDIPPKVPQRTTSISPALARKNSPGNGS		0.937167	0.0174943		Up-regulated	H	Breast Tumor	Her2 Pos/Neg
28102081	(Her2+ve HCC1954 cell/Her2-ve HCC1500 cell-Log2FC	TMT	TIO2+Anti-pY	Q Exactive HF	TNIK	Q9UKE5	S640	ALNVTSHRVEMPRQNSDPTSENPPLPTRIEK		0.890071	0.00500108		Up-regulated	H	Breast Tumor	Her2 Pos/Neg
28102081	(Her2+ve HCC1954 cell/Her2-ve HCC1500 cell-Log2FC	TMT	TIO2+Anti-pY	Q Exactive HF	TNIK	Q9UKE5	S707	GSALGPRLGSQPIRASNPDLRRTEPILESPL		0.998913	0.00414736		Up-regulated	H	Breast Tumor	Her2 Pos/Neg
28102081	(Her2+ve SKBR3/CAMA1 cell/Her2-ve T47D cell-Log2FC	TMT	TIO2+Anti-pY	Q Exactive HF	TNIK	Q9UKE5	S640	ALNVTSHRVEMPRQNSDPTSENPPLPTRIEK		0.890071	0.00500108		Up-regulated	H	Breast Tumor	Her2 Pos/Neg
28102081	(Her2+ve SKBR3/CAMA1 cell/Her2-ve T47D cell-Log2FC	TMT	TIO2+Anti-pY	Q Exactive HF	TNIK	Q9UKE5	S678	RQEEDIPPKVPQRTTSISPALARKNSPGNGS		0.937167	0.0174943		Up-regulated	H	Breast Tumor	Her2 Pos/Neg
28102081	(Her2+ve SKBR3/CAMA1 cell/Her2-ve T47D cell-Log2FC	TMT	TIO2+Anti-pY	Q Exactive HF	TNIK	Q9UKE5	S707	GSALGPRLGSQPIRASNPDLRRTEPILESPL		0.998913	0.00414736		Up-regulated	H	Breast Tumor	Her2 Pos/Neg
28102081	(Her2+ve/Her2-ve)@AU565+T47D cell-Log2FC	TMT	TIO2+Anti-pY	Q Exactive HF	TNIK	Q9UKE5	S707	GSALGPRLGSQPIRASNPDLRRTEPILESPL		0.890071	0.00190406		Up-regulated	H	Breast Tumor	Her2 Pos/Neg
28102081	(Her2+ve/Her2-ve)@AU565+T47D cell-Log2FC	TMT	TIO2+Anti-pY	Q Exactive HF	TNIK	Q9UKE5	S688	PQRTTSISPALARKNSPGNGSALGPRLGSQP		0.998913	0.00190406		Up-regulated	H	Breast Tumor	Her2 Pos/Neg
28102081	(Her2+ve/Her2-ve)@HCC1954+HCC1500 cell-Log2FC	TMT	TIO2+Anti-pY	Q Exactive HF	TNIK	Q9UKE5	S707	GSALGPRLGSQPIRASNPDLRRTEPILESPL		0.836956	0.890071		Up-regulated	H	Breast Tumor	Her2 Pos/Neg
28102081	(Her2+ve/Her2-ve)@HCC1954+HCC1500 cell-Log2FC	TMT	TIO2+Anti-pY	Q Exactive HF	TNIK	Q9UKE5	S688	PQRTTSISPALARKNSPGNGSALGPRLGSQP		1	0.998913		Up-regulated	H	Breast Tumor	Her2 Pos/Neg
28102081	(Her2+ve/Her2-ve)@SKBR3/CAMA1+T47D cell-Log2FC	TMT	TIO2+Anti-pY	Q Exactive HF	TNIK	Q9UKE5	S688	PQRTTSISPALARKNSPGNGSALGPRLGSQP		0.947995	0.00190406		Up-regulated	H	Breast Tumor	Her2 Pos/Neg
28102081	(Her2+ve/Her2-ve)@SKBR3/CAMA1+T47D cell-Log2FC	TMT	TIO2+Anti-pY	Q Exactive HF	TNIK	Q9UKE5	T643	VTSHRVEMPRQNSDPTSENPPLPTRIEKFDR		0.896675	0.00600248		down-regulated	H	Breast Tumor	Her2 Pos/Neg
28102081	(Her2+ve/Her2-ve)@SKBR3/CAMA1+T47D cell-Log2FC	TMT	TIO2+Anti-pY	Q Exactive HF	TNIK	Q9UKE5	S707	GSALGPRLGSQPIRASNPDLRRTEPILESPL		0.977888	0.00190406		Up-regulated	H	Breast Tumor	Her2 Pos/Neg
28103766	(Imatinib mesylate(IM) res K562-STI-R cell line/K562 cell line)-AbsFC	Label free	Titansphere Phos-TiO	Q Exactive Plus	TNIK	Q9UKE5	T676		T(ph)TSISPALAR			0.469906	down-regulated	H	Chronic myelogenous leukemia	Imatinib Res_K562-STI-R/K562
28103766	(Imatinib mesylate(IM) res K562-STI-R cell line/K562 cell line)-AbsFC	Label free	Titansphere Phos-TiO	Q Exactive Plus	TNIK	Q9UKE5	S600		S(ph)QGPALTASQSVHEQPTK			0.375104	down-regulated	H	Chronic myelogenous leukemia	Imatinib Res_K562-STI-R/K562
28103766	(Imatinib mesylate(IM) res K562-STI-R cell line/K562 cell line)-AbsFC	Label free	Titansphere Phos-TiO	Q Exactive Plus	TNIK	Q9UKE5	S688		KNS(ph)PGNGSALGPR			0.300703	down-regulated	H	Chronic myelogenous leukemia	Imatinib Res_K562-STI-R/K562
28103766	(Imatinib mesylate(IM) res K562-STI-R cell line/K562 cell line)-AbsFC	Label free	Titansphere Phos-TiO	Q Exactive Plus	TNIK	Q9UKE5	S640		QNS(ph)DPTSENPPLPTR			0.356743	down-regulated	H	Chronic myelogenous leukemia	Imatinib Res_K562-STI-R/K562
28176443	(KD8S431A/KD8S431D)@A431 cells-AbsFC	TMT	TiO2	Orbitrap Fusion Tribrid	TNIK	NP_001155034.1	S707	GSQPIRASNPDLRRT	LGSQPIRAS(ph)NPDLR	100		0.659802	down-regulated	H	Squamous cell carcinoma	mutKRT8_S431A/S431D
28176443	(KD8S431D/KD8WT)@A431 cells-AbsFC	TMT	TiO2	Orbitrap Fusion Tribrid	TNIK	NP_001155034.1	S707	GSQPIRASNPDLRRT	LGSQPIRAS(ph)NPDLR	100		0.636212	down-regulated	H	Squamous cell carcinoma	mutKRT8_S431D/WT
28176443	(KD8S73A/KD8S73D)@A431 cells-AbsFC	TMT	TiO2	Orbitrap Fusion Tribrid	TNIK	NP_001155034.1	S707	GSQPIRASNPDLRRT	LGSQPIRAS(ph)NPDLR	100		1.64625	Up-regulated	H	Squamous cell carcinoma	mutKRT8_S73A/S73D
28176443	(KD8S73A/KD8WT)@A431 cells-AbsFC	TMT	TiO2	Orbitrap Fusion Tribrid	TNIK	NP_001155034.1	S707	GSQPIRASNPDLRRT	LGSQPIRAS(ph)NPDLR	100		0.748395	down-regulated	H	Squamous cell carcinoma	mutKRT8_S73A/WT
28176443	(KD8S73D/KD8WT)@A431 cells-AbsFC	TMT	TiO2	Orbitrap Fusion Tribrid	TNIK	NP_001155034.1	S707	GSQPIRASNPDLRRT	LGSQPIRAS(ph)NPDLR	100		1.32685	Up-regulated	H	Squamous cell carcinoma	mutKRT8_S73D/WT
28919041	(Rapamycin/DMSO)@HeLa cells-Log2FC	SILAC	IMAC	Orbitrap Fusion (Q-OT-qlT)	TNIK	Q9UKE5	S680				2.83E-05	1.72987	Up-regulated	H	split-cAbl kinase	Rapamycin
28919041	(Rapamycin/DMSO)@HeLa cells-Log2FC	SILAC	IMAC	Orbitrap Fusion (Q-OT-qlT)	TNIK	Q9UKE5	S769				0.000199611	1.97255	Up-regulated	H	split-cAbl kinase	Rapamycin
29154753	(High Cyclin A/Low Cyclin A)@Mitotic arrested RPE-1 cells-Avg Log2FC	SILAC	TiO2	Q-Exactive Plus	TNIK	Q9UKE5	S640		QNS(ph)DPTSENPPLPTR	1	0.05		down-regulated	H	Stimuli	Cyclin A (high/low)
29255136	(SCH772984/DMSO)@WM239A cell line-Log2FC	SILAC	TiO2	Orbitrap Fusion	TNIK	Q9UKE5	S570	VANRISDPNLPPRSESFSISGVQPARTPPML	SES(ph)FSISGVQPAR		0.0014364		Up-regulated	H	ERK inhibitors	SCH772984 (ERKi)
29255136	(Trametinib/DMSO)@WM239A cell line-Log2FC	SILAC	TiO2	Orbitrap Fusion	TNIK	Q9UKE5	S640	ALNVTSHRVEMPRQNSDPTSENPPLPTRIEK	QNS(ph)DPTSENPPLPTR		0.00404215		down-regulated	H	ERK inhibitors	Trametinib
29255136	(Trametinib/DMSO)@WM239A cell line-Log2FC	SILAC	TiO2	Orbitrap Fusion	TNIK	Q9UKE5	S570	VANRISDPNLPPRSESFSISGVQPARTPPML	SES(ph)FSISGVQPAR		0.00319359		Up-regulated	H	ERK inhibitors	Trametinib
30459283	(Crizotinib/DMSO)@NB1 cell-AvgFC	SILAC	TiO2	Q Exactive HF-X	TNIK	Q9UKE5	S548	RLNRQSSPAMPHK		0.973542		0.434424	down-regulated	H	Neuroblastoma	Crizotinib (RTKi)
30459283	(Crizotinib/DMSO)@NB1 cell-AvgFC	SILAC	TiO2	Q Exactive HF-X	TNIK	Q9UKE5	S707	SQPIRASNPDLRR		0.999998		0.767165	down-regulated	H	Neuroblastoma	Crizotinib (RTKi)
30459283	(Crizotinib/DMSO)@NB1 cell-AvgFC	SILAC	TiO2	Q Exactive HF-X	TNIK	Q9UKE5	S640	EMPRQNSDPTSEN		1		1.5775	Up-regulated	H	Neuroblastoma	Crizotinib (RTKi)
30459283	(Crizotinib/DMSO)@NB1 cell-AvgFC	SILAC	TiO2	Q Exactive HF-X	TNIK	Q9UKE5	S678	VPQRTTSISPALA		0.772799		2.31428	Up-regulated	H	Neuroblastoma	Crizotinib (RTKi)
30459283	(Crizotinib/DMSO)@NB1 cell-AvgFC	SILAC	TiO2	Q Exactive HF-X	TNIK	Q9UKE5	S769	NSKSEGSPVLPHE		0.999999		1.36748	Up-regulated	H	Neuroblastoma	Crizotinib (RTKi)
30459283	(Crizotinib/DMSO)@NB1 cell-AvgFC	SILAC	TiO2	Q Exactive HF-X	TNIK	Q9UKE5	T987	VYQTSPTDEDEED		0.878587		0.675904	down-regulated	H	Neuroblastoma	Crizotinib (RTKi)
30459283	(LDK378/DMSO)@NB1 cell-AvgFC	SILAC	TiO2	Q Exactive HF-X	TNIK	Q9UKE5	T987	VYQTSPTDEDEED		0.878587		0.711491	down-regulated	H	Neuroblastoma	Ceritinib (ALKi)
30459283	(LDK378/DMSO)@NB1 cell-AvgFC	SILAC	TiO2	Q Exactive HF-X	TNIK	Q9UKE5	S769	NSKSEGSPVLPHE		0.999999		1.43847	Up-regulated	H	Neuroblastoma	Ceritinib (ALKi)
30459283	(LDK378/DMSO)@NB1 cell-AvgFC	SILAC	TiO2	Q Exactive HF-X	TNIK	Q9UKE5	S548	RLNRQSSPAMPHK		0.973542		1.64174	Up-regulated	H	Neuroblastoma	Ceritinib (ALKi)
30459283	(TAE684/DMSO)@NB1 cell-AvgFC	SILAC	TiO2	Q Exactive HF-X	TNIK	Q9UKE5	S548	RLNRQSSPAMPHK		0.973542		0.65724	down-regulated	H	Neuroblastoma	TAE684 (ALKi)
30459283	(TAE684/DMSO)@NB1 cell-AvgFC	SILAC	TiO2	Q Exactive HF-X	TNIK	Q9UKE5	S769	NSKSEGSPVLPHE		0.999999		1.38654	Up-regulated	H	Neuroblastoma	TAE684 (ALKi)
30459283	(TAE684/DMSO)@NB1 cell-AvgFC	SILAC	TiO2	Q Exactive HF-X	TNIK	Q9UKE5	S678	VPQRTTSISPALA		0.772799		1.47003	Up-regulated	H	Neuroblastoma	TAE684 (ALKi)
31108958	(J82 cells/TERT-NHUC cells)-AbsFC	TMT	TiO2	Orbitrap Fusion TribridÂ	TNIK	NP_055843.1	S769		SEGsPVLPHEPAK			2.065	Up-regulated	H	Bladder Carcinoma	J82/TERT-NHUC cells
31108958	(SW780 cells/TERT-NHUC cells)-AbsFC	TMT	TiO2	Orbitrap Fusion TribridÂ	TNIK	NP_055843.1	S769		SEGsPVLPHEPAK			0.755	down-regulated	H	Bladder Carcinoma	SW780/TERT-NHUC cells
31108958	(VMCUB-1 cells/TERT-NHUC cells)-AbsFC	TMT	TiO2	Orbitrap Fusion TribridÂ	TNIK	NP_055843.1	S769		SEGsPVLPHEPAK			2.065	Up-regulated	H	Bladder Carcinoma	VMCUB-1/TERT-NHUC cells
32156701	(Isoproterenol/Basal)@RE cells-AbsFC	TMT	Ti-IMAC	QExactive HF	TNIK	Q9UKE5	S1021	LLRQEQAKLNEARKISVVNVNPTNIRPHSDT		0.999995		0.533819	down-regulated	H	PP2A substrate specificity	Isoproterenol
32156701	(Isoproterenol/Basal)@RE cells-AbsFC	TMT	Ti-IMAC	QExactive HF	TNIK	Q9UKE5	S707	GSALGPRLGSQPIRASNPDLRRTEPILESPL		0.998309		0.703792	down-regulated	H	PP2A substrate specificity	Isoproterenol
32156701	(Dox_PP2A overexp/Basal)@OE cells-AbsFC	TMT	Ti-IMAC	QExactive HF	TNIK	Q9UKE5	S769	SSERTRVRANSKSEGSPVLPHEPAKVKPEES		0.99069		1.64639	Up-regulated	H	PP2A substrate specificity	PP2A overexp
32156701	(Dox_PP2A overexp/Basal)@RE cells-AbsFC	TMT	Ti-IMAC	QExactive HF	TNIK	Q9UKE5	S1021	LLRQEQAKLNEARKISVVNVNPTNIRPHSDT		0.999995		0.616866	down-regulated	H	PP2A substrate specificity	PP2A overexp
32156701	(dox/Isoproterenol)@RE cells-AbsFC	TMT	Ti-IMAC	QExactive HF	TNIK	Q9UKE5	S769	SSERTRVRANSKSEGSPVLPHEPAKVKPEES		0.99069		0.728837	down-regulated	H	PP2A substrate specificity	Dox/Isoproterenol
32156701	(dox/Isoproterenol)@RE cells-AbsFC	TMT	Ti-IMAC	QExactive HF	TNIK	Q9UKE5	S1021	LLRQEQAKLNEARKISVVNVNPTNIRPHSDT		0.999995		1.45742	Up-regulated	H	PP2A substrate specificity	Dox/Isoproterenol
32156701	(dox/Isoproterenol)@RE cells-AbsFC	TMT	Ti-IMAC	QExactive HF	TNIK	Q9UKE5	S707	GSALGPRLGSQPIRASNPDLRRTEPILESPL		0.998309		1.32577	Up-regulated	H	PP2A substrate specificity	Dox/Isoproterenol
32400009	(B56i_G1S(15min)/Untreated)@HeLa cells-Log2FC	TMT	Fe?NTA	Orbitrap Fusion Lumos	TNIK	Q9UKE5	S707	NSPGNGSALGPRLGSQPIRASNPDLRRTEPILESPLQRTSS		1	0		Up-regulated	H	Tumorigenesis	PP2Aâ€B56i_G1S
32400009	(B56i_Mitosis/Untreated)@HeLa cells-Log2FC	TMT	Fe?NTA	Orbitrap Fusion Lumos	TNIK	Q9UKE5	S640	SGFQEALNVTSHRVEMPRQNSDPTSENPPLPTRIEKFDRSS		1	0.01		Up-regulated	H	Tumorigenesis	PP2Aâ€B56i_Mitosis
32400009	(B56i_Mitosis/Untreated)@HeLa cells-Log2FC	TMT	Fe?NTA	Orbitrap Fusion Lumos	TNIK	Q9UKE5	S526	QRQEQRPVEKKPLYHYKEGMSPSEKPAWAKEVEERSRLNRQ		1	0.01		Up-regulated	H	Tumorigenesis	PP2Aâ€B56i_Mitosis
33357429	(HyIL6+CDK8 inhibition/Unstimulated)@CD4+ Th1 Cells-AvgFC	SILAC	IMAC	Q Exactive Plus	TNIK	Q9UKE5	S707	GSALGPRLGSQPIRASNPDLRRTEPILESPL	LGSQPIRAS(ph)NPDLR	0.999996	0.00309505	0.690075	down-regulated	H	Cytokine stimulation	HyIL6+CDK8i
33417854	(SARS CoV2(1h)/Mock)@iPSCderived iAT2 cells-Log2FC	TMT	IMAC-Fe	Q-Exactive HF-X	TNIK	Q9UKE5	S766	QAGSSERTRVRANSKSEGSPVLPHEPAKVKP	ANSKS(ph)EGSPVLPHEPAK	0.80752	2.41633E-07		down-regulated	H	Viral-Infection	Inf_SARS CoV2
33417854	(SARS CoV2(1h)/Mock)@iPSCderived iAT2 cells-Log2FC	TMT	IMAC-Fe	Q-Exactive HF-X	TNIK	Q9UKE5	S769	SSERTRVRANSKSEGSPVLPHEPAKVKPEES	ANS(ph)KSEGS(ph)PVLPHEPAK	0.999985	6.53674E-08		down-regulated	H	Viral-Infection	Inf_SARS CoV2
33417854	(SARS CoV2(1h)/Mock)@iPSCderived iAT2 cells-Log2FC	TMT	IMAC-Fe	Q-Exactive HF-X	TNIK	Q9UKE5	S764	GSQAGSSERTRVRANSKSEGSPVLPHEPAKV	ANS(ph)KSEGS(ph)PVLPHEPAK	0.992867	5.70472E-05		down-regulated	H	Viral-Infection	Inf_SARS CoV2
33417854	(SARS CoV2(3h)/Mock)@iPSCderived iAT2 cells-Log2FC	TMT	IMAC-Fe	Q-Exactive HF-X	TNIK	Q9UKE5	S769	SSERTRVRANSKSEGSPVLPHEPAKVKPEES	ANS(ph)KSEGS(ph)PVLPHEPAK	0.999985	4.17736E-05		Up-regulated	H	Viral-Infection	Inf_SARS CoV2
33417854	(SARS CoV2(3h)/Mock)@iPSCderived iAT2 cells-Log2FC	TMT	IMAC-Fe	Q-Exactive HF-X	TNIK	Q9UKE5	S764	GSQAGSSERTRVRANSKSEGSPVLPHEPAKV	ANS(ph)KSEGS(ph)PVLPHEPAK	0.992867	1.75752E-05		Up-regulated	H	Viral-Infection	Inf_SARS CoV2
33417854	(SARS CoV2(3h)/Mock)@iPSCderived iAT2 cells-Log2FC	TMT	IMAC-Fe	Q-Exactive HF-X	TNIK	Q9UKE5	S766	QAGSSERTRVRANSKSEGSPVLPHEPAKVKP	ANSKS(ph)EGSPVLPHEPAK	0.80752	5.81774E-06		Up-regulated	H	Viral-Infection	Inf_SARS CoV2
33417854	(SARS CoV2(6h)/Mock)@iPSCderived iAT2 cells-Log2FC	TMT	IMAC-Fe	Q-Exactive HF-X	TNIK	Q9UKE5	S754	QPSSQGGSQPGSQAGSSERTRVRANSKSEGS	TSSGSSSSSSTPSSQPSSQGGSQPGS(ph)QAGS(ph)SER	0.808986	0.000174172		down-regulated	H	Viral-Infection	Inf_SARS CoV2
33417854	(SARS CoV2(6h)/Mock)@iPSCderived iAT2 cells-Log2FC	TMT	IMAC-Fe	Q-Exactive HF-X	TNIK	Q9UKE5	S766	QAGSSERTRVRANSKSEGSPVLPHEPAKVKP	ANSKS(ph)EGSPVLPHEPAK	0.80752	5.03333E-10		Up-regulated	H	Viral-Infection	Inf_SARS CoV2
33417854	(SARS CoV2(6h)/Mock)@iPSCderived iAT2 cells-Log2FC	TMT	IMAC-Fe	Q-Exactive HF-X	TNIK	Q9UKE5	S769	SSERTRVRANSKSEGSPVLPHEPAKVKPEES	ANS(ph)KSEGS(ph)PVLPHEPAK	0.999985	9.22581E-10		Up-regulated	H	Viral-Infection	Inf_SARS CoV2
33417854	(SARS CoV2(6h)/Mock)@iPSCderived iAT2 cells-Log2FC	TMT	IMAC-Fe	Q-Exactive HF-X	TNIK	Q9UKE5	S750	TPSSQPSSQGGSQPGSQAGSSERTRVRANSK	TSSGSSSSSSTPSSQPSSQGGSQPGS(ph)QAGS(ph)SER	0.853681	0.000516837		down-regulated	H	Viral-Infection	Inf_SARS CoV2
33417854	(SARS CoV2(6h)/Mock)@iPSCderived iAT2 cells-Log2FC	TMT	IMAC-Fe	Q-Exactive HF-X	TNIK	Q9UKE5	S764	GSQAGSSERTRVRANSKSEGSPVLPHEPAKV	ANS(ph)KSEGS(ph)PVLPHEPAK	0.992867	1.43448E-08		Up-regulated	H	Viral-Infection	Inf_SARS CoV2
33619172	(ARS 1620(24h)/DMSO)@NCI H1792 cell line-Log2FC	TMT	IMAC	Q Exactive HF-X	TNIK	Q9UKE5	S526	RPVEKKPLYHYKEGMSPSEKPAWAKEVEERS	EGMS(ph)PSEKPAWAK	0.869355	0.0105508	-	Up-regulated	H	KRASG12C inhibitor study	ARS 1620 (KRas-G12Ci)
33619172	(ARS 1620(24h)/DMSO)@NCI H1792 cell line-Log2FC	TMT	IMAC	Q Exactive HF-X	TNIK	Q9UKE5	T987	SFTPFVDPRVYQTSPTDEDEEDEESSAAALF	VYQTSPT(ph)DEDEEDEESSAAALFTSELLR	0.933691	0.00575217	-	down-regulated	H	KRASG12C inhibitor study	ARS 1620 (KRas-G12Ci)
33619172	(ARS 1620(6h)/DMSO)@Calu1 cell line-Log2FC	TMT	IMAC	Q Exactive HF-X	TNIK	Q9UKE5	T187	FGVSAQLDRTVGRRNTFIGTPYWMAPEVIAC	RNT(ph)FIGTPYWMAPEVIACDENPDATYDFK	0.966992	0.0289832	-	Up-regulated	H	KRASG12C inhibitor study	ARS 1620 (KRas-G12Ci)
33619172	(ARS 1620(6h)/DMSO)@Calu1 cell line-Log2FC	TMT	IMAC	Q Exactive HF-X	TNIK	Q9UKE5	S678	RQEEDIPPKVPQRTTSISPALARKNSPGNGS	TTS(ph)IS(ph)PALAR	0.995008	0.019759	-	Up-regulated	H	KRASG12C inhibitor study	ARS 1620 (KRas-G12Ci)
33619172	(ARS 1620(6h)/DMSO)@NCI-H1792 cell line-Log2FC	TMT	IMAC	Q Exactive HF-X	TNIK	Q9UKE5	S526	RPVEKKPLYHYKEGMSPSEKPAWAKEVEERS	EGMS(ph)PSEKPAWAK	0.869355	0.00426871	-	Up-regulated	H	KRASG12C inhibitor study	ARS 1620 (KRas-G12Ci)
33727228	(AZR3 cell line/H1975 cell line Exp1)-AbsFC	SILAC	TiO2	LTQ-Orbitrap Elite	TNIK	Q9UKE5	S640	ALNVTSHRVEMPRQNSDPTSENPPLPTRIEK	QNS(ph)DPTSENPPLPTRIEK	0.99175		0.48434	down-regulated	H	Lung Cancer	AZR3/H1975 cells
33727228	(AZR3 cell line/H1975 cell line Exp1)-AbsFC	SILAC	TiO2	LTQ-Orbitrap Elite	TNIK	Q9UKE5	S769	SSERTRVRANSKSEGSPVLPHEPAKVKPEES	SEGS(ph)PVLPHEPAK	0.999853		0.63412	down-regulated	H	Lung Cancer	AZR3/H1975 cells
33727228	(AZR4 cell line/AZR3 cell line Exp1)-AbsFC	SILAC	TiO2	LTQ-Orbitrap Elite	TNIK	Q9UKE5	S769	SSERTRVRANSKSEGSPVLPHEPAKVKPEES	SEGS(ph)PVLPHEPAK	0.999853		0.65897	down-regulated	H	Lung Cancer	AZR4/AZR3 cells
33727228	(AZR4 cell line/H1975 cell line Exp1)-AbsFC	SILAC	TiO2	LTQ-Orbitrap Elite	TNIK	Q9UKE5	S640	ALNVTSHRVEMPRQNSDPTSENPPLPTRIEK	QNS(ph)DPTSENPPLPTRIEK	0.99175		0.52271	down-regulated	H	Lung Cancer	AZR4/H1975 cells
33727228	(AZR4 cell line/H1975 cell line Exp1)-AbsFC	SILAC	TiO2	LTQ-Orbitrap Elite	TNIK	Q9UKE5	S769	SSERTRVRANSKSEGSPVLPHEPAKVKPEES	SEGS(ph)PVLPHEPAK	0.999853		0.38528	down-regulated	H	Lung Cancer	AZR4/H1975 cells
33727228	(COR1 cell line/H1975 cell line Exp2)-AbsFC	SILAC	TiO2	LTQ-Orbitrap Elite	TNIK	Q9UKE5	S680	EEDIPPKVPQRTTSISPALARKNSPGNGSAL	TTSIS(ph)PALAR	0.995857		14.693	Up-regulated	H	Lung Cancer	COR1/H1975 cells
33727228	(COR10 cell line/COR1 cell line Exp2)-AbsFC	SILAC	TiO2	LTQ-Orbitrap Elite	TNIK	Q9UKE5	S680	EEDIPPKVPQRTTSISPALARKNSPGNGSAL	TTSIS(ph)PALAR	0.995857		0.71748	down-regulated	H	Lung Cancer	COR10/COR1 cells
33727228	(COR10 cell line/H1975 cell line Exp2)-AbsFC	SILAC	TiO2	LTQ-Orbitrap Elite	TNIK	Q9UKE5	S680	EEDIPPKVPQRTTSISPALARKNSPGNGSAL	TTSIS(ph)PALAR	0.995857		14.876	Up-regulated	H	Lung Cancer	COR10/H1975 cells
33727228	(Osimertinib+AZR3 cell line/Osimertinib+H1975 cell line Exp1)-AbsFC	SILAC	TiO2	LTQ-Orbitrap Elite	TNIK	Q9UKE5	S640	ALNVTSHRVEMPRQNSDPTSENPPLPTRIEK	QNS(ph)DPTSENPPLPTR	0.999991		0.35891	down-regulated	H	Lung Cancer	Osimertinib+(AZR3/H1975)
33727228	(Osimertinib+AZR3 cell line/Osimertinib+H1975 cell line Exp1)-AbsFC	SILAC	TiO2	LTQ-Orbitrap Elite	TNIK	Q9UKE5	S701	KNSPGNGSALGPRLGSQPIRASNPDLRRTEP	LGS(ph)QPIRASNPDLR	0.940966		1.3427	Up-regulated	H	Lung Cancer	Osimertinib+(AZR3/H1975)
33727228	(Osimertinib+AZR3 cell line/Osimertinib+H1975 cell line Exp1)-AbsFC	SILAC	TiO2	LTQ-Orbitrap Elite	TNIK	Q9UKE5	S764	GSQAGSSERTRVRANSKSEGSPVLPHEPAKV	ANS(ph)KSEGSPVLPHEPAK	0.776883		0.16488	down-regulated	H	Lung Cancer	Osimertinib+(AZR3/H1975)
33727228	(Osimertinib+AZR4 cell line/Osimertinib+AZR3 cell line Exp1)-AbsFC	SILAC	TiO2	LTQ-Orbitrap Elite	TNIK	Q9UKE5	S701	KNSPGNGSALGPRLGSQPIRASNPDLRRTEP	LGS(ph)QPIRASNPDLR	0.940966		0.58849	down-regulated	H	Lung Cancer	Osimertinib+(AZR4/AZR3)
33727228	(Osimertinib+AZR4 cell line/Osimertinib+H1975 cell line Exp1)-AbsFC	SILAC	TiO2	LTQ-Orbitrap Elite	TNIK	Q9UKE5	S701	KNSPGNGSALGPRLGSQPIRASNPDLRRTEP	LGS(ph)QPIRASNPDLR	0.940966		0.67243	down-regulated	H	Lung Cancer	Osimertinib+(AZR4/H1975)
33727228	(Osimertinib+AZR4 cell line/Osimertinib+H1975 cell line Exp1)-AbsFC	SILAC	TiO2	LTQ-Orbitrap Elite	TNIK	Q9UKE5	S764	GSQAGSSERTRVRANSKSEGSPVLPHEPAKV	ANS(ph)KSEGSPVLPHEPAK	0.776883		0.39717	down-regulated	H	Lung Cancer	Osimertinib+(AZR4/H1975)
33727228	(Osimertinib+AZR4 cell line/Osimertinib+H1975 cell line Exp1)-AbsFC	SILAC	TiO2	LTQ-Orbitrap Elite	TNIK	Q9UKE5	S640	ALNVTSHRVEMPRQNSDPTSENPPLPTRIEK	QNS(ph)DPTSENPPLPTR	0.999991		0.29326	down-regulated	H	Lung Cancer	Osimertinib+(AZR4/H1975)
33727228	(Rociletinib+COR1 cell line/Rociletinib+H1975 cell line Exp2)-AbsFC	SILAC	TiO2	LTQ-Orbitrap Elite	TNIK	Q9UKE5	S707	GSALGPRLGSQPIRASNPDLRRTEPILESPL	LGSQPIRAS(ph)NPDLR	0.999781		17.411	Up-regulated	H	Lung Cancer	Rociletinib+(COR1/H1975)
33727228	(Rociletinib+COR1 cell line/Rociletinib+H1975 cell line Exp2)-AbsFC	SILAC	TiO2	LTQ-Orbitrap Elite	TNIK	Q9UKE5	S769	SSERTRVRANSKSEGSPVLPHEPAKVKPEES	SEGS(ph)PVLPHEPAK	0.995928		4.3875	Up-regulated	H	Lung Cancer	Rociletinib+(COR1/H1975)
33727228	(Rociletinib+COR10 cell line/Rociletinib+COR1 cell line Exp2)-AbsFC	SILAC	TiO2	LTQ-Orbitrap Elite	TNIK	Q9UKE5	S769	SSERTRVRANSKSEGSPVLPHEPAKVKPEES	SEGS(ph)PVLPHEPAK	0.995928		1.3888	Up-regulated	H	Lung Cancer	Rociletinib+(COR10/COR1)
33727228	(Rociletinib+COR10 cell line/Rociletinib+H1975 cell line Exp2)-AbsFC	SILAC	TiO2	LTQ-Orbitrap Elite	TNIK	Q9UKE5	S707	GSALGPRLGSQPIRASNPDLRRTEPILESPL	LGSQPIRAS(ph)NPDLR	0.999781		19.475	Up-regulated	H	Lung Cancer	Rociletinib+(COR10/H1975)
33727228	(Rociletinib+COR10 cell line/Rociletinib+H1975 cell line Exp2)-AbsFC	SILAC	TiO2	LTQ-Orbitrap Elite	TNIK	Q9UKE5	S769	SSERTRVRANSKSEGSPVLPHEPAKVKPEES	SEGS(ph)PVLPHEPAK	0.995928		5.5365	Up-regulated	H	Lung Cancer	Rociletinib+(COR10/H1975)
33946525	(Hypoxia(12h)/Control)@HT-144 cells-AbsFC	TMT	TiO2	LTQ Orbitrap	TNIK	Q9UKE5	S766	ANSKSEGSPVLPHEPAK		>75%		1.40983	Up-regulated	H	Melanoma	Hypoxia
33946525	(Hypoxia(12h)/Hypoxia(3h))@SK-Mel-28 cells-AbsFC (calc)	TMT	TiO2	LTQ Orbitrap	TNIK	Q9UKE5	S766	ANSKSEGSPVLPHEPAK				1.33276	Up-regulated	H	Melanoma	Hypoxia
33946525	(Hypoxia(12h)/Hypoxia(6h))@A2058 cells)-AbsFC	TMT	TiO2	LTQ Orbitrap	TNIK	Q9UKE5	S680	TTSISPALAR				0.753462	down-regulated	H	Melanoma	Hypoxia
33946525	(Hypoxia(15h)/Control)@A2058 cells-AbsFC	TMT	TiO2	LTQ Orbitrap	TNIK	Q9UKE5	S766	ANSKSEGSPVLPHEPAK				1.366041453;1.324601888	Up-regulated	H	Melanoma	Hypoxia
33946525	(Hypoxia(15h)/Hypoxia(12h))@HT-144 cells-AbsFC (calc)	TMT	TiO2	LTQ Orbitrap	TNIK	Q9UKE5	S766	ANSKSEGSPVLPHEPAK				0.733715	down-regulated	H	Melanoma	Hypoxia
33946525	(Hypoxia(15h)/Hypoxia(3h))@A2058 cells)-AbsFC	TMT	TiO2	LTQ Orbitrap	TNIK	Q9UKE5	S766	ANSKSEGSPVLPHEPAK				1.36448	Up-regulated	H	Melanoma	Hypoxia
33946525	(Hypoxia(15h)/Hypoxia(3h))@SK-Mel-28 cells-AbsFC (calc)	TMT	TiO2	LTQ Orbitrap	TNIK	Q9UKE5	S766	ANSKSEGSPVLPHEPAK				1.38229	Up-regulated	H	Melanoma	Hypoxia
33946525	(Hypoxia(15h)/Hypoxia(6h))@A2058 cells)-AbsFC	TMT	TiO2	LTQ Orbitrap	TNIK	Q9UKE5	S766	ANSKSEGSPVLPHEPAK				1.30399	Up-regulated	H	Melanoma	Hypoxia
33946525	(Hypoxia(15h)/Hypoxia(9h))@A2058 cells)-AbsFC	TMT	TiO2	LTQ Orbitrap	TNIK	Q9UKE5	S766	ANSKSEGSPVLPHEPAK				1.30556	Up-regulated	H	Melanoma	Hypoxia
33946525	(Hypoxia(18h)/Control)@A2058 cells-AbsFC	TMT	TiO2	LTQ Orbitrap	TNIK	Q9UKE5	S680	TTSISPALAR				1.81918	Up-regulated	H	Melanoma	Hypoxia
33946525	(Hypoxia(18h)/Control)@A2058 cells-AbsFC	TMT	TiO2	LTQ Orbitrap	TNIK	Q9UKE5	S766	ANSKSEGSPVLPHEPAK				1.572164778;1.488056896	Up-regulated	H	Melanoma	Hypoxia
33946525	(Hypoxia(18h)/Hypoxia(12h))@A2058 cells)-AbsFC	TMT	TiO2	LTQ Orbitrap	TNIK	Q9UKE5	S680	TTSISPALAR				1.68253	Up-regulated	H	Melanoma	Hypoxia
33946525	(Hypoxia(18h)/Hypoxia(15h))@A2058 cells)-AbsFC	TMT	TiO2	LTQ Orbitrap	TNIK	Q9UKE5	S680	TTSISPALAR				1.61039	Up-regulated	H	Melanoma	Hypoxia
33946525	(Hypoxia(18h)/Hypoxia(3h))@A2058 cells)-AbsFC	TMT	TiO2	LTQ Orbitrap	TNIK	Q9UKE5	S680	TTSISPALAR				1.70269	Up-regulated	H	Melanoma	Hypoxia
33946525	(Hypoxia(18h)/Hypoxia(3h))@A2058 cells)-AbsFC	TMT	TiO2	LTQ Orbitrap	TNIK	Q9UKE5	S766	ANSKSEGSPVLPHEPAK				1.53471	Up-regulated	H	Melanoma	Hypoxia
33946525	(Hypoxia(18h)/Hypoxia(3h))@SK-Mel-28 cells-AbsFC (calc)	TMT	TiO2	LTQ Orbitrap	TNIK	Q9UKE5	S766	ANSKSEGSPVLPHEPAK				1.355	Up-regulated	H	Melanoma	Hypoxia
33946525	(Hypoxia(18h)/Hypoxia(6h))@A2058 cells)-AbsFC	TMT	TiO2	LTQ Orbitrap	TNIK	Q9UKE5	S766	ANSKSEGSPVLPHEPAK				1.466671019;1.367868732	Up-regulated	H	Melanoma	Hypoxia
33946525	(Hypoxia(18h)/Hypoxia(9h))@A2058 cells)-AbsFC	TMT	TiO2	LTQ Orbitrap	TNIK	Q9UKE5	S680	TTSISPALAR				1.37135	Up-regulated	H	Melanoma	Hypoxia
33946525	(Hypoxia(18h)/Hypoxia(9h))@A2058 cells)-AbsFC	TMT	TiO2	LTQ Orbitrap	TNIK	Q9UKE5	S766	ANSKSEGSPVLPHEPAK				1.468434425;1.407459227	Up-regulated	H	Melanoma	Hypoxia
33946525	(Hypoxia(21h)/Control)@A2058 cells-AbsFC	TMT	TiO2	LTQ Orbitrap	TNIK	Q9UKE5	S766	ANSKSEGSPVLPHEPAK				1.688877339;1.435656946	Up-regulated	H	Melanoma	Hypoxia
33946525	(Hypoxia(21h)/Control)@A2058 cells-AbsFC	TMT	TiO2	LTQ Orbitrap	TNIK	Q9UKE5	S680	TTSISPALAR				1.55377	Up-regulated	H	Melanoma	Hypoxia
33946525	(Hypoxia(21h)/Control)@HT-144 cells-AbsFC	TMT	TiO2	LTQ Orbitrap	TNIK	Q9UKE5	S766	ANSKSEGSPVLPHEPAK		>75%		1.79813	Up-regulated	H	Melanoma	Hypoxia
33946525	(Hypoxia(21h)/Hypoxia(12h))@A2058 cells)-AbsFC	TMT	TiO2	LTQ Orbitrap	TNIK	Q9UKE5	S680	TTSISPALAR				1.43092	Up-regulated	H	Melanoma	Hypoxia
33946525	(Hypoxia(21h)/Hypoxia(12h))@A2058 cells)-AbsFC	TMT	TiO2	LTQ Orbitrap	TNIK	Q9UKE5	S766	ANSKSEGSPVLPHEPAK				1.3758	Up-regulated	H	Melanoma	Hypoxia
33946525	(Hypoxia(21h)/Hypoxia(15h))@A2058 cells)-AbsFC	TMT	TiO2	LTQ Orbitrap	TNIK	Q9UKE5	S680	TTSISPALAR				1.36957	Up-regulated	H	Melanoma	Hypoxia
33946525	(Hypoxia(21h)/Hypoxia(15h))@HT-144 cells-AbsFC (calc)	TMT	TiO2	LTQ Orbitrap	TNIK	Q9UKE5	S766	ANSKSEGSPVLPHEPAK				1.73831	Up-regulated	H	Melanoma	Hypoxia
33946525	(Hypoxia(21h)/Hypoxia(18h))@HT-144 cells-AbsFC (calc)	TMT	TiO2	LTQ Orbitrap	TNIK	Q9UKE5	S766	ANSKSEGSPVLPHEPAK				1.41438	Up-regulated	H	Melanoma	Hypoxia
33946525	(Hypoxia(21h)/Hypoxia(3h)) @HT-144 cells-AbsFC (calc)	TMT	TiO2	LTQ Orbitrap	TNIK	Q9UKE5	S766	ANSKSEGSPVLPHEPAK				1.45229	Up-regulated	H	Melanoma	Hypoxia
33946525	(Hypoxia(21h)/Hypoxia(3h))@A2058 cells)-AbsFC	TMT	TiO2	LTQ Orbitrap	TNIK	Q9UKE5	S766	ANSKSEGSPVLPHEPAK				1.478880967;1.345729369	Up-regulated	H	Melanoma	Hypoxia
33946525	(Hypoxia(21h)/Hypoxia(3h))@A2058 cells)-AbsFC	TMT	TiO2	LTQ Orbitrap	TNIK	Q9UKE5	S680	TTSISPALAR				1.44807	Up-regulated	H	Melanoma	Hypoxia
33946525	(Hypoxia(21h)/Hypoxia(3h))@SK-Mel-28 cells-AbsFC (calc)	TMT	TiO2	LTQ Orbitrap	TNIK	Q9UKE5	S766	ANSKSEGSPVLPHEPAK				1.40855	Up-regulated	H	Melanoma	Hypoxia
33946525	(Hypoxia(21h)/Hypoxia(6h))@A2058 cells)-AbsFC	TMT	TiO2	LTQ Orbitrap	TNIK	Q9UKE5	S766	ANSKSEGSPVLPHEPAK				1.468633073;1.413313993	Up-regulated	H	Melanoma	Hypoxia
33946525	(Hypoxia(21h)/Hypoxia(6h))@HT-144 cells-AbsFC (calc)	TMT	TiO2	LTQ Orbitrap	TNIK	Q9UKE5	S766	ANSKSEGSPVLPHEPAK				1.38671	Up-regulated	H	Melanoma	Hypoxia
33946525	(Hypoxia(21h)/Hypoxia(9h))@A2058 cells)-AbsFC	TMT	TiO2	LTQ Orbitrap	TNIK	Q9UKE5	S766	ANSKSEGSPVLPHEPAK				1.51114001;1.415013247	Up-regulated	H	Melanoma	Hypoxia
33946525	(Hypoxia(21h)/Hypoxia(9h))@HT-144 cells-AbsFC (calc)	TMT	TiO2	LTQ Orbitrap	TNIK	Q9UKE5	S766	ANSKSEGSPVLPHEPAK				1.41625	Up-regulated	H	Melanoma	Hypoxia
33946525	(Hypoxia(24h)/Control)@A2058 cells-AbsFC	TMT	TiO2	LTQ Orbitrap	TNIK	Q9UKE5	S766	ANSKSEGSPVLPHEPAK				1.68645	Up-regulated	H	Melanoma	Hypoxia
33946525	(Hypoxia(24h)/Hypoxia(12h))@A2058 cells)-AbsFC	TMT	TiO2	LTQ Orbitrap	TNIK	Q9UKE5	S766	ANSKSEGSPVLPHEPAK				1.37383	Up-regulated	H	Melanoma	Hypoxia
33946525	(Hypoxia(24h)/Hypoxia(18h))@A2058 cells)-AbsFC	TMT	TiO2	LTQ Orbitrap	TNIK	Q9UKE5	S680	TTSISPALAR				0.664943	down-regulated	H	Melanoma	Hypoxia
33946525	(Hypoxia(24h)/Hypoxia(21h))@HT-144 cells-AbsFC (calc)	TMT	TiO2	LTQ Orbitrap	TNIK	Q9UKE5	S766	ANSKSEGSPVLPHEPAK				0.65258	down-regulated	H	Melanoma	Hypoxia
33946525	(Hypoxia(24h)/Hypoxia(3h))@A2058 cells)-AbsFC	TMT	TiO2	LTQ Orbitrap	TNIK	Q9UKE5	S766	ANSKSEGSPVLPHEPAK				1.343798513;1.332816437	Up-regulated	H	Melanoma	Hypoxia
33946525	(Hypoxia(24h)/Hypoxia(3h))@SK-Mel-28 cells-AbsFC (calc)	TMT	TiO2	LTQ Orbitrap	TNIK	Q9UKE5	S766	ANSKSEGSPVLPHEPAK				1.43008	Up-regulated	H	Melanoma	Hypoxia
33946525	(Hypoxia(24h)/Hypoxia(6h))@A2058 cells)-AbsFC	TMT	TiO2	LTQ Orbitrap	TNIK	Q9UKE5	S766	ANSKSEGSPVLPHEPAK				1.46653	Up-regulated	H	Melanoma	Hypoxia
33946525	(Hypoxia(24h)/Hypoxia(9h))@A2058 cells)-AbsFC	TMT	TiO2	LTQ Orbitrap	TNIK	Q9UKE5	S766	ANSKSEGSPVLPHEPAK				1.50897	Up-regulated	H	Melanoma	Hypoxia
33946525	(Hypoxia(3h)/Control)@SK-Mel-28 cells-AbsFC	TMT	TiO2	LTQ Orbitrap	TNIK	Q9UKE5	S766	ANSKSEGSPVLPHEPAK				0.755809	down-regulated	H	Melanoma	Hypoxia
33946525	(Hypoxia(6h)/Control)@A2058 cells-AbsFC	TMT	TiO2	LTQ Orbitrap	TNIK	Q9UKE5	S680	TTSISPALAR				1.44115	Up-regulated	H	Melanoma	Hypoxia
33946525	(Hypoxia(6h)/Hypoxia(3h))@A2058 cells)-AbsFC	TMT	TiO2	LTQ Orbitrap	TNIK	Q9UKE5	S766	ANSKSEGSPVLPHEPAK				1.343798513;1.332816437	Up-regulated	H	Melanoma	Hypoxia
33946525	(Hypoxia(9h)/Control)@A2058 cells-AbsFC	TMT	TiO2	LTQ Orbitrap	TNIK	Q9UKE5	S680	TTSISPALAR				1.33225	Up-regulated	H	Melanoma	Hypoxia
33947818	(Salmonella+siSIK2(30min)/siCTRL)@HeLa cells-AbsFC	TMT	Fe-NTA	Orbitrap Fusion Lumos	TNIK	Q9UKE5	S680	TTSISPALAR		100	1.70517E-06	1.41323	Up-regulated	H	Infection	Inf_Salmonella
33947818	(Salmonella+siSIK2(30min)/siCTRL)@HeLa cells-AbsFC	TMT	Fe-NTA	Orbitrap Fusion Lumos	TNIK	Q9UKE5	S707	ASNPDLR		100	0.000450552	1.880696323;1.780075435	Up-regulated	H	Infection	Inf_Salmonella
33947818	(siSIK2/siCTRL)@HeLa cells-AbsFC	TMT	Fe-NTA	Orbitrap Fusion Lumos	TNIK	Q9UKE5	S707	ASNPDLR		100	0.00145432	1.635600058;1.600890457	Up-regulated	H	Infection	siSIK2
33947818	(siSIK2/siCTRL)@HeLa cells-AbsFC	TMT	Fe-NTA	Orbitrap Fusion Lumos	TNIK	Q9UKE5	S680	TTSISPALAR		100	7.12579E-06	1.40177	Up-regulated	H	Infection	siSIK2
34186244	(CX-4945/DMSO)@HEK293T cell line-Log2FC	TMT	TIO2(HAMMOC)	Orbitrap Fusion Lumos	TNIK	Q9UKE5	S568	HKVANRISDPNLPPRSESFSISGVQPARTPP		Class I	0.00265582		Up-regulated	H	Kinase-study	Silmitasertib (CK2i)
34186244	(CX-4945/DMSO)@HEK293T cell line-Log2FC	TMT	TIO2(HAMMOC)	Orbitrap Fusion Lumos	TNIK	Q9UKE5	S720	RASNPDLRRTEPILESPLQRTSSGSSSSSST		Class I	0.0107164		down-regulated	H	Kinase-study	Silmitasertib (CK2i)
34186244	(Forskolin/DMSO)@HEK293T cell line-Log2FC	TMT	TIO2(HAMMOC)	Orbitrap Fusion Lumos	TNIK	Q9UKE5	S769	SSERTRVRANSKSEGSPVLPHEPAKVKPEES		Class I	0.00229326		down-regulated	H	Kinase-study	Forskolin
34186244	(Forskolin/DMSO)@HEK293T cell line-Log2FC	TMT	TIO2(HAMMOC)	Orbitrap Fusion Lumos	TNIK	Q9UKE5	S568	HKVANRISDPNLPPRSESFSISGVQPARTPP		Class I	8.85482E-05		Up-regulated	H	Kinase-study	Forskolin
34686321	(EMT+TGNF(1h)/Control)@hiPSC-RPE cellline-AbsFC	TMT	Fe-IMAC	Q-Exactive	TNIK		S764				0.0122253	0.376	down-regulated	H	Blinding retinal diseases	EMT+TGNF
34686321	(TGNF(12h)/Control)@hiPSC-RPE cellline-AbsFC	TMT	Fe-IMAC	Q-Exactive	TNIK		S764				0.00230906	0.509	down-regulated	H	Blinding retinal diseases	TGNF
34689152	(TNF(30min)/DMSO)@Jurkat cell line-Log2FC	SILAC	TiO2	Orbitrap Fusion and Q Exactive HF-X Hybrid Quadrupole-Orbitrap	TNIK	Q9UKE5	S769	SSERTRVRANSKSEGSPVLPHEPAKVKPEES		0.994849	0.0035794		down-regulated	H	Inflammation	TNF-alpha
34689152	(TNF-alpha(15min)/DMSO)@FADD-deficient Jurkat cell line-Log2FC	SILAC	TiO2	Orbitrap Fusion and Q Exactive HF-X Hybrid Quadrupole-Orbitrap	TNIK	Q9UKE5	T581	PRSESFSISGVQPARTPPMLRPVDPQIPHLV		0.927849	0.00549737		down-regulated	H	Inflammation	TNF-alpha
34689152	(TNF-alpha+Nec-1s(15min)/DMSO)@FADD-deficient Jurkat cell line-Log2FC	SILAC	TiO2	Orbitrap Fusion and Q Exactive HF-X Hybrid Quadrupole-Orbitrap	TNIK	Q9UKE5	T581	PRSESFSISGVQPARTPPMLRPVDPQIPHLV		0.927849	0.00549737		down-regulated	H	Inflammation	TNF-alpha+Nec-1s (RIPK1i)
34771457	(NGF(12h)/Untreated)@IMR5 cells-AbsFC	SILAC	TiO2	MaxQuant	TNIK	Q9UKE5	S769			0.998956	0.0376603	0.666449	down-regulated	H	Neuroblastoma	NGF
34771457	(NGF(12h)/Untreated)@IMR5 cells-AbsFC	SILAC	TiO2	MaxQuant	TNIK	Q9UKE5	S680			1	0.00513558	0.650278	down-regulated	H	Neuroblastoma	NGF
34771457	(NGF(24h)/Untreated)@IMR5 cells-AbsFC	SILAC	TiO2	MaxQuant	TNIK	Q9UKE5	S769			0.998956	0.00747503	1.36194	Up-regulated	H	Neuroblastoma	NGF
35022314	(RXDX-106(30min)/DMSO)@H1299 cell line-Log2FC	TMT10plex	IMAC	Q Exactive Plus	TNIK	Q9UKE5	S764		ANS(ph)KSEGS(ph)PVLPHEPAK	0.979257	0.0356252		Up-regulated	H	Kinase-Signalling	RXDX-106 (pan-TAMi)
35022314	(RXDX-106(30min)/DMSO)@H1299 cell line-Log2FC	TMT10plex	IMAC	Q Exactive Plus	TNIK	Q9UKE5	S769		ANS(ph)KSEGS(ph)PVLPHEPAK	0.990237	0.00747648		Up-regulated	H	Kinase-Signalling	RXDX-106 (pan-TAMi)
35022314	(RXDX-106(4h)/DMSO)@H1299 cell line-Log2FC	TMT10plex	IMAC	Q Exactive Plus	TNIK	Q9UKE5	S766		VRANS(ph)KS(ph)EGSPVLPHEPAK	0.854526	0.00367923		down-regulated	H	Kinase-Signalling	RXDX-106 (pan-TAMi)
35646067	(STO-609/DMSO)@AGS cells-Log2FC (calc)	label free	Py1000	Orbitrap Fusion Tribrid	TNIK	NP_055843.1	Y499	DYLVSLQHQR				1.37802	Up-regulated	H	Gastric cancer	STO-609 (CAMKKi)
28103766	(Imatinib mesylate(IM) res K562-STI-R cell line/K562 cell line)-AbsFC	Label free	Titansphere Phos-TiO	Q Exactive Plus	TNIK	Q9UKE5	S678		TTS(ph)IS(ph)PALAR			0.468266	down-regulated	H	Chronic myelogenous leukemia	Imatinib Res_K562-STI-R/K562
28103766	(Imatinib mesylate(IM) res K562-STI-R cell line/K562 cell line)-AbsFC	Label free	Titansphere Phos-TiO	Q Exactive Plus	TNIK	Q9UKE5	S680		TTS(ph)IS(ph)PALAR			0.468266	down-regulated	H	Chronic myelogenous leukemia	Imatinib Res_K562-STI-R/K562
28103766	(Imatinib mesylate(IM) res K562-STI-R cell line/K562 cell line)-AbsFC	Label free	Titansphere Phos-TiO	Q Exactive Plus	TNIK	Q9UKE5	S766		VRANSKS(ph)EGS(ph)PVLPHEPAK			0.373592	down-regulated	H	Chronic myelogenous leukemia	Imatinib Res_K562-STI-R/K562
28103766	(Imatinib mesylate(IM) res K562-STI-R cell line/K562 cell line)-AbsFC	Label free	Titansphere Phos-TiO	Q Exactive Plus	TNIK	Q9UKE5	S769		VRANSKS(ph)EGS(ph)PVLPHEPAK			0.373592	down-regulated	H	Chronic myelogenous leukemia	Imatinib Res_K562-STI-R/K562
30773488	(Kenpaullone/Control)@iPSC1-Log2FC	Label-free	TiO2	LTQ Orbitrap Velos	TNIK	Q9UKE5	S688	PQRTTSISPALARKNSPGNGSALGPRLGSQP;ALNVTSHRVEMPRQNSDPTSENPPLPTRIEK	LAGGQTSQPTTPLTS(ph)PQR;SRT(ph)AS(ph)LTSAASVDGNR		0.035832762;0.031752811	0.273917628;1.599186363	down-regulated	H	Inflammation	Kenpaullone
30773488	(Kenpaullone/Control)@iPSC1-Log2FC	Label-free	TiO2	LTQ Orbitrap Velos	TNIK	Q9UKE5	S640	PQRTTSISPALARKNSPGNGSALGPRLGSQP;ALNVTSHRVEMPRQNSDPTSENPPLPTRIEK	LAGGQTSQPTTPLTS(ph)PQR;SRT(ph)AS(ph)LTSAASVDGNR		0.035832762;0.031752811	0.273917628;1.599186363	down-regulated	H	Inflammation	Kenpaullone
30773488	(Kenpaullone/Control)@iPSC2-Log2FC	Label-free	TiO2	LTQ Orbitrap Velos	TNIK	Q9UKE5	S769	SSERTRVRANSKSEGSPVLPHEPAKVKPEES;PQRTTSISPALARKNSPGNGSALGPRLGSQP	HLS(ph)NVSS(ph)T(ph)GS(ph)IDMVDSPQLATLADEVSASLAK;SALLTQNGTGS(ph)LPR	CLASS1	0.005878514;0.024844191	1.611993947;1.986843862	Up-regulated	H	Inflammation	Kenpaullone
30773488	(Kenpaullone/Control)@iPSC2-Log2FC	Label-free	TiO2	LTQ Orbitrap Velos	TNIK	Q9UKE5	S688	SSERTRVRANSKSEGSPVLPHEPAKVKPEES;PQRTTSISPALARKNSPGNGSALGPRLGSQP	HLS(ph)NVSS(ph)T(ph)GS(ph)IDMVDSPQLATLADEVSASLAK;SALLTQNGTGS(ph)LPR	CLASS1	0.005878514;0.024844191	1.611993947;1.986843862	Up-regulated	H	Inflammation	Kenpaullone
32400009	(B56i_Mitosis/Untreated)@HeLa cells-Log2FC	TMT	Fe?NTA	Orbitrap Fusion Lumos	TNIK	Q9UKE5	S678	RSSWLRQEEDIPPKVPQRTTSISPALARKNSPGNGSALGPR;SWLRQEEDIPPKVPQRTTSISPALARKNSPGNGSALGPRLG		1	0		Up-regulated	H	Tumorigenesis	PP2Aâ€B56i_Mitosis
32400009	(B56i_Mitosis/Untreated)@HeLa cells-Log2FC	TMT	Fe?NTA	Orbitrap Fusion Lumos	TNIK	Q9UKE5	S680	RSSWLRQEEDIPPKVPQRTTSISPALARKNSPGNGSALGPR;SWLRQEEDIPPKVPQRTTSISPALARKNSPGNGSALGPRLG		1	0		Up-regulated	H	Tumorigenesis	PP2Aâ€B56i_Mitosis
33946525	(Hypoxia(12h)/Hypoxia(3h))@SK-Mel-28 cells-AbsFC (calc)	TMT	TiO2	LTQ Orbitrap	TNIK	Q9UKE5	S324	GEKDETEYEYSGSEEEEEENDSGEPSSILNLPGESTLR				1.43610289;1.33578629	Up-regulated	H	Melanoma	Hypoxia
33946525	(Hypoxia(12h)/Hypoxia(3h))@SK-Mel-28 cells-AbsFC (calc)	TMT	TiO2	LTQ Orbitrap	TNIK	Q9UKE5	S326	GEKDETEYEYSGSEEEEEENDSGEPSSILNLPGESTLR				1.43610289;1.33578629	Up-regulated	H	Melanoma	Hypoxia
33946525	(Hypoxia(15h)/Hypoxia(9h))@SK-Mel-28 cells-AbsFC (calc)	TMT	TiO2	LTQ Orbitrap	TNIK	Q9UKE5	S324	GEKDETEYEYSGSEEEEEENDSGEPSSILNLPGESTLR				0.691543	down-regulated	H	Melanoma	Hypoxia
33946525	(Hypoxia(15h)/Hypoxia(9h))@SK-Mel-28 cells-AbsFC (calc)	TMT	TiO2	LTQ Orbitrap	TNIK	Q9UKE5	S326	GEKDETEYEYSGSEEEEEENDSGEPSSILNLPGESTLR				0.691543	down-regulated	H	Melanoma	Hypoxia
33946525	(Hypoxia(18h)/Control)@SK-Mel-28 cells-AbsFC	TMT	TiO2	LTQ Orbitrap	TNIK	Q9UKE5	S324	GEKDETEYEYSGSEEEEEENDSGEPSSILNLPGESTLR				1.36355	Up-regulated	H	Melanoma	Hypoxia
33946525	(Hypoxia(18h)/Control)@SK-Mel-28 cells-AbsFC	TMT	TiO2	LTQ Orbitrap	TNIK	Q9UKE5	S326	GEKDETEYEYSGSEEEEEENDSGEPSSILNLPGESTLR				1.36355	Up-regulated	H	Melanoma	Hypoxia
33946525	(Hypoxia(18h)/Hypoxia(15h))@SK-Mel-28 cells-AbsFC (calc)	TMT	TiO2	LTQ Orbitrap	TNIK	Q9UKE5	S324	GEKDETEYEYSGSEEEEEENDSGEPSSILNLPGESTLR				1.43515	Up-regulated	H	Melanoma	Hypoxia
33946525	(Hypoxia(18h)/Hypoxia(15h))@SK-Mel-28 cells-AbsFC (calc)	TMT	TiO2	LTQ Orbitrap	TNIK	Q9UKE5	S326	GEKDETEYEYSGSEEEEEENDSGEPSSILNLPGESTLR				1.43515	Up-regulated	H	Melanoma	Hypoxia
33946525	(Hypoxia(18h)/Hypoxia(3h))@SK-Mel-28 cells-AbsFC (calc)	TMT	TiO2	LTQ Orbitrap	TNIK	Q9UKE5	S324	GEKDETEYEYSGSEEEEEENDSGEPSSILNLPGESTLR				1.58143444;1.413290558	Up-regulated	H	Melanoma	Hypoxia
33946525	(Hypoxia(18h)/Hypoxia(3h))@SK-Mel-28 cells-AbsFC (calc)	TMT	TiO2	LTQ Orbitrap	TNIK	Q9UKE5	S326	GEKDETEYEYSGSEEEEEENDSGEPSSILNLPGESTLR				1.58143444;1.413290558	Up-regulated	H	Melanoma	Hypoxia
33946525	(Hypoxia(18h)/Hypoxia(6h))@SK-Mel-28 cells-AbsFC (calc)	TMT	TiO2	LTQ Orbitrap	TNIK	Q9UKE5	S324	GEKDETEYEYSGSEEEEEENDSGEPSSILNLPGESTLR				1.32403	Up-regulated	H	Melanoma	Hypoxia
33946525	(Hypoxia(18h)/Hypoxia(6h))@SK-Mel-28 cells-AbsFC (calc)	TMT	TiO2	LTQ Orbitrap	TNIK	Q9UKE5	S326	GEKDETEYEYSGSEEEEEENDSGEPSSILNLPGESTLR				1.32403	Up-regulated	H	Melanoma	Hypoxia
33946525	(Hypoxia(21h)/Hypoxia(3h))@SK-Mel-28 cells-AbsFC (calc)	TMT	TiO2	LTQ Orbitrap	TNIK	Q9UKE5	S324	GEKDETEYEYSGSEEEEEENDSGEPSSILNLPGESTLR				1.31543	Up-regulated	H	Melanoma	Hypoxia
33946525	(Hypoxia(21h)/Hypoxia(3h))@SK-Mel-28 cells-AbsFC (calc)	TMT	TiO2	LTQ Orbitrap	TNIK	Q9UKE5	S326	GEKDETEYEYSGSEEEEEENDSGEPSSILNLPGESTLR				1.31543	Up-regulated	H	Melanoma	Hypoxia
33946525	(Hypoxia(24h)/Control)@SK-Mel-28 cells)-AbsFC	TMT	TiO2	LTQ Orbitrap	TNIK	Q9UKE5	S324	GEKDETEYEYSGSEEEEEENDSGEPSSILNLPGESTLR				0.693914	down-regulated	H	Melanoma	Hypoxia
33946525	(Hypoxia(24h)/Control)@SK-Mel-28 cells)-AbsFC	TMT	TiO2	LTQ Orbitrap	TNIK	Q9UKE5	S326	GEKDETEYEYSGSEEEEEENDSGEPSSILNLPGESTLR				0.693914	down-regulated	H	Melanoma	Hypoxia
33946525	(Hypoxia(24h)/Hypoxia(12h))@SK-Mel-28 cells-AbsFC (calc)	TMT	TiO2	LTQ Orbitrap	TNIK	Q9UKE5	S324	GEKDETEYEYSGSEEEEEENDSGEPSSILNLPGESTLR				0.643482259;0.730534332	down-regulated	H	Melanoma	Hypoxia
33946525	(Hypoxia(24h)/Hypoxia(12h))@SK-Mel-28 cells-AbsFC (calc)	TMT	TiO2	LTQ Orbitrap	TNIK	Q9UKE5	S326	GEKDETEYEYSGSEEEEEENDSGEPSSILNLPGESTLR				0.643482259;0.730534332	down-regulated	H	Melanoma	Hypoxia
33946525	(Hypoxia(24h)/Hypoxia(18h))@SK-Mel-28 cells-AbsFC (calc)	TMT	TiO2	LTQ Orbitrap	TNIK	Q9UKE5	S324	GEKDETEYEYSGSEEEEEENDSGEPSSILNLPGESTLR				0.608193959;0.663399277	down-regulated	H	Melanoma	Hypoxia
33946525	(Hypoxia(24h)/Hypoxia(18h))@SK-Mel-28 cells-AbsFC (calc)	TMT	TiO2	LTQ Orbitrap	TNIK	Q9UKE5	S326	GEKDETEYEYSGSEEEEEENDSGEPSSILNLPGESTLR				0.608193959;0.663399277	down-regulated	H	Melanoma	Hypoxia
33946525	(Hypoxia(24h)/Hypoxia(21h))@SK-Mel-28 cells-AbsFC (calc)	TMT	TiO2	LTQ Orbitrap	TNIK	Q9UKE5	S324	GEKDETEYEYSGSEEEEEENDSGEPSSILNLPGESTLR				0.669357	down-regulated	H	Melanoma	Hypoxia
33946525	(Hypoxia(24h)/Hypoxia(21h))@SK-Mel-28 cells-AbsFC (calc)	TMT	TiO2	LTQ Orbitrap	TNIK	Q9UKE5	S326	GEKDETEYEYSGSEEEEEENDSGEPSSILNLPGESTLR				0.669357	down-regulated	H	Melanoma	Hypoxia
33946525	(Hypoxia(24h)/Hypoxia(6h))@SK-Mel-28 cells-AbsFC (calc)	TMT	TiO2	LTQ Orbitrap	TNIK	Q9UKE5	S324	GEKDETEYEYSGSEEEEEENDSGEPSSILNLPGESTLR				0.757889	down-regulated	H	Melanoma	Hypoxia
33946525	(Hypoxia(24h)/Hypoxia(6h))@SK-Mel-28 cells-AbsFC (calc)	TMT	TiO2	LTQ Orbitrap	TNIK	Q9UKE5	S326	GEKDETEYEYSGSEEEEEENDSGEPSSILNLPGESTLR				0.757889	down-regulated	H	Melanoma	Hypoxia
33946525	(Hypoxia(24h)/Hypoxia(6h))@SK-Mel-28 cells-AbsFC (calc)	TMT	TiO2	LTQ Orbitrap	TNIK	Q9UKE5	S678	TTSISPALAR				1.35665	Up-regulated	H	Melanoma	Hypoxia
33946525	(Hypoxia(24h)/Hypoxia(6h))@SK-Mel-28 cells-AbsFC (calc)	TMT	TiO2	LTQ Orbitrap	TNIK	Q9UKE5	S680	TTSISPALAR				1.35665	Up-regulated	H	Melanoma	Hypoxia
33946525	(Hypoxia(24h)/Hypoxia(9h))@SK-Mel-28 cells-AbsFC (calc)	TMT	TiO2	LTQ Orbitrap	TNIK	Q9UKE5	S678	TTSISPALAR				1.34545	Up-regulated	H	Melanoma	Hypoxia
33946525	(Hypoxia(24h)/Hypoxia(9h))@SK-Mel-28 cells-AbsFC (calc)	TMT	TiO2	LTQ Orbitrap	TNIK	Q9UKE5	S680	TTSISPALAR				1.34545	Up-regulated	H	Melanoma	Hypoxia
33946525	(Hypoxia(24h)/Hypoxia(9h))@SK-Mel-28 cells-AbsFC (calc)	TMT	TiO2	LTQ Orbitrap	TNIK	Q9UKE5	S324	GEKDETEYEYSGSEEEEEENDSGEPSSILNLPGESTLR				0.619144352;0.658403815	down-regulated	H	Melanoma	Hypoxia
33946525	(Hypoxia(24h)/Hypoxia(9h))@SK-Mel-28 cells-AbsFC (calc)	TMT	TiO2	LTQ Orbitrap	TNIK	Q9UKE5	S326	GEKDETEYEYSGSEEEEEENDSGEPSSILNLPGESTLR				0.619144352;0.658403815	down-regulated	H	Melanoma	Hypoxia
33946525	(Hypoxia(6h)/Hypoxia(3h))@SK-Mel-28 cells-AbsFC (calc)	TMT	TiO2	LTQ Orbitrap	TNIK	Q9UKE5	S324	GEKDETEYEYSGSEEEEEENDSGEPSSILNLPGESTLR				1.38427	Up-regulated	H	Melanoma	Hypoxia
33946525	(Hypoxia(6h)/Hypoxia(3h))@SK-Mel-28 cells-AbsFC (calc)	TMT	TiO2	LTQ Orbitrap	TNIK	Q9UKE5	S326	GEKDETEYEYSGSEEEEEENDSGEPSSILNLPGESTLR				1.38427	Up-regulated	H	Melanoma	Hypoxia
33946525	(Hypoxia(9h)/Control)@SK-Mel-28 cells-AbsFC	TMT	TiO2	LTQ Orbitrap	TNIK	Q9UKE5	S324	GEKDETEYEYSGSEEEEEENDSGEPSSILNLPGESTLR				1.37389	Up-regulated	H	Melanoma	Hypoxia
33946525	(Hypoxia(9h)/Control)@SK-Mel-28 cells-AbsFC	TMT	TiO2	LTQ Orbitrap	TNIK	Q9UKE5	S326	GEKDETEYEYSGSEEEEEENDSGEPSSILNLPGESTLR				1.37389	Up-regulated	H	Melanoma	Hypoxia
33946525	(Hypoxia(9h)/Hypoxia(3h))@SK-Mel-28 cells-AbsFC (calc)	TMT	TiO2	LTQ Orbitrap	TNIK	Q9UKE5	S324	GEKDETEYEYSGSEEEEEENDSGEPSSILNLPGESTLR				1.59343315;1.38829463	Up-regulated	H	Melanoma	Hypoxia
33946525	(Hypoxia(9h)/Hypoxia(3h))@SK-Mel-28 cells-AbsFC (calc)	TMT	TiO2	LTQ Orbitrap	TNIK	Q9UKE5	S326	GEKDETEYEYSGSEEEEEENDSGEPSSILNLPGESTLR				1.59343315;1.38829463	Up-regulated	H	Melanoma	Hypoxia
33946525	(Hypoxia(9h)/Hypoxia(6h))@SK-Mel-28 cells-AbsFC (calc)	TMT	TiO2	LTQ Orbitrap	TNIK	Q9UKE5	S324	GEKDETEYEYSGSEEEEEENDSGEPSSILNLPGESTLR				1.30061	Up-regulated	H	Melanoma	Hypoxia
33946525	(Hypoxia(9h)/Hypoxia(6h))@SK-Mel-28 cells-AbsFC (calc)	TMT	TiO2	LTQ Orbitrap	TNIK	Q9UKE5	S326	GEKDETEYEYSGSEEEEEENDSGEPSSILNLPGESTLR				1.30061	Up-regulated	H	Melanoma	Hypoxia
35439114	C17/Control@U266 cells-AvgFC	Label free	Ti4+-IMAC	Q-Exactive HF-X	TNIK	Q9UKE5	S640		QNS(ph)DPTSENPPLPTR	>0.75	0.00178157	14.0592	Up-regulated	H	DYRK2 inhibitor	C17 (DYRK2i)
35439114	C17/Control@U266 cells-AvgFC	Label free	Ti4+-IMAC	Q-Exactive HF-X	TNIK	Q9UKE5	S548		QSS(ph)PAMPHK	>0.75	0.0278148	0.503361	down-regulated	H	DYRK2 inhibitor	C17 (DYRK2i)
36106392	Human enterovirus A71(1h)/Mock@RD cells-Log2FC	TMT	PolyMAC-Ti	Orbitrap Fusion Lumos	TNIK	Q9UKE5	S640			Class 1			Up-regulated	H	EV-A71 infection	Inf_EV-A71
36106392	Human enterovirus A71(1h)/Mock@RD cells-Log2FC	TMT	PolyMAC-Ti	Orbitrap Fusion Lumos	TNIK	Q9UKE5	S720			Class 1			Up-regulated	H	EV-A71 infection	Inf_EV-A71
36106392	Human enterovirus A71(12h)/Mock@RD cells-Log2FC	TMT	PolyMAC-Ti	Orbitrap Fusion Lumos	TNIK	Q9UKE5	S640			Class 1			Up-regulated	H	EV-A71 infection	Inf_EV-A71
36106392	Human enterovirus A71(12h)/Mock@RD cells-Log2FC	TMT	PolyMAC-Ti	Orbitrap Fusion Lumos	TNIK	Q9UKE5	S720			Class 1			Up-regulated	H	EV-A71 infection	Inf_EV-A71
36106392	Human enterovirus A71(2h)/Mock@RD cells-Log2FC	TMT	PolyMAC-Ti	Orbitrap Fusion Lumos	TNIK	Q9UKE5	S640			Class 1			Up-regulated	H	EV-A71 infection	Inf_EV-A71
36106392	Human enterovirus A71(2h)/Mock@RD cells-Log2FC	TMT	PolyMAC-Ti	Orbitrap Fusion Lumos	TNIK	Q9UKE5	S720			Class 1			Up-regulated	H	EV-A71 infection	Inf_EV-A71
36106392	Human enterovirus A71(4h)/Mock@RD cells-Log2FC	TMT	PolyMAC-Ti	Orbitrap Fusion Lumos	TNIK	Q9UKE5	S640			Class 1			Up-regulated	H	EV-A71 infection	Inf_EV-A71
36106392	Human enterovirus A71(4h)/Mock@RD cells-Log2FC	TMT	PolyMAC-Ti	Orbitrap Fusion Lumos	TNIK	Q9UKE5	S720			Class 1			Up-regulated	H	EV-A71 infection	Inf_EV-A71
36106392	Human enterovirus A71(8h)/Mock@RD cells-Log2FC	TMT	PolyMAC-Ti	Orbitrap Fusion Lumos	TNIK	Q9UKE5	S640			Class 1			Up-regulated	H	EV-A71 infection	Inf_EV-A71
36106392	Human enterovirus A71(8h)/Mock@RD cells-Log2FC	TMT	PolyMAC-Ti	Orbitrap Fusion Lumos	TNIK	Q9UKE5	S720			Class 1			Up-regulated	H	EV-A71 infection	Inf_EV-A71
36781298	Metformin(24h)/Control@C2bbe1-Log2FC		Fe-NTA	Orbitrap Fusion Lumos Tribrid	TNIK	Q9UKE5	S560		IS(ph)DPNLPPR	> 0.75			Up-regulated	H	Metformin signaling in colorectal cancer cells	Metformin
36781298	Metformin(24h)/Control@C2bbe1-Log2FC		Fe-NTA	Orbitrap Fusion Lumos Tribrid	TNIK	Q9UKE5	S701		LGS(ph)QPIR	> 0.75			down-regulated	H	Metformin signaling in colorectal cancer cells	Metformin
36781298	Metformin(24h)/Control@C2bbe1-Log2FC		Fe-NTA	Orbitrap Fusion Lumos Tribrid	TNIK	Q9UKE5	S640		QNS(ph)DPTSENPPLPTR	> 0.75			Up-regulated	H	Metformin signaling in colorectal cancer cells	Metformin
36781298	Metformin(24h)/Control@C2bbe1-Log2FC		Fe-NTA	Orbitrap Fusion Lumos Tribrid	TNIK	Q9UKE5	S568		S(ph)ESFSISGVQPAR	> 0.75			Up-regulated	H	Metformin signaling in colorectal cancer cells	Metformin
36781298	Metformin(24h)/Control@C2bbe1-Log2FC		Fe-NTA	Orbitrap Fusion Lumos Tribrid	TNIK	Q9UKE5	S570		SES(ph)FSISGVQPAR	> 0.75			Up-regulated	H	Metformin signaling in colorectal cancer cells	Metformin
36781298	Metformin(24h)/Control@C2bbe1-Log2FC		Fe-NTA	Orbitrap Fusion Lumos Tribrid	TNIK	Q9UKE5	T581		T(ph)PPMLRPVDPQIPHLVAVK	> 0.75			down-regulated	H	Metformin signaling in colorectal cancer cells	Metformin
36781298	Metformin(24h)/Control@C2bbe1-Log2FC		Fe-NTA	Orbitrap Fusion Lumos Tribrid	TNIK	Q9UKE5	S720		TEPILES(ph)PLQR	> 0.75			down-regulated	H	Metformin signaling in colorectal cancer cells	Metformin
36781298	Metformin(24h)/Control@C2bbe1-Log2FC		Fe-NTA	Orbitrap Fusion Lumos Tribrid	TNIK	Q9UKE5	S750		TSSGSSSSSSTPSSQPSSQGGSQPGS(ph)QAGSSER	> 0.75			Up-regulated	H	Metformin signaling in colorectal cancer cells	Metformin
36781298	Metformin(24h)/Control@COLO205-Log2FC		Fe-NTA	Orbitrap Fusion Lumos Tribrid	TNIK	Q9UKE5	S502		DYLVS(ph)LQHQR	> 0.75			Up-regulated	H	Metformin signaling in colorectal cancer cells	Metformin
36781298	Metformin(24h)/Control@COLO205-Log2FC		Fe-NTA	Orbitrap Fusion Lumos Tribrid	TNIK	Q9UKE5	S560		IS(ph)DPNLPPR	> 0.75			down-regulated	H	Metformin signaling in colorectal cancer cells	Metformin
36781298	Metformin(24h)/Control@COLO205-Log2FC		Fe-NTA	Orbitrap Fusion Lumos Tribrid	TNIK	Q9UKE5	S640		QNS(ph)DPTSENPPLPTR	> 0.75			down-regulated	H	Metformin signaling in colorectal cancer cells	Metformin
36781298	Metformin(24h)/Control@COLO205-Log2FC		Fe-NTA	Orbitrap Fusion Lumos Tribrid	TNIK	Q9UKE5	S9		S(ph)LDEIDLSALR	> 0.75			Up-regulated	H	Metformin signaling in colorectal cancer cells	Metformin
36781298	Metformin(24h)/Control@COLO205-Log2FC		Fe-NTA	Orbitrap Fusion Lumos Tribrid	TNIK	Q9UKE5	T581		T(ph)PPMLRPVDPQIPHLVAVK	> 0.75			down-regulated	H	Metformin signaling in colorectal cancer cells	Metformin
36781298	Metformin(24h)/Control@COLO205-Log2FC		Fe-NTA	Orbitrap Fusion Lumos Tribrid	TNIK	Q9UKE5	S720		TEPILES(ph)PLQR	> 0.75			down-regulated	H	Metformin signaling in colorectal cancer cells	Metformin
36781298	Metformin(24h)/Control@COLO205-Log2FC		Fe-NTA	Orbitrap Fusion Lumos Tribrid	TNIK	Q9UKE5	S746		TSSGSSSSSSTPSSQPSSQGGS(ph)QPGSQAGSSER	> 0.75			down-regulated	H	Metformin signaling in colorectal cancer cells	Metformin
36781298	Metformin(24h)/Control@COLO205-Log2FC		Fe-NTA	Orbitrap Fusion Lumos Tribrid	TNIK	Q9UKE5	S754		TSSGSSSSSSTPSSQPSSQGGSQPGSQAGS(ph)SER	> 0.75			Up-regulated	H	Metformin signaling in colorectal cancer cells	Metformin
36781298	Metformin(24h)/Control@HT115-Log2FC		Fe-NTA	Orbitrap Fusion Lumos Tribrid	TNIK	Q9UKE5	S707		AS(ph)NPDLR	> 0.75			Up-regulated	H	Metformin signaling in colorectal cancer cells	Metformin
36781298	Metformin(24h)/Control@HT115-Log2FC		Fe-NTA	Orbitrap Fusion Lumos Tribrid	TNIK	Q9UKE5	S502		DYLVS(ph)LQHQR	> 0.75			Up-regulated	H	Metformin signaling in colorectal cancer cells	Metformin
36781298	Metformin(24h)/Control@HT115-Log2FC		Fe-NTA	Orbitrap Fusion Lumos Tribrid	TNIK	Q9UKE5	S688		KNS(ph)PGNGSALGPR	> 0.75			down-regulated	H	Metformin signaling in colorectal cancer cells	Metformin
36781298	Metformin(24h)/Control@HT115-Log2FC		Fe-NTA	Orbitrap Fusion Lumos Tribrid	TNIK	Q9UKE5	S640		QNS(ph)DPTSENPPLPTR	> 0.75			Up-regulated	H	Metformin signaling in colorectal cancer cells	Metformin
36781298	Metformin(24h)/Control@HT115-Log2FC		Fe-NTA	Orbitrap Fusion Lumos Tribrid	TNIK	Q9UKE5	S568		S(ph)ESFSISGVQPAR	> 0.75			Up-regulated	H	Metformin signaling in colorectal cancer cells	Metformin
36781298	Metformin(24h)/Control@HT115-Log2FC		Fe-NTA	Orbitrap Fusion Lumos Tribrid	TNIK	Q9UKE5	S570		SES(ph)FSISGVQPAR	> 0.75			Up-regulated	H	Metformin signaling in colorectal cancer cells	Metformin
36781298	Metformin(24h)/Control@HT115-Log2FC		Fe-NTA	Orbitrap Fusion Lumos Tribrid	TNIK	Q9UKE5	T581		T(ph)PPMLRPVDPQIPHLVAVK	> 0.75			down-regulated	H	Metformin signaling in colorectal cancer cells	Metformin
36781298	Metformin(24h)/Control@HT115-Log2FC		Fe-NTA	Orbitrap Fusion Lumos Tribrid	TNIK	Q9UKE5	S720		TEPILES(ph)PLQR	> 0.75			down-regulated	H	Metformin signaling in colorectal cancer cells	Metformin
36781298	Metformin(24h)/Control@LOVO-Log2FC		Fe-NTA	Orbitrap Fusion Lumos Tribrid	TNIK	Q9UKE5	S707		AS(ph)NPDLR	> 0.75			down-regulated	H	Metformin signaling in colorectal cancer cells	Metformin
36781298	Metformin(24h)/Control@LOVO-Log2FC		Fe-NTA	Orbitrap Fusion Lumos Tribrid	TNIK	Q9UKE5	S560		IS(ph)DPNLPPR	> 0.75			down-regulated	H	Metformin signaling in colorectal cancer cells	Metformin
36781298	Metformin(24h)/Control@LOVO-Log2FC		Fe-NTA	Orbitrap Fusion Lumos Tribrid	TNIK	Q9UKE5	S568		S(ph)ESFSISGVQPAR	> 0.75			down-regulated	H	Metformin signaling in colorectal cancer cells	Metformin
36781298	Metformin(24h)/Control@LOVO-Log2FC		Fe-NTA	Orbitrap Fusion Lumos Tribrid	TNIK	Q9UKE5	S570		SES(ph)FSISGVQPAR	> 0.75			down-regulated	H	Metformin signaling in colorectal cancer cells	Metformin
36781298	Metformin(24h)/Control@LOVO-Log2FC		Fe-NTA	Orbitrap Fusion Lumos Tribrid	TNIK	Q9UKE5	S720		TEPILES(ph)PLQR	> 0.75			down-regulated	H	Metformin signaling in colorectal cancer cells	Metformin
36781298	Metformin(24h)/Control@LOVO-Log2FC		Fe-NTA	Orbitrap Fusion Lumos Tribrid	TNIK	Q9UKE5	S750		TSSGSSSSSSTPSSQPSSQGGSQPGS(ph)QAGSSER	> 0.75			down-regulated	H	Metformin signaling in colorectal cancer cells	Metformin
36781298	Metformin(24h)/Control@MDST-Log2FC		Fe-NTA	Orbitrap Fusion Lumos Tribrid	TNIK	Q9UKE5	S707		AS(ph)NPDLR	> 0.75			Up-regulated	H	Metformin signaling in colorectal cancer cells	Metformin
36781298	Metformin(24h)/Control@NCIH747-Log2FC		Fe-NTA	Orbitrap Fusion Lumos Tribrid	TNIK	Q9UKE5	S560		IS(ph)DPNLPPR	> 0.75			down-regulated	H	Metformin signaling in colorectal cancer cells	Metformin
36781298	Metformin(24h)/Control@NCIH747-Log2FC		Fe-NTA	Orbitrap Fusion Lumos Tribrid	TNIK	Q9UKE5	S701		LGS(ph)QPIR	> 0.75			down-regulated	H	Metformin signaling in colorectal cancer cells	Metformin
36781298	Metformin(24h)/Control@NCIH747-Log2FC		Fe-NTA	Orbitrap Fusion Lumos Tribrid	TNIK	Q9UKE5	S548		QSS(ph)PAMPHK	> 0.75			Up-regulated	H	Metformin signaling in colorectal cancer cells	Metformin
36781298	Metformin(24h)/Control@NCIH747-Log2FC		Fe-NTA	Orbitrap Fusion Lumos Tribrid	TNIK	Q9UKE5	T581		T(ph)PPMLRPVDPQIPHLVAVK	> 0.75			down-regulated	H	Metformin signaling in colorectal cancer cells	Metformin
36781298	Metformin(24h)/Control@NCIH747-Log2FC		Fe-NTA	Orbitrap Fusion Lumos Tribrid	TNIK	Q9UKE5	S750		TSSGSSSSSSTPSSQPSSQGGSQPGS(ph)QAGSSER	> 0.75			Up-regulated	H	Metformin signaling in colorectal cancer cells	Metformin
36781298	Metformin(24h)/Control@RKO-Log2FC		Fe-NTA	Orbitrap Fusion Lumos Tribrid	TNIK	Q9UKE5	S707		AS(ph)NPDLR	> 0.75			Up-regulated	H	Metformin signaling in colorectal cancer cells	Metformin
36781298	Metformin(24h)/Control@RKO-Log2FC		Fe-NTA	Orbitrap Fusion Lumos Tribrid	TNIK	Q9UKE5	S560		IS(ph)DPNLPPR	> 0.75			down-regulated	H	Metformin signaling in colorectal cancer cells	Metformin
36781298	Metformin(24h)/Control@RKO-Log2FC		Fe-NTA	Orbitrap Fusion Lumos Tribrid	TNIK	Q9UKE5	S640		QNS(ph)DPTSENPPLPTR	> 0.75			Up-regulated	H	Metformin signaling in colorectal cancer cells	Metformin
36781298	Metformin(24h)/Control@RKO-Log2FC		Fe-NTA	Orbitrap Fusion Lumos Tribrid	TNIK	Q9UKE5	S568		S(ph)ESFSISGVQPAR	> 0.75			Up-regulated	H	Metformin signaling in colorectal cancer cells	Metformin
36781298	Metformin(24h)/Control@RKO-Log2FC		Fe-NTA	Orbitrap Fusion Lumos Tribrid	TNIK	Q9UKE5	S570		SES(ph)FSISGVQPAR	> 0.75			Up-regulated	H	Metformin signaling in colorectal cancer cells	Metformin
36781298	Metformin(24h)/Control@RKO-Log2FC		Fe-NTA	Orbitrap Fusion Lumos Tribrid	TNIK	Q9UKE5	S720		TEPILES(ph)PLQR	> 0.75			down-regulated	H	Metformin signaling in colorectal cancer cells	Metformin
36781298	Metformin(24h)/Control@SNU61-Log2FC		Fe-NTA	Orbitrap Fusion Lumos Tribrid	TNIK	Q9UKE5	S707		AS(ph)NPDLR	> 0.75			Up-regulated	H	Metformin signaling in colorectal cancer cells	Metformin
36781298	Metformin(24h)/Control@SNU61-Log2FC		Fe-NTA	Orbitrap Fusion Lumos Tribrid	TNIK	Q9UKE5	S502		DYLVS(ph)LQHQR	> 0.75			Up-regulated	H	Metformin signaling in colorectal cancer cells	Metformin
36781298	Metformin(24h)/Control@SNU61-Log2FC		Fe-NTA	Orbitrap Fusion Lumos Tribrid	TNIK	Q9UKE5	S560		IS(ph)DPNLPPR	> 0.75			Up-regulated	H	Metformin signaling in colorectal cancer cells	Metformin
36781298	Metformin(24h)/Control@SNU61-Log2FC		Fe-NTA	Orbitrap Fusion Lumos Tribrid	TNIK	Q9UKE5	S688		KNS(ph)PGNGSALGPR	> 0.75			down-regulated	H	Metformin signaling in colorectal cancer cells	Metformin
36781298	Metformin(24h)/Control@SNU61-Log2FC		Fe-NTA	Orbitrap Fusion Lumos Tribrid	TNIK	Q9UKE5	S701		LGS(ph)QPIR	> 0.75			down-regulated	H	Metformin signaling in colorectal cancer cells	Metformin
36781298	Metformin(24h)/Control@SNU61-Log2FC		Fe-NTA	Orbitrap Fusion Lumos Tribrid	TNIK	Q9UKE5	S640		QNS(ph)DPTSENPPLPTR	> 0.75			Up-regulated	H	Metformin signaling in colorectal cancer cells	Metformin
36781298	Metformin(24h)/Control@SNU61-Log2FC		Fe-NTA	Orbitrap Fusion Lumos Tribrid	TNIK	Q9UKE5	S568		S(ph)ESFSISGVQPAR	> 0.75			Up-regulated	H	Metformin signaling in colorectal cancer cells	Metformin
36781298	Metformin(24h)/Control@SNU61-Log2FC		Fe-NTA	Orbitrap Fusion Lumos Tribrid	TNIK	Q9UKE5	S570		SES(ph)FSISGVQPAR	> 0.75			Up-regulated	H	Metformin signaling in colorectal cancer cells	Metformin
36781298	Metformin(24h)/Control@SNU61-Log2FC		Fe-NTA	Orbitrap Fusion Lumos Tribrid	TNIK	Q9UKE5	S720		TEPILES(ph)PLQR	> 0.75			down-regulated	H	Metformin signaling in colorectal cancer cells	Metformin
36781298	Metformin(24h)/Control@SW48-Log2FC		Fe-NTA	Orbitrap Fusion Lumos Tribrid	TNIK	Q9UKE5	S707		AS(ph)NPDLR	> 0.75			down-regulated	H	Metformin signaling in colorectal cancer cells	Metformin
36781298	Metformin(24h)/Control@SW48-Log2FC		Fe-NTA	Orbitrap Fusion Lumos Tribrid	TNIK	Q9UKE5	S640		QNS(ph)DPTSENPPLPTR	> 0.75			Up-regulated	H	Metformin signaling in colorectal cancer cells	Metformin
36781298	Metformin(24h)/Control@SW48-Log2FC		Fe-NTA	Orbitrap Fusion Lumos Tribrid	TNIK	Q9UKE5	S568		S(ph)ESFSISGVQPAR	> 0.75			Up-regulated	H	Metformin signaling in colorectal cancer cells	Metformin
36781298	Metformin(24h)/Control@SW48-Log2FC		Fe-NTA	Orbitrap Fusion Lumos Tribrid	TNIK	Q9UKE5	S570		SES(ph)FSISGVQPAR	> 0.75			Up-regulated	H	Metformin signaling in colorectal cancer cells	Metformin
36781298	Metformin(24h)/Control@SW48-Log2FC		Fe-NTA	Orbitrap Fusion Lumos Tribrid	TNIK	Q9UKE5	T581		T(ph)PPMLRPVDPQIPHLVAVK	> 0.75			down-regulated	H	Metformin signaling in colorectal cancer cells	Metformin
36781298	Metformin(24h)/Control@SW48-Log2FC		Fe-NTA	Orbitrap Fusion Lumos Tribrid	TNIK	Q9UKE5	S720		TEPILES(ph)PLQR	> 0.75			down-regulated	H	Metformin signaling in colorectal cancer cells	Metformin
36781298	Metformin(24h)/Control@SW837-Log2FC		Fe-NTA	Orbitrap Fusion Lumos Tribrid	TNIK	Q9UKE5	S560		IS(ph)DPNLPPR	> 0.75			Up-regulated	H	Metformin signaling in colorectal cancer cells	Metformin
36781298	Metformin(24h)/Control@SW837-Log2FC		Fe-NTA	Orbitrap Fusion Lumos Tribrid	TNIK	Q9UKE5	S568		S(ph)ESFSISGVQPAR	> 0.75			Up-regulated	H	Metformin signaling in colorectal cancer cells	Metformin
36781298	Metformin(24h)/Control@SW837-Log2FC		Fe-NTA	Orbitrap Fusion Lumos Tribrid	TNIK	Q9UKE5	S570		SES(ph)FSISGVQPAR	> 0.75			Up-regulated	H	Metformin signaling in colorectal cancer cells	Metformin
36781298	Metformin(24h)/Control@SW948-Log2FC		Fe-NTA	Orbitrap Fusion Lumos Tribrid	TNIK	Q9UKE5	S764		ANS(ph)KSEGSPVLPHEPAK	> 0.75			down-regulated	H	Metformin signaling in colorectal cancer cells	Metformin
36781298	Metformin(24h)/Control@SW948-Log2FC		Fe-NTA	Orbitrap Fusion Lumos Tribrid	TNIK	Q9UKE5	S707		AS(ph)NPDLR	> 0.75			down-regulated	H	Metformin signaling in colorectal cancer cells	Metformin
36781298	Metformin(24h)/Control@SW948-Log2FC		Fe-NTA	Orbitrap Fusion Lumos Tribrid	TNIK	Q9UKE5	S688		KNS(ph)PGNGSALGPR	> 0.75			down-regulated	H	Metformin signaling in colorectal cancer cells	Metformin
36781298	Metformin(24h)/Control@SW948-Log2FC		Fe-NTA	Orbitrap Fusion Lumos Tribrid	TNIK	Q9UKE5	S548		QSS(ph)PAMPHK	> 0.75			down-regulated	H	Metformin signaling in colorectal cancer cells	Metformin
36781298	Metformin(24h)/Control@SW948-Log2FC		Fe-NTA	Orbitrap Fusion Lumos Tribrid	TNIK	Q9UKE5	S568		S(ph)ESFSISGVQPAR	> 0.75			Up-regulated	H	Metformin signaling in colorectal cancer cells	Metformin
36781298	Metformin(24h)/Control@SW948-Log2FC		Fe-NTA	Orbitrap Fusion Lumos Tribrid	TNIK	Q9UKE5	S570		SES(ph)FSISGVQPAR	> 0.75			Up-regulated	H	Metformin signaling in colorectal cancer cells	Metformin
36781298	Metformin(24h)/Control@SW948-Log2FC		Fe-NTA	Orbitrap Fusion Lumos Tribrid	TNIK	Q9UKE5	T581		T(ph)PPMLRPVDPQIPHLVAVK	> 0.75			down-regulated	H	Metformin signaling in colorectal cancer cells	Metformin
36781298	Metformin(24h)/Control@SW948-Log2FC		Fe-NTA	Orbitrap Fusion Lumos Tribrid	TNIK	Q9UKE5	S720		TEPILES(ph)PLQR	> 0.75			down-regulated	H	Metformin signaling in colorectal cancer cells	Metformin
36781298	Metformin(24h)/Control@SW948-Log2FC		Fe-NTA	Orbitrap Fusion Lumos Tribrid	TNIK	Q9UKE5	S738		TSSGSSSSSSTPSS(ph)QPSSQGGSQPGSQAGSSER	> 0.75			down-regulated	H	Metformin signaling in colorectal cancer cells	Metformin
36781298	Metformin(24h)/Control@SW948-Log2FC		Fe-NTA	Orbitrap Fusion Lumos Tribrid	TNIK	Q9UKE5	S746		TSSGSSSSSSTPSSQPSSQGGS(ph)QPGSQAGSSER	> 0.75			down-regulated	H	Metformin signaling in colorectal cancer cells	Metformin
36781298	Metformin(24h)/Control@T84-Log2FC		Fe-NTA	Orbitrap Fusion Lumos Tribrid	TNIK	Q9UKE5	S502		DYLVS(ph)LQHQR	> 0.75			Up-regulated	H	Metformin signaling in colorectal cancer cells	Metformin
36781298	Metformin(24h)/Control@T84-Log2FC		Fe-NTA	Orbitrap Fusion Lumos Tribrid	TNIK	Q9UKE5	T902		EGT(ph)LMIR	> 0.75			Up-regulated	H	Metformin signaling in colorectal cancer cells	Metformin
36781298	Metformin(24h)/Control@T84-Log2FC		Fe-NTA	Orbitrap Fusion Lumos Tribrid	TNIK	Q9UKE5	S560		IS(ph)DPNLPPR	> 0.75			down-regulated	H	Metformin signaling in colorectal cancer cells	Metformin
36781298	Metformin(24h)/Control@T84-Log2FC		Fe-NTA	Orbitrap Fusion Lumos Tribrid	TNIK	Q9UKE5	S688		KNS(ph)PGNGSALGPR	> 0.75			down-regulated	H	Metformin signaling in colorectal cancer cells	Metformin
36781298	Metformin(24h)/Control@T84-Log2FC		Fe-NTA	Orbitrap Fusion Lumos Tribrid	TNIK	Q9UKE5	S640		QNS(ph)DPTSENPPLPTR	> 0.75			down-regulated	H	Metformin signaling in colorectal cancer cells	Metformin
36781298	Metformin(24h)/Control@T84-Log2FC		Fe-NTA	Orbitrap Fusion Lumos Tribrid	TNIK	Q9UKE5	S548		QSS(ph)PAMPHK	> 0.75			down-regulated	H	Metformin signaling in colorectal cancer cells	Metformin
36781298	Metformin(24h)/Control@T84-Log2FC		Fe-NTA	Orbitrap Fusion Lumos Tribrid	TNIK	Q9UKE5	S568		S(ph)ESFSISGVQPAR	> 0.75			Up-regulated	H	Metformin signaling in colorectal cancer cells	Metformin
36781298	Metformin(24h)/Control@T84-Log2FC		Fe-NTA	Orbitrap Fusion Lumos Tribrid	TNIK	Q9UKE5	S9		S(ph)LDEIDLSALR	> 0.75			Up-regulated	H	Metformin signaling in colorectal cancer cells	Metformin
36781298	Metformin(24h)/Control@T84-Log2FC		Fe-NTA	Orbitrap Fusion Lumos Tribrid	TNIK	Q9UKE5	S570		SES(ph)FSISGVQPAR	> 0.75			Up-regulated	H	Metformin signaling in colorectal cancer cells	Metformin
36781298	Metformin(24h)/Control@T84-Log2FC		Fe-NTA	Orbitrap Fusion Lumos Tribrid	TNIK	Q9UKE5	T581		T(ph)PPMLRPVDPQIPHLVAVK	> 0.75			down-regulated	H	Metformin signaling in colorectal cancer cells	Metformin
36781298	Metformin(24h)/Control@T84-Log2FC		Fe-NTA	Orbitrap Fusion Lumos Tribrid	TNIK	Q9UKE5	S720		TEPILES(ph)PLQR	> 0.75			down-regulated	H	Metformin signaling in colorectal cancer cells	Metformin
36781298	Metformin(24h)/Control@T84-Log2FC		Fe-NTA	Orbitrap Fusion Lumos Tribrid	TNIK	Q9UKE5	S738		TSSGSSSSSSTPSS(ph)QPSSQGGSQPGSQAGSSER	> 0.75			down-regulated	H	Metformin signaling in colorectal cancer cells	Metformin
38216124	4-OHT(d2)/4-OHT(d0)@IMR90-ER:RasG12V-AvgFC	Label free	PloyMAC	Orbitrap Fusion Lumos Tribrid	TNIK	Q9UKE5	S640	ALNVTSHRVEMPRQNSDPTSENPPLPTRIEK		0.999998	0.0494621	11.4575	Up-regulated	H	Oncogene-induced senescence (OIS) upon RasG12V activation	4-OHT
38216124	4-OHT(d4)/4-OHT(d0)@IMR90-ER:RasG12V-AvgFC	Label free	PloyMAC	Orbitrap Fusion Lumos Tribrid	TNIK	Q9UKE5	S640	ALNVTSHRVEMPRQNSDPTSENPPLPTRIEK		0.999998	0.0467491	12.7825	Up-regulated	H	Oncogene-induced senescence (OIS) upon RasG12V activation	4-OHT
38216124	4-OHT(d6)/4-OHT(d0)@IMR90-ER:RasG12V-AvgFC	Label free	PloyMAC	Orbitrap Fusion Lumos Tribrid	TNIK	Q9UKE5	S640	ALNVTSHRVEMPRQNSDPTSENPPLPTRIEK		0.999998	0.0321137	12.0831	Up-regulated	H	Oncogene-induced senescence (OIS) upon RasG12V activation	4-OHT
35439114	C17/Control@U266 cells-AvgFC	Label free	Ti4+-IMAC	Q-Exactive HF-X	TNIK	Q9UKE5	S680		TTS(ph)IS(ph)PALAR	>0.75	0.0193043	0.742466	down-regulated	H	DYRK2 inhibitor	C17 (DYRK2i)
36106392	Human enterovirus A71(1h)/Mock@RD cells-Log2FC	TMT	PolyMAC-Ti	Orbitrap Fusion Lumos	TNIK	Q9UKE5	S678			Class 1			Up-regulated	H	EV-A71 infection	Inf_EV-A71
36106392	Human enterovirus A71(1h)/Mock@RD cells-Log2FC	TMT	PolyMAC-Ti	Orbitrap Fusion Lumos	TNIK	Q9UKE5	S680			Class 1			Up-regulated	H	EV-A71 infection	Inf_EV-A71
36106392	Human enterovirus A71(12h)/Mock@RD cells-Log2FC	TMT	PolyMAC-Ti	Orbitrap Fusion Lumos	TNIK	Q9UKE5	S678			Class 1			Up-regulated	H	EV-A71 infection	Inf_EV-A71
36106392	Human enterovirus A71(12h)/Mock@RD cells-Log2FC	TMT	PolyMAC-Ti	Orbitrap Fusion Lumos	TNIK	Q9UKE5	S680			Class 1			Up-regulated	H	EV-A71 infection	Inf_EV-A71
36106392	Human enterovirus A71(2h)/Mock@RD cells-Log2FC	TMT	PolyMAC-Ti	Orbitrap Fusion Lumos	TNIK	Q9UKE5	S678			Class 1			Up-regulated	H	EV-A71 infection	Inf_EV-A71
36106392	Human enterovirus A71(2h)/Mock@RD cells-Log2FC	TMT	PolyMAC-Ti	Orbitrap Fusion Lumos	TNIK	Q9UKE5	S680			Class 1			Up-regulated	H	EV-A71 infection	Inf_EV-A71
36106392	Human enterovirus A71(4h)/Mock@RD cells-Log2FC	TMT	PolyMAC-Ti	Orbitrap Fusion Lumos	TNIK	Q9UKE5	S678			Class 1			Up-regulated	H	EV-A71 infection	Inf_EV-A71
36106392	Human enterovirus A71(4h)/Mock@RD cells-Log2FC	TMT	PolyMAC-Ti	Orbitrap Fusion Lumos	TNIK	Q9UKE5	S680			Class 1			Up-regulated	H	EV-A71 infection	Inf_EV-A71
36106392	Human enterovirus A71(8h)/Mock@RD cells-Log2FC	TMT	PolyMAC-Ti	Orbitrap Fusion Lumos	TNIK	Q9UKE5	S678			Class 1			Up-regulated	H	EV-A71 infection	Inf_EV-A71
36106392	Human enterovirus A71(8h)/Mock@RD cells-Log2FC	TMT	PolyMAC-Ti	Orbitrap Fusion Lumos	TNIK	Q9UKE5	S680			Class 1			Up-regulated	H	EV-A71 infection	Inf_EV-A71
36781298	Metformin(24h)/Control@C2bbe1-Log2FC		Fe-NTA	Orbitrap Fusion Lumos Tribrid	TNIK	Q9UKE5	S678		TTS(ph)IS(ph)PALAR	> 0.75			Up-regulated	H	Metformin signaling in colorectal cancer cells	Metformin
36781298	Metformin(24h)/Control@C2bbe1-Log2FC		Fe-NTA	Orbitrap Fusion Lumos Tribrid	TNIK	Q9UKE5	S680		TTS(ph)IS(ph)PALAR	> 0.75			Up-regulated	H	Metformin signaling in colorectal cancer cells	Metformin
36781298	Metformin(24h)/Control@COLO205-Log2FC		Fe-NTA	Orbitrap Fusion Lumos Tribrid	TNIK	Q9UKE5	S678		TTS(ph)IS(ph)PALAR	> 0.75			down-regulated	H	Metformin signaling in colorectal cancer cells	Metformin
36781298	Metformin(24h)/Control@COLO205-Log2FC		Fe-NTA	Orbitrap Fusion Lumos Tribrid	TNIK	Q9UKE5	S680		TTS(ph)IS(ph)PALAR	> 0.75			down-regulated	H	Metformin signaling in colorectal cancer cells	Metformin
36781298	Metformin(24h)/Control@HT115-Log2FC		Fe-NTA	Orbitrap Fusion Lumos Tribrid	TNIK	Q9UKE5	S678		TTS(ph)IS(ph)PALAR	> 0.75			Up-regulated	H	Metformin signaling in colorectal cancer cells	Metformin
36781298	Metformin(24h)/Control@HT115-Log2FC		Fe-NTA	Orbitrap Fusion Lumos Tribrid	TNIK	Q9UKE5	S680		TTS(ph)IS(ph)PALAR	> 0.75			Up-regulated	H	Metformin signaling in colorectal cancer cells	Metformin
36781298	Metformin(24h)/Control@LOVO-Log2FC		Fe-NTA	Orbitrap Fusion Lumos Tribrid	TNIK	Q9UKE5	S678		TTS(ph)IS(ph)PALAR	> 0.75			down-regulated	H	Metformin signaling in colorectal cancer cells	Metformin
36781298	Metformin(24h)/Control@LOVO-Log2FC		Fe-NTA	Orbitrap Fusion Lumos Tribrid	TNIK	Q9UKE5	S680		TTS(ph)IS(ph)PALAR	> 0.75			down-regulated	H	Metformin signaling in colorectal cancer cells	Metformin
36781298	Metformin(24h)/Control@RKO-Log2FC		Fe-NTA	Orbitrap Fusion Lumos Tribrid	TNIK	Q9UKE5	S678		TTS(ph)IS(ph)PALAR	> 0.75			Up-regulated	H	Metformin signaling in colorectal cancer cells	Metformin
36781298	Metformin(24h)/Control@RKO-Log2FC		Fe-NTA	Orbitrap Fusion Lumos Tribrid	TNIK	Q9UKE5	S680		TTS(ph)IS(ph)PALAR	> 0.75			Up-regulated	H	Metformin signaling in colorectal cancer cells	Metformin
36781298	Metformin(24h)/Control@SW48-Log2FC		Fe-NTA	Orbitrap Fusion Lumos Tribrid	TNIK	Q9UKE5	S678		TTS(ph)IS(ph)PALAR	> 0.75			down-regulated	H	Metformin signaling in colorectal cancer cells	Metformin
36781298	Metformin(24h)/Control@SW48-Log2FC		Fe-NTA	Orbitrap Fusion Lumos Tribrid	TNIK	Q9UKE5	S680		TTS(ph)IS(ph)PALAR	> 0.75			down-regulated	H	Metformin signaling in colorectal cancer cells	Metformin
36781298	Metformin(24h)/Control@SW837-Log2FC		Fe-NTA	Orbitrap Fusion Lumos Tribrid	TNIK	Q9UKE5	S678		TTS(ph)IS(ph)PALAR	> 0.75			down-regulated	H	Metformin signaling in colorectal cancer cells	Metformin
36781298	Metformin(24h)/Control@SW837-Log2FC		Fe-NTA	Orbitrap Fusion Lumos Tribrid	TNIK	Q9UKE5	S680		TTS(ph)IS(ph)PALAR	> 0.75			down-regulated	H	Metformin signaling in colorectal cancer cells	Metformin
36781298	Metformin(24h)/Control@SW948-Log2FC		Fe-NTA	Orbitrap Fusion Lumos Tribrid	TNIK	Q9UKE5	S678		TTS(ph)IS(ph)PALAR	> 0.75			down-regulated	H	Metformin signaling in colorectal cancer cells	Metformin
36781298	Metformin(24h)/Control@SW948-Log2FC		Fe-NTA	Orbitrap Fusion Lumos Tribrid	TNIK	Q9UKE5	S680		TTS(ph)IS(ph)PALAR	> 0.75			down-regulated	H	Metformin signaling in colorectal cancer cells	Metformin
36781298	Metformin(24h)/Control@T84-Log2FC		Fe-NTA	Orbitrap Fusion Lumos Tribrid	TNIK	Q9UKE5	S678		TTS(ph)IS(ph)PALAR	> 0.75			down-regulated	H	Metformin signaling in colorectal cancer cells	Metformin
36781298	Metformin(24h)/Control@T84-Log2FC		Fe-NTA	Orbitrap Fusion Lumos Tribrid	TNIK	Q9UKE5	S680		TTS(ph)IS(ph)PALAR	> 0.75			down-regulated	H	Metformin signaling in colorectal cancer cells	Metformin
38216124	4-OHT(d2)/4-OHT(d0)@IMR90-ER:RasG12V-AvgFC	Label free	PloyMAC	Orbitrap Fusion Lumos Tribrid	TNIK	Q9UKE5	S680	EEDIPPKVPQRTTSISPALARKNSPGNGSAL		0.993903	0.0228615	2.17316	Up-regulated	H	Oncogene-induced senescence (OIS) upon RasG12V activation	4-OHT
38216124	4-OHT(d4)/4-OHT(d0)@IMR90-ER:RasG12V-AvgFC	Label free	PloyMAC	Orbitrap Fusion Lumos Tribrid	TNIK	Q9UKE5	S680	EEDIPPKVPQRTTSISPALARKNSPGNGSAL		0.993903	0.0030466	2.5867	Up-regulated	H	Oncogene-induced senescence (OIS) upon RasG12V activation	4-OHT
38216124	4-OHT(d6)/4-OHT(d0)@IMR90-ER:RasG12V-AvgFC	Label free	PloyMAC	Orbitrap Fusion Lumos Tribrid	TNIK	Q9UKE5	S680	EEDIPPKVPQRTTSISPALARKNSPGNGSAL		0.993903	0.0389996	2.86765	Up-regulated	H	Oncogene-induced senescence (OIS) upon RasG12V activation	4-OHT
36106392	Human enterovirus A71(1h)/Mock@RD cells-Log2FC	TMT	PolyMAC-Ti	Orbitrap Fusion Lumos	TNIK	Q9UKE5	S769			Class 1			Up-regulated	H	EV-A71 infection	Inf_EV-A71
36106392	Human enterovirus A71(12h)/Mock@RD cells-Log2FC	TMT	PolyMAC-Ti	Orbitrap Fusion Lumos	TNIK	Q9UKE5	S769			Class 1			Up-regulated	H	EV-A71 infection	Inf_EV-A71
36106392	Human enterovirus A71(2h)/Mock@RD cells-Log2FC	TMT	PolyMAC-Ti	Orbitrap Fusion Lumos	TNIK	Q9UKE5	S769			Class 1			Up-regulated	H	EV-A71 infection	Inf_EV-A71
36106392	Human enterovirus A71(4h)/Mock@RD cells-Log2FC	TMT	PolyMAC-Ti	Orbitrap Fusion Lumos	TNIK	Q9UKE5	S769			Class 1			Up-regulated	H	EV-A71 infection	Inf_EV-A71
36106392	Human enterovirus A71(8h)/Mock@RD cells-Log2FC	TMT	PolyMAC-Ti	Orbitrap Fusion Lumos	TNIK	Q9UKE5	S769			Class 1			Up-regulated	H	EV-A71 infection	Inf_EV-A71
36173113	Safranal(12h)/Control@MDA-MB-231 cells-AbsFC	TMT	TiO2		TNIK	Q9UKE5	S769		SEGSPVLPHEPAK	100	0.000594334	0.585	down-regulated	H	Safranal Effects on Triple-Negative Breast Cancer Cells	Safranal
36173113	Safranal(24h)/Control@MDA-MB-231 cells-AbsFC	TMT	TiO2		TNIK	Q9UKE5	S769		SEGSPVLPHEPAK	100	0.000165545	0.524	down-regulated	H	Safranal Effects on Triple-Negative Breast Cancer Cells	Safranal
36781298	Metformin(24h)/Control@C2bbe1-Log2FC		Fe-NTA	Orbitrap Fusion Lumos Tribrid	TNIK	Q9UKE5	S766		S(ph)EGSPVLPHEPAK	> 0.75			Up-regulated	H	Metformin signaling in colorectal cancer cells	Metformin
36781298	Metformin(24h)/Control@COLO205-Log2FC		Fe-NTA	Orbitrap Fusion Lumos Tribrid	TNIK	Q9UKE5	S766		ANSKS(ph)EGS(ph)PVLPHEPAK	> 0.75			Up-regulated	H	Metformin signaling in colorectal cancer cells	Metformin
36781298	Metformin(24h)/Control@COLO205-Log2FC		Fe-NTA	Orbitrap Fusion Lumos Tribrid	TNIK	Q9UKE5	S769		ANSKS(ph)EGS(ph)PVLPHEPAK	> 0.75			Up-regulated	H	Metformin signaling in colorectal cancer cells	Metformin
36781298	Metformin(24h)/Control@LOVO-Log2FC		Fe-NTA	Orbitrap Fusion Lumos Tribrid	TNIK	Q9UKE5	S766		S(ph)EGSPVLPHEPAK	> 0.75			down-regulated	H	Metformin signaling in colorectal cancer cells	Metformin
36781298	Metformin(24h)/Control@LOVO-Log2FC		Fe-NTA	Orbitrap Fusion Lumos Tribrid	TNIK	Q9UKE5	S769		SEGS(ph)PVLPHEPAK	> 0.75			down-regulated	H	Metformin signaling in colorectal cancer cells	Metformin
36781298	Metformin(24h)/Control@RKO-Log2FC		Fe-NTA	Orbitrap Fusion Lumos Tribrid	TNIK	Q9UKE5	S766		S(ph)EGSPVLPHEPAK	> 0.75			Up-regulated	H	Metformin signaling in colorectal cancer cells	Metformin
36781298	Metformin(24h)/Control@RKO-Log2FC		Fe-NTA	Orbitrap Fusion Lumos Tribrid	TNIK	Q9UKE5	S769		SEGS(ph)PVLPHEPAK	> 0.75			Up-regulated	H	Metformin signaling in colorectal cancer cells	Metformin
36781298	Metformin(24h)/Control@SW48-Log2FC		Fe-NTA	Orbitrap Fusion Lumos Tribrid	TNIK	Q9UKE5	S766		ANSKS(ph)EGS(ph)PVLPHEPAK	> 0.75			down-regulated	H	Metformin signaling in colorectal cancer cells	Metformin
36781298	Metformin(24h)/Control@SW48-Log2FC		Fe-NTA	Orbitrap Fusion Lumos Tribrid	TNIK	Q9UKE5	S769		ANSKS(ph)EGS(ph)PVLPHEPAK	> 0.75			down-regulated	H	Metformin signaling in colorectal cancer cells	Metformin
36781298	Metformin(24h)/Control@SW948-Log2FC		Fe-NTA	Orbitrap Fusion Lumos Tribrid	TNIK	Q9UKE5	S766		S(ph)EGSPVLPHEPAK	> 0.75			down-regulated	H	Metformin signaling in colorectal cancer cells	Metformin
36781298	Metformin(24h)/Control@SW948-Log2FC		Fe-NTA	Orbitrap Fusion Lumos Tribrid	TNIK	Q9UKE5	S769		SEGS(ph)PVLPHEPAK	> 0.75			down-regulated	H	Metformin signaling in colorectal cancer cells	Metformin
36781298	Metformin(24h)/Control@T84-Log2FC		Fe-NTA	Orbitrap Fusion Lumos Tribrid	TNIK	Q9UKE5	S766		ANSKS(ph)EGS(ph)PVLPHEPAK	> 0.75			Up-regulated	H	Metformin signaling in colorectal cancer cells	Metformin
36781298	Metformin(24h)/Control@T84-Log2FC		Fe-NTA	Orbitrap Fusion Lumos Tribrid	TNIK	Q9UKE5	S769		ANSKS(ph)EGS(ph)PVLPHEPAK	> 0.75			Up-regulated	H	Metformin signaling in colorectal cancer cells	Metformin
38216124	4-OHT(d2)/4-OHT(d0)@IMR90-ER:RasG12V-AvgFC	Label free	PloyMAC	Orbitrap Fusion Lumos Tribrid	TNIK	Q9UKE5	S769	SSERTRVRANSKSEGSPVLPHEPAKVKPEES		0.998956	0.00996456	2.96952	Up-regulated	H	Oncogene-induced senescence (OIS) upon RasG12V activation	4-OHT
38216124	4-OHT(d4)/4-OHT(d0)@IMR90-ER:RasG12V-AvgFC	Label free	PloyMAC	Orbitrap Fusion Lumos Tribrid	TNIK	Q9UKE5	S769	SSERTRVRANSKSEGSPVLPHEPAKVKPEES		0.998956	0.000734447	2.89286	Up-regulated	H	Oncogene-induced senescence (OIS) upon RasG12V activation	4-OHT
38216124	4-OHT(d6)/4-OHT(d0)@IMR90-ER:RasG12V-AvgFC	Label free	PloyMAC	Orbitrap Fusion Lumos Tribrid	TNIK	Q9UKE5	S769	SSERTRVRANSKSEGSPVLPHEPAKVKPEES		0.998956	0.016364	4.02502	Up-regulated	H	Oncogene-induced senescence (OIS) upon RasG12V activation	4-OHT
38256121	ATRA(3d)/ATRA(12h)@IMR-32 cell-AvgFC	TMT	SMOAC	Orbitrap	TNIK	Q9UKE5	S769		SEGSPVLPHEPAK	93.2	0.0419195	0.734427	down-regulated	H	ATRA-induced neuronal differentiation	All-trans-retinoic acid (ATRA)
38256121	ATRA(5d)/ATRA(1d)@IMR-32 cell-AvgFC	TMT	SMOAC	Orbitrap	TNIK	Q9UKE5	S769		ANSKSEGSPVLPHEPAK	90.7	0.0466581	0.244361	down-regulated	H	ATRA-induced neuronal differentiation	All-trans-retinoic acid (ATRA)
38256121	ATRA(5d)/Control@IMR-32 cell-AvgFC	TMT	SMOAC	Orbitrap	TNIK	Q9UKE5	S769		ANSKSEGSPVLPHEPAK	90.7	0.00960208	0.3258	down-regulated	H	ATRA-induced neuronal differentiation	All-trans-retinoic acid (ATRA)
