# Supplementary material for: A system-wide investigation into the phosphoregulatory network of TNIK and its cellular implications
Source: Front Bioinform. 2026 Mar 13;6:1722876. doi: 10.3389/fbinf.2026.1722876 (PMC13021626; doi:10.3389/fbinf.2026.1722876)
Supplement: Supplementary file 2 [file Table3.xlsx]

## Sheet: Legend
Title
A System-wide Investigation into the Phosphoregulatory Network of TNIK and its Cellular Implications
Supplementry file description
Evolutionary conservation analysis of TNIK phosphorylation sites

## Sheet: results
mapped_accession	mapped_phosphosite	w0_mya_x	w0_ancestor_name_x	w3_mya_x	w3_ancestor_name_x	Shannon entropy conservation score	Conservation status
Q9UKE5	S640	96	Boreoeutheria	96	Boreoeutheria	0.0743329	Highly conserved
Q9UKE5	S680	435	Euteleostomi	824	Bilateria	0.517293	Less conserved
Q9UKE5	S707	352	Tetrapoda	435	Euteleostomi	0.126817	Moderately conserved
Q9UKE5	S769	435	Euteleostomi	435	Euteleostomi	0.14107	Moderately conserved
			w0_mya_x and w0_ancestor_name_x	The estimated evolutionary age (in million years ago) and corresponding ancestral clade inferred for the phosphosite residue alone
			w3_mya_x and w3_ancestor_name_x	The age and ancestral clade inferred from a ±1 residue sequence window surrounding the phosphosite, reflecting conservation of the local sequence context.
