# Supplementary material for: A system-wide investigation into the phosphoregulatory network of TNIK and its cellular implications
Source: Front Bioinform. 2026 Mar 13;6:1722876. doi: 10.3389/fbinf.2026.1722876 (PMC13021626; doi:10.3389/fbinf.2026.1722876)
Supplement: Supplementary file 4 [file Table6.xlsx]

## Sheet: Legend
Title
A System-wide Investigation into the Phosphoregulatory Network of TNIK and its Cellular Implications
Supplementry file description
Co-regulated PsOPs in binary and complex interactors of TNIK

## Sheet: TNIK_binary interactors
TNIK site	Co-regulated PsOPs	FET p-Value	Co-regulation Freq	Co-regulationType
TNIK_S640	RCC1_S11	9.20845e-10	17	UUDD
TNIK_S640	INTS13_S626	1.87788e-06	15	UUDD
TNIK_S640	BUB3_S211	5.65086e-09	13	UUDD
TNIK_S640	USP24_S2047	1.23098e-05	13	UUDD
TNIK_S640	STRIP1_S335	0.000542315	12	UUDD
TNIK_S640	WDR26_S121	5.30522e-06	11	UUDD
TNIK_S640	SLC9A1_S785	8.07784e-05	11	UUDD
TNIK_S640	DPYSL3_S522	0.000118453	10	UUDD
TNIK_S640	USP24_S1299	4.24962e-06	10	UUDD
TNIK_S640	NCOR1_S509	7.09396e-07	9	UUDD
TNIK_S640	ATRX_S26	1.79435e-06	9	UUDD
TNIK_S640	STK26_S300	3.3959e-06	9	UUDD
TNIK_S640	TANC2_S1827	4.64383e-06	9	UUDD
TNIK_S640	PTPN11_Y62	6.57307e-09	8	UUDD
TNIK_S640	MACF1_S7330	3.74045e-06	8	UUDD
TNIK_S640	MVP_S873	2.00521e-08	8	UUDD
TNIK_S640	USP24_S1285	3.74045e-06	8	UUDD
TNIK_S640	MAPK1IP1L_S6	6.93817e-06	8	UUDD
TNIK_S640	MAPK1IP1L_S2	1.23101e-05	8	UUDD
TNIK_S640	RCC2_S50	1.47722e-05	8	UUDD
TNIK_S640	TRIM28_S489	1.76545e-05	8	UUDD
TNIK_S640	RANBP1_S60	2.03459e-06	7.5	UUDD
TNIK_S640	DPYSL3_T509	0.00059618	7	UUDD
TNIK_S640	PTPN11_Y542	3.88606e-05	7	UUDD
TNIK_S640	PRKG1_S273	1.59653e-05	7	UUDD
TNIK_S640	GJA1_S314	3.28157e-05	7	UUDD
TNIK_S640	KIF1A_S1532	3.28157e-05	7	UUDD
TNIK_S640	GSE1_S826	3.88606e-05	7	UUDD
TNIK_S640	STK26_S304	6.30519e-05	7	UUDD
TNIK_S640	NCOR2_S1018	7.35606e-05	7	UUDD
TNIK_S640	RPS14_T140	0.000152478	7	UUDD
TNIK_S640	NCOR2_S1775	0.000295181	7	UUDD
TNIK_S640	NCOR1_S2151	0.000464903	7	UUDD
TNIK_S640	RPS14_S139	1.25614e-06	6.5	UUDD
TNIK_S640	TNIK_S678	1.11131e-09	6	UUDD
TNIK_S640	USP24_T1289	9.68116e-05	6	UUDD
TNIK_S640	SLC9A1_S796	0.000387761	6	UUDD
TNIK_S640	FKBP15_S956	1.33942e-06	5.66667	UUDD
TNIK_S640	SHTN1_S534	7.06348e-07	5.5	UUDD
TNIK_S640	PCM1_S69	5.00045e-05	5.5	UUDD
TNIK_S640	GTPBP1_S44	7.43176e-05	5.5	UUDD
TNIK_S640	CTTNBP2NL_S481	9.00439e-05	5.5	UUDD
TNIK_S640	TRIM28_S471	1.55848e-08	5.33333	UUDD
TNIK_S640	TNIK_S680	1.79681e-05	5.33333	UUDD
TNIK_S640	HDLBP_S944	7.39132e-05	5	UUDD
TNIK_S640	SIRT1_S14	8.98685e-05	5	UUDD
TNIK_S640	ANKRD17_S2047	1.14127e-06	4.75	UUDD
TNIK_S640	RAF1_S301	1.50113e-07	4.66667	UUDD
TNIK_S640	SLC9A1_S703	2.73861e-05	4.5	UUDD
TNIK_S640	CEP43_S156	0.000171536	4.5	UUDD
TNIK_S640	HNRNPA3_S358	0.000409507	4.5	UUDD
TNIK_S640	SIRT1_S47	8.95919e-06	4.33333	UUDD
TNIK_S640	HNRNPF_S104	6.44723e-08	4	UUDD
TNIK_S640	SON_S2129	0.000249618	4	UUDD
TNIK_S640	PCM1_S960	0.000420635	4	UUDD
TNIK_S640	STRN4_S53	0.00253094	4	UUDD
TNIK_S640	GJA1_S365	0.00336905	4	UUDD
TNIK_S640	PSMD1_T273	0.00501114	4	UUDD
TNIK_S640	VIRMA_S138	0.0340215	4	UUDD
TNIK_S640	NCOR2_S1479	1.23101e-05	8	UDDU
TNIK_S640	CAVIN1_S203	0.000131263	6	UDDU
TNIK_S640	PLCL2_S17	0.000776017	5	UDDU
TNIK_S640	ATRX_S1061	0.000563684	4.5	UDDU
TNIK_S680	TNIK_S678	2.74781e-12	22	UUDD
TNIK_S680	CTNNA1_S655	1.67016e-07	17	UUDD
TNIK_S680	PCM1_S69	1.50479e-05	13	UUDD
TNIK_S680	PDCD5_S119	1.37226e-05	12	UUDD
TNIK_S680	ATRX_S25	4.68449e-07	12	UUDD
TNIK_S680	IKBKB_S672	2.11576e-06	12	UUDD
TNIK_S680	TCF7L2_S60	7.1652e-07	11	UUDD
TNIK_S680	MINK1_S641	2.54437e-05	9	UUDD
TNIK_S680	NCOR2_S1018	2.99337e-05	9	UUDD
TNIK_S680	GSE1_S826	8.24721e-05	9	UUDD
TNIK_S680	GLCE_S73	0.000172342	9	UUDD
TNIK_S680	STK26_S300	0.000188254	9	UUDD
TNIK_S680	MACF1_S7330	4.07314e-05	8	UUDD
TNIK_S680	GSK3A_S14	7.50373e-05	8	UUDD
TNIK_S680	ATRX_S26	8.68079e-05	8	UUDD
TNIK_S680	TNIK_S707	0.00091788	8	UUDD
TNIK_S680	GTPBP1_S580	0.00781028	8	UUDD
TNIK_S680	DSTN_S3	9.12756e-07	7.5	UUDD
TNIK_S680	CEP43_S209	0.000114566	7	UUDD
TNIK_S680	ATRX_S731	2.61584e-06	6.66667	UUDD
TNIK_S680	MAP3K1_S1018	7.53228e-06	6.5	UUDD
TNIK_S680	PCM1_S1730	9.28257e-07	6.33333	UUDD
TNIK_S680	CTNNA1_S652	1.24275e-06	6.33333	UUDD
TNIK_S680	DPYSL3_T509	0.0233779	6	UUDD
TNIK_S680	CTTNBP2NL_S484	8.07577e-05	6	UUDD
TNIK_S680	MAP4K4_S631	0.00146293	6	UUDD
TNIK_S680	USP24_S1141	0.013602	6	UUDD
TNIK_S680	SPTBN1_S2165	0.00294149	5.8	UUDD
TNIK_S680	ATRX_S729	7.28695e-07	5.75	UUDD
TNIK_S680	TNIK_S769	0.000423267	5.66667	UUDD
TNIK_S680	STRN4_S206	5.00045e-05	5.5	UUDD
TNIK_S680	TNIK_S640	1.79681e-05	5.33333	UUDD
TNIK_S680	RAF1_S301	1.79074e-06	5	UUDD
TNIK_S680	MINK1_S763	5.36093e-06	5	UUDD
TNIK_S680	TANC2_S1442	0.000371388	5	UUDD
TNIK_S680	SON_S2357	0.00200871	5	UUDD
TNIK_S680	TNIK_S548	0.00291039	5	UUDD
TNIK_S680	ANKRD50_S1167	0.00317988	5	UUDD
TNIK_S680	CAVIN1_S366	0.00411015	5	UDDU
TNIK_S680	SON_S1026	0.00927185	5	UDDU
TNIK_S680	NCOR1_S2151	0.0209855	5	UDDU
TNIK_S707	TNIK_S678	5.30522e-06	11	UUDD
TNIK_S707	TNIK_S680	0.00091788	8	UUDD
TNIK_S707	DSTN_S3	0.000618655	7	UUDD
TNIK_S707	GSK3B_S13	8.81648e-06	7	UUDD
TNIK_S707	MAP4K4_S631	3.28157e-05	7	UUDD
TNIK_S707	ANK3_S1459	2.15787e-06	6.5	UUDD
TNIK_S707	DPYSL3_T509	0.00503807	6	UUDD
TNIK_S707	HECTD4_S1107	4.19379e-05	6	UUDD
TNIK_S707	GSK3B_S9	0.000188284	5	UUDD
TNIK_S707	BICD2_S582	0.00149204	5	UUDD
TNIK_S707	ZFC3H1_S352	0.0048109	4.5	UUDD
TNIK_S707	GSK3A_S21	0.000565885	3.5	UUDD
TNIK_S707	SET_S7	0.000636269	3.5	UUDD
TNIK_S707	SOS1_S1134	0.00612252	3	UUDD
TNIK_S707	TEAD3_S148	1.92523e-05	7	UDDU
TNIK_S707	SPTBN1_S2341	0.00992735	4	UDDU
TNIK_S769	SIRT1_S47	4.45143e-08	19	UUDD
TNIK_S769	TNIK_S766	0.0010783	13	UUDD
TNIK_S769	USP24_S2077	1.60947e-05	12	UUDD
TNIK_S769	GSE1_S857	3.80459e-06	11	UUDD
TNIK_S769	NCOR1_S1758	1.05547e-05	10	UUDD
TNIK_S769	VIRMA_S133	0.000100383	10	UUDD
TNIK_S769	NCOR1_S2151	0.000191235	10	UUDD
TNIK_S769	FKBP15_S14	6.47281e-05	9	UUDD
TNIK_S769	SON_S1783	0.00827451	9	UUDD
TNIK_S769	SEPTIN4_S325	0.000151613	8	UUDD
TNIK_S769	TANC2_S1827	0.000151613	8	UUDD
TNIK_S769	INTS13_S626	0.000376861	7.5	UUDD
TNIK_S769	NEFM_S628	0.000292142	7	UUDD
TNIK_S769	PLEKHA4_S164	0.00562558	7	UUDD
TNIK_S769	RAF1_S296	6.66127e-05	6	UUDD
TNIK_S769	SOS1_S1082	0.00174645	6	UUDD
TNIK_S769	TRIM2_S456	0.0125118	6	UUDD
TNIK_S769	SNAPC4_S1224	0.00172948	7	UDDU
TNIK_S769	SHTN1_S494	0.0046158	7	UDDU
TNIK_S769	KIF1A_S1337	0.00119552	6	UDDU
TNIK_S769	MAP4K4_S842	0.00366523	6	UDDU

## Sheet: TNIK_complex interactors
TNIK site	Co-regulated PsOPs	FET p-Value	Co-regulation Freq	Co-regulationType
TNIK_S640	PGRMC1_S181	2.88138e-08	17	UUDD
TNIK_S640	PRKAR2A_S80	5.11354e-05	17	UUDD
TNIK_S640	SPATS2L_S531	6.89477e-09	14	UUDD
TNIK_S640	SRPRA_S298	2.24882e-05	14	UUDD
TNIK_S640	OSBP_S190	0.000189061	14	UUDD
TNIK_S640	MARCKSL1_T122	1.7179e-08	13	UUDD
TNIK_S640	RABEP1_T408	1.18465e-07	13	UUDD
TNIK_S640	NHSL1_S1233	3.69178e-07	13	UUDD
TNIK_S640	WDR44_S50	1.26005e-06	13	UUDD
TNIK_S640	SHB_Y246	5.03466e-07	12	UUDD
TNIK_S640	TOR1AIP1_S135	2.7447e-08	12	UUDD
TNIK_S640	TJP2_Y1118	1.10322e-06	12	UUDD
TNIK_S640	CDCA3_S94	1.10322e-06	12	UUDD
TNIK_S640	CEP131_S381	5.69374e-06	12	UUDD
TNIK_S640	ZBTB21_S434	5.94185e-05	12	UUDD
TNIK_S640	TJP2_S130	0.000624589	12	UUDD
TNIK_S640	TAOK2_S825	5.74077e-08	11	UUDD
TNIK_S640	IKBKG_S387	9.98605e-08	11	UUDD
TNIK_S640	TJP1_Y132	1.30373e-07	11	UUDD
TNIK_S640	CRACD_T971	2.79606e-07	11	UUDD
TNIK_S640	DENND4C_S1099	7.1652e-07	11	UUDD
TNIK_S640	ATP1A1_S16	1.62704e-06	11	UUDD
TNIK_S640	TNKS1BP1_S920	2.084e-06	11	UUDD
TNIK_S640	SLC30A1_S468	4.23323e-06	11	UUDD
TNIK_S640	SLC38A1_S49	5.30522e-06	11	UUDD
TNIK_S640	DENND4C_S973	5.30522e-06	11	UUDD
TNIK_S640	CD44_S686	8.21274e-06	11	UUDD
TNIK_S640	ZBTB21_S422	2.26971e-05	11	UUDD
TNIK_S640	SLC20A1_S265	6.80335e-05	11	UUDD
TNIK_S640	SLC9A1_S785	8.07784e-05	11	UUDD
TNIK_S640	TRIP12_S312	8.07784e-05	11	UUDD
TNIK_S640	CLNS1A_S102	0.00101552	11	UUDD
TNIK_S640	NUP107_S37	3.73391e-07	10	UUDD
TNIK_S640	WASHC2A_S498	6.0606e-07	10	UUDD
TNIK_S640	NSUN4_S206	1.2069e-06	10	UUDD
TNIK_S640	KIDINS220_S918	4.24962e-06	10	UUDD
TNIK_S640	CRACD_S1017	6.10728e-06	10	UUDD
TNIK_S640	MKI67_S1983	2.36451e-05	10	UUDD
TNIK_S640	GORASP2_T433	3.46975e-05	10	UUDD
TNIK_S640	RER1_S95	5.99409e-05	10	UUDD
TNIK_S640	EPS15_S796	7.14161e-05	10	UUDD
TNIK_S640	PRKAR2A_S78	8.80717e-05	9.5	UUDD
TNIK_S640	PGRMC1_S57	3.2012e-08	9	UUDD
TNIK_S640	SLC1A5_S493	5.78313e-05	9	UUDD
TNIK_S640	MARK2_S456	0.000219918	9	UUDD
TNIK_S640	VAPB_S156	3.01533e-10	9	UUDD
TNIK_S640	VAPB_S158	3.66916e-09	9	UUDD
TNIK_S640	CTNND1_T201	7.09396e-07	9	UUDD
TNIK_S640	ATP7A_S1463	2.23082e-06	9	UUDD
TNIK_S640	DDA1_S95	2.75917e-06	9	UUDD
TNIK_S640	TJP1_S1111	6.16025e-06	9	UUDD
TNIK_S640	PGRMC1_Y180	9.3989e-06	9	UUDD
TNIK_S640	SLC4A7_S1176	1.07681e-05	9	UUDD
TNIK_S640	TJP1_S131	1.75667e-05	9	UUDD
TNIK_S640	DDA1_S33	5.78313e-05	9	UUDD
TNIK_S640	MAP7D1_S112	8.24721e-05	9	UUDD
TNIK_S640	STAT3_Y705	7.50373e-05	8	UUDD
TNIK_S640	PPP1R9B_S100	8.5724e-07	8	UUDD
TNIK_S640	VAPA_S3	2.40848e-06	8	UUDD
TNIK_S640	SLC38A2_S55	2.40848e-06	8	UUDD
TNIK_S640	RAPH1_S5	5.67668e-06	8	UUDD
TNIK_S640	STEAP3_S17	6.93817e-06	8	UUDD
TNIK_S640	ZBTB21_S435	8.33526e-06	8	UUDD
TNIK_S640	ITGB1_Y783	1.76545e-05	8	UUDD
TNIK_S640	SEMA4C_S760	2.10173e-05	8	UUDD
TNIK_S640	KIDINS220_S882	2.10173e-05	8	UUDD
TNIK_S640	SRP72_T571	7.40866e-05	8	UUDD
TNIK_S640	NHSL1_S930	0.000125611	8	UUDD
TNIK_S640	LEMD3_S261	0.000289377	8	UUDD
TNIK_S640	SLC20A2_S259	0.00037395	8	UUDD
TNIK_S640	BAIAP2_T340	2.13067e-07	7.5	UUDD
TNIK_S640	CDC42EP4_S64	3.29075e-05	7.5	UUDD
TNIK_S640	WDR20_S434	9.08943e-08	7	UUDD
TNIK_S640	ENAH_S125	3.25426e-07	7	UUDD
TNIK_S640	CRACD_S975	7.83007e-07	7	UUDD
TNIK_S640	SEC31A_S799	1.77763e-06	7	UUDD
TNIK_S640	SLC19A1_S5	1.92523e-05	7	UUDD
TNIK_S640	USP47_S933	2.31028e-05	7	UUDD
TNIK_S640	SEC16A_S2037	2.31028e-05	7	UUDD
TNIK_S640	GJA1_S314	3.28157e-05	7	UUDD
TNIK_S640	MKI67_T1139	3.28157e-05	7	UUDD
TNIK_S640	TTC28_S47	3.88606e-05	7	UUDD
TNIK_S640	SRGAP2_S206	4.58356e-05	7	UUDD
TNIK_S640	SEMA4C_S772	7.35606e-05	7	UUDD
TNIK_S640	FERMT2_S666	0.000173776	7	UUDD
TNIK_S640	TRIP12_S1030	0.00355548	7	UUDD
TNIK_S640	SLTM_S1002	0.00355548	7	UUDD
TNIK_S640	IGF2R_S2401	0.00819845	7	UUDD
TNIK_S640	PAK2_S58	7.59993e-08	6.5	UUDD
TNIK_S640	SDCBP_S6	1.25614e-06	6.5	UUDD
TNIK_S640	MARCKSL1_S101	3.61751e-06	6.5	UUDD
TNIK_S640	ZBTB21_S1003	3.61751e-06	6.5	UUDD
TNIK_S640	PAK1_T230	5.92975e-06	6.5	UUDD
TNIK_S640	PRKAR2A_S99	1.86892e-05	6.5	UUDD
TNIK_S640	PKN2_S583	1.86892e-05	6.5	UUDD
TNIK_S640	ATP2B1_S1155	0.000231811	6.5	UUDD
TNIK_S640	MARK3_S469	0.000325328	6.5	UUDD
TNIK_S640	STT3B_S498	0.00230454	6.5	UUDD
TNIK_S640	SQSTM1_S272	0.00353339	6.33333	UUDD
TNIK_S640	CDC42EP1_S192	2.46866e-08	6.33333	UUDD
TNIK_S640	WDR77_T5	0.000117415	6	UUDD
TNIK_S640	TNIK_S678	1.11131e-09	6	UUDD
TNIK_S640	LRBA_S1135	3.65173e-06	6	UUDD
TNIK_S640	SEC16A_S2083	2.39664e-05	6	UUDD
TNIK_S640	LIMCH1_S681	7.02475e-05	6	UUDD
TNIK_S640	UBE2J1_S184	0.000112947	6	UUDD
TNIK_S640	CYFIP1_T1234	0.000151988	6	UUDD
TNIK_S640	MKI67_T1869	0.000201677	6	UUDD
TNIK_S640	KIDINS220_S1681	0.000201677	6	UUDD
TNIK_S640	RALGAPA1_S711	0.000264218	6	UUDD
TNIK_S640	SLC9A1_S796	0.000387761	6	UUDD
TNIK_S640	EPHA2_S570	0.000867024	6	UUDD
TNIK_S640	SEC31A_S1163	0.00129519	6	UUDD
TNIK_S640	MARK3_S540	0.00161427	6	UUDD
TNIK_S640	KIAA0319L_S978	0.00211947	6	UUDD
TNIK_S640	RAI14_S281	0.00411082	6	UUDD
TNIK_S640	TNKS1BP1_S836	6.54998e-08	5.75	UUDD
TNIK_S640	MARCKSL1_T148	0.00019761	5.66667	UUDD
TNIK_S640	TJP2_S174	2.66948e-05	5.5	UUDD
TNIK_S640	SVIL_S968	5.00045e-05	5.5	UUDD
TNIK_S640	AKAP12_S483	6.10894e-05	5.5	UUDD
TNIK_S640	SLTM_S289	0.00212936	5.5	UUDD
TNIK_S640	ZC3H11A_S108	5.28909e-07	5.33333	UUDD
TNIK_S640	TJP1_S125	1.41411e-05	5.33333	UUDD
TNIK_S640	TNIK_S680	1.79681e-05	5.33333	UUDD
TNIK_S640	EIF2A_S506	3.58981e-05	5.33333	UUDD
TNIK_S640	CTNND1_Y228	0.000870653	5	UUDD
TNIK_S640	TPD52_S176	0.000436429	5	UUDD
TNIK_S640	SLC4A7_S407	9.96015e-07	5	UUDD
TNIK_S640	SQSTM1_S152	4.63293e-06	5	UUDD
TNIK_S640	WIPF2_S385	1.6357e-05	5	UUDD
TNIK_S640	HDLBP_S944	7.39132e-05	5	UUDD
TNIK_S640	PSMF1_S153	0.00080724	5	UUDD
TNIK_S640	SLC6A15_S687	0.00220958	5	UUDD
TNIK_S640	EBAG9_S36	0.00636385	5	UUDD
TNIK_S640	MPRIP_S891	0.00927185	5	UUDD
TNIK_S640	TCEA1_S100	0.012774	5	UUDD
TNIK_S640	ZC3H4_S1275	0.023117	5	UUDD
TNIK_S640	FTSJ3_S644	4.19785e-07	4.66667	UUDD
TNIK_S640	ZBTB21_S714	4.19785e-07	4.66667	UUDD
TNIK_S640	PRRC2A_T610	2.60541e-06	4.66667	UUDD
TNIK_S640	TBC1D5_S544	3.44273e-06	4.66667	UUDD
TNIK_S640	MTDH_T143	5.89669e-06	4.66667	UUDD
TNIK_S640	STK10_S450	2.04655e-05	4.66667	UUDD
TNIK_S640	WDR44_S96	4.06185e-05	4.66667	UUDD
TNIK_S640	MAP7D1_S552	0.00101593	4.66667	UUDD
TNIK_S640	OSBPL8_S808	0.00119287	4.66667	UUDD
TNIK_S640	SQSTM1_S28	3.40495e-05	4.5	UUDD
TNIK_S640	SLC9A1_S703	2.73861e-05	4.5	UUDD
TNIK_S640	AHCYL2_S107	3.40495e-05	4.5	UUDD
TNIK_S640	EHBP1_S428	6.51428e-05	4.5	UUDD
TNIK_S640	SRGAP2_S916	9.76211e-05	4.5	UUDD
TNIK_S640	NHSL1_S1292	0.000206796	4.5	UUDD
TNIK_S640	EHBP1_S432	0.000347194	4.5	UUDD
TNIK_S640	PTPN1_S295	0.000481279	4.5	UUDD
TNIK_S640	AKAP12_S1395	0.0167813	4.5	UUDD
TNIK_S640	CD44_S706	0.000812983	4.33333	UUDD
TNIK_S640	VAMP4_S30	4.02396e-06	4.33333	UUDD
TNIK_S640	OSBPL8_S807	8.95919e-06	4.33333	UUDD
TNIK_S640	SRPRA_S297	0.00318195	4.33333	UUDD
TNIK_S640	RABEP1_S410	0.0163435	4.33333	UUDD
TNIK_S640	TRAPPC12_S184	7.38471e-08	4.25	UUDD
TNIK_S640	GIT1_S592	3.56116e-06	4.2	UUDD
TNIK_S640	SHC1_Y427	7.92336e-07	4	UUDD
TNIK_S640	SHC1_S139	8.53217e-06	4	UUDD
TNIK_S640	PAK1_S174	0.000134725	4	UUDD
TNIK_S640	ITGA3_S1042	0.00336905	4	UUDD
TNIK_S640	EPN1_S435	2.83589e-06	4	UUDD
TNIK_S640	TJP1_S617	0.000164047	4	UUDD
TNIK_S640	SPATS2L_S120	0.000249618	4	UUDD
TNIK_S640	SVIL_S221	0.000925659	4	UUDD
TNIK_S640	MYO5A_S600	0.00163556	4	UUDD
TNIK_S640	DENND4C_S1184	0.00187155	4	UUDD
TNIK_S640	EPS15_S814	0.00187155	4	UUDD
TNIK_S640	EDC4_S6	0.0022899	4	UUDD
TNIK_S640	NHSL1_S1276	0.00253094	4	UUDD
TNIK_S640	POM121_S396	0.00253094	4	UUDD
TNIK_S640	ADD2_S699	0.00306958	4	UUDD
TNIK_S640	GJA1_S365	0.00336905	4	UUDD
TNIK_S640	RAI14_S512	0.00368991	4	UUDD
TNIK_S640	WASHC2A_S802	0.0056507	4	UUDD
TNIK_S640	PRRC2A_S380	0.00776722	4	UUDD
TNIK_S640	PLEKHA5_S855	6.37698e-08	12	UDDU
TNIK_S640	MKI67_S827	7.4559e-07	11	UDDU
TNIK_S640	CDCA3_S29	0.000100383	10	UDDU
TNIK_S640	ZC3HAV1_S302	1.02148e-05	8	UDDU
TNIK_S640	CDCA3_S199	8.87179e-05	8	UDDU
TNIK_S640	IQCB1_S572	3.88606e-05	7	UDDU
TNIK_S640	STIM1_S660	0.00244266	7	UDDU
TNIK_S640	CAVIN1_S203	0.000131263	6	UDDU
TNIK_S640	ATP1A1_Y260	0.000689793	5	UDDU
TNIK_S640	SLC12A2_S994	0.00368991	4	UDDU
TNIK_S640	CDCA3_T212	0.0070702	4	UDDU
TNIK_S640	SLC12A6_S32	0.0104935	4	UDDU
TNIK_S680	TNIK_S678	2.74781e-12	22	UUDD
TNIK_S680	TMPO_S184	1.65073e-05	18	UUDD
TNIK_S680	SLC1A5_S535	5.29074e-08	17	UUDD
TNIK_S680	ASAP1_S1008	7.67379e-07	16	UUDD
TNIK_S680	DDA1_S95	7.59161e-08	13	UUDD
TNIK_S680	CBL_S452	3.41438e-06	13	UUDD
TNIK_S680	ERBIN_S852	7.06529e-06	12	UUDD
TNIK_S680	FCHO2_S394	4.15652e-05	12	UUDD
TNIK_S680	SLC4A7_S403	0.000374455	12	UUDD
TNIK_S680	TCF7L2_S60	7.1652e-07	11	UUDD
TNIK_S680	PARG_S286	5.30522e-06	11	UUDD
TNIK_S680	ABL2_S631	9.61916e-06	11	UUDD
TNIK_S680	FCHO2_S387	1.36519e-05	11	UUDD
TNIK_S680	SLC20A1_S265	0.000515844	11	UUDD
TNIK_S680	AKAP12_S698	0.000593034	11	UUDD
TNIK_S680	HLA-A_S352	3.40307e-05	10	UUDD
TNIK_S680	CDC42EP1_S350	4.47206e-08	9	UUDD
TNIK_S680	VEZT_S696	1.82165e-05	9	UUDD
TNIK_S680	MINK1_S641	2.54437e-05	9	UUDD
TNIK_S680	SEMA4C_S760	4.10774e-05	9	UUDD
TNIK_S680	SNAP23_S5	5.57657e-05	9	UUDD
TNIK_S680	AKAP12_T597	0.000219918	9	UUDD
TNIK_S680	MARK2_S486	2.02901e-07	8.5	UUDD
TNIK_S680	EEF2K_S445	0.000468554	8	UUDD
TNIK_S680	SLC38A2_S55	2.94598e-05	8	UUDD
TNIK_S680	RICTOR_S1235	4.07314e-05	8	UUDD
TNIK_S680	SEMA4C_S772	0.000115282	8	UUDD
TNIK_S680	MAPT_S519	0.000132361	8	UUDD
TNIK_S680	PAK4_S267	0.000151613	8	UUDD
TNIK_S680	PRRC2A_S363	0.000377754	8	UUDD
TNIK_S680	PCDH7_S989	0.000468554	8	UUDD
TNIK_S680	SKI_S343	0.000468554	8	UUDD
TNIK_S680	TNIK_S707	0.00091788	8	UUDD
TNIK_S680	SLC6A15_S687	0.000981128	8	UUDD
TNIK_S680	MARCKSL1_S41	0.00316338	8	UUDD
TNIK_S680	CD44_S686	2.03459e-06	7.5	UUDD
TNIK_S680	PKP2_S155	4.90121e-06	7	UUDD
TNIK_S680	TMPO_S180	6.53136e-05	7	UUDD
TNIK_S680	VAPA_S3	0.000132	7	UUDD
TNIK_S680	CLCC1_S524	0.000132	7	UUDD
TNIK_S680	SLC3A2_S165	0.000132	7	UUDD
TNIK_S680	EEF2K_S470	0.000141485	7	UUDD
TNIK_S680	FTSJ3_S347	0.000257481	7	UUDD
TNIK_S680	MKI67_S2638	0.000292142	7	UUDD
TNIK_S680	ZDHHC5_S425	0.000421148	7	UUDD
TNIK_S680	RAB11FIP5_S296	0.000473791	7	UUDD
TNIK_S680	WASHC2A_S498	0.000473791	7	UUDD
TNIK_S680	SLC4A7_S400	0.000531976	7	UUDD
TNIK_S680	ZC3HAV1_S335	0.00376139	7	UUDD
TNIK_S680	CDC42EP4_S295	2.31953e-05	6.5	UUDD
TNIK_S680	BAIAP2L1_T257	1.65476e-06	6.33333	UUDD
TNIK_S680	IGF2R_S2479	1.92842e-05	6	UUDD
TNIK_S680	SLC4A7_S1188	0.000494297	6	UUDD
TNIK_S680	ERC1_S37	0.000970131	6	UUDD
TNIK_S680	ERBIN_S602	0.00132071	6	UUDD
TNIK_S680	MAP4K4_S631	0.00146293	6	UUDD
TNIK_S680	ITGB1_Y783	0.00161427	6	UUDD
TNIK_S680	TNKS1BP1_S1666	0.00383972	6	UUDD
TNIK_S680	GPRIN1_T60	0.00411082	6	UUDD
TNIK_S680	ERBIN_S603	0.00503807	6	UUDD
TNIK_S680	SENP2_S333	0.00612702	6	UUDD
TNIK_S680	PI4KB_S277	0.0115154	6	UUDD
TNIK_S680	STK10_S13	0.0217168	6	UUDD
TNIK_S680	MKI67_S2105	0.0251376	6	UUDD
TNIK_S680	FZD6_S620	2.93007e-07	5.66667	UUDD
TNIK_S680	IGF2R_S2401	1.83187e-05	5.66667	UUDD
TNIK_S680	TNIK_S769	0.000423267	5.66667	UUDD
TNIK_S680	TMEM9_S137	9.00439e-05	5.5	UUDD
TNIK_S680	MKI67_S648	0.000156522	5.5	UUDD
TNIK_S680	FTSJ3_S336	0.000687347	5.5	UUDD
TNIK_S680	LBR_S99	0.00141848	5.5	UUDD
TNIK_S680	TNIK_S640	1.79681e-05	5.33333	UUDD
TNIK_S680	CPD_T1368	4.48351e-05	5.33333	UUDD
TNIK_S680	SLTM_S551	1.31809e-05	5.25	UUDD
TNIK_S680	PAK4_S291	0.0117345	5	UUDD
TNIK_S680	MINK1_S763	5.36093e-06	5	UUDD
TNIK_S680	RAI14_S667	1.14923e-05	5	UUDD
TNIK_S680	ZC3HAV1_T273	2.3541e-05	5	UUDD
TNIK_S680	CDC42EP1_S101	2.96195e-05	5	UUDD
TNIK_S680	OSBP_S382	5.93252e-05	5	UUDD
TNIK_S680	ZBTB21_S411	6.08035e-05	5	UUDD
TNIK_S680	PRRC2A_S2113	0.00013114	5	UUDD
TNIK_S680	RABL6_S640	0.00013114	5	UUDD
TNIK_S680	AGAP3_S443	0.000157442	5	UUDD
TNIK_S680	PRRC2A_S1089	0.000235746	5	UUDD
TNIK_S680	PALM_S124	0.000266292	5	UUDD
TNIK_S680	RABL6_S641	0.000371388	5	UUDD
TNIK_S680	PDZD8_S521	0.000511247	5	UUDD
TNIK_S680	ZDHHC5_S432	0.00142821	5	UUDD
TNIK_S680	AKAP12_S598	0.00213445	5	UUDD
TNIK_S680	SLC6A15_S675	0.00242621	5	UUDD
TNIK_S680	AKAP12_S645	0.00242621	5	UUDD
TNIK_S680	TNIK_S548	0.00291039	5	UUDD
TNIK_S680	ATP2B1_S17	0.00317988	5	UUDD
TNIK_S680	GPRIN1_S64	0.00317988	5	UUDD
TNIK_S680	PI4KB_S428	0.00353409	5	UUDD
TNIK_S680	WASHC2A_S284	0.00449117	5	UUDD
TNIK_S680	ERBIN_S598	0.00524638	5	UUDD
TNIK_S680	TJP1_S1366	0.0166945	5	UUDD
TNIK_S680	PSMF1_S152	0.0242771	5	UUDD
TNIK_S680	CAVIN1_S366	0.00411015	5	UDDU
TNIK_S680	SON_S1026	0.00927185	5	UDDU
TNIK_S680	NCOR1_S2151	0.0209855	5	UDDU
TNIK_S707	ABI1_S231	3.28192e-09	14	UUDD
TNIK_S707	CDC42EP1_S192	4.26977e-06	13	UUDD
TNIK_S707	TNKS1BP1_S1666	2.69492e-05	13	UUDD
TNIK_S707	DOCK7_S180	1.31759e-05	12	UUDD
TNIK_S707	EEF2K_S474	2.87218e-05	12	UUDD
TNIK_S707	SLC1A5_S535	7.1652e-07	11	UUDD
TNIK_S707	TNIK_S678	5.30522e-06	11	UUDD
TNIK_S707	EEF2K_S470	8.03989e-06	11	UUDD
TNIK_S707	ZDHHC5_S432	4.16758e-06	10	UUDD
TNIK_S707	ENAH_S125	1.58465e-05	10	UUDD
TNIK_S707	SEPTIN6_S416	9.3989e-06	9	UUDD
TNIK_S707	CDC42EP4_S64	0.000416739	9	UUDD
TNIK_S707	TNIK_S680	0.00091788	8	UUDD
TNIK_S707	MAP4K4_S631	3.28157e-05	7	UUDD
TNIK_S707	ARHGAP35_S1150	0.00272904	7	UUDD
TNIK_S707	ANK3_S1459	2.15787e-06	6.5	UUDD
TNIK_S707	PKN2_T958	0.00147121	6	UUDD
TNIK_S707	MPRIP_T542	9.68116e-05	6	UUDD
TNIK_S707	RALGAPA1_S773	0.000151988	6	UUDD
TNIK_S707	ZDHHC5_S425	0.000175371	6	UUDD
TNIK_S707	ARHGEF7_S257	0.000562168	6	UUDD
TNIK_S707	PCDH7_S989	0.000699077	6	UUDD
TNIK_S707	ABI1_S222	3.95971e-06	5.5	UUDD
TNIK_S707	ZC3HAV1_S387	5.1361e-06	5.5	UUDD
TNIK_S707	SLC38A1_S49	5.1361e-06	5.5	UUDD
TNIK_S707	STK10_S454	0.000431253	5.5	UUDD
TNIK_S707	SHC1_S139	4.11232e-06	5	UUDD
TNIK_S707	WDR44_S81	0.000318815	5	UUDD
TNIK_S707	TJP1_S168	0.000318815	5	UUDD
TNIK_S707	AKAP2_S951	0.00200871	5	UUDD
TNIK_S707	MPRIP_S1016	0.00377925	5	UUDD
TNIK_S707	SEC31A_S799	0.00524638	5	UUDD
TNIK_S707	TMEM87A_S540	0.000118596	4.5	UUDD
TNIK_S707	RICTOR_S21	0.00178725	4.5	UUDD
TNIK_S707	JUP_S665	0.0191098	4	UUDD
TNIK_S707	SCRIB_S1378	0.00041399	4	UUDD
TNIK_S707	ZC3HAV1_S335	0.000249618	4	UUDD
TNIK_S707	JAG2_S1208	0.00118396	4	UUDD
TNIK_S707	DOK1_S269	0.0020665	4	UUDD
TNIK_S707	RAPH1_S571	0.00336905	4	UUDD
TNIK_S707	GAB1_S419	0.00368991	4	UUDD
TNIK_S707	TRIP12_S1427	0.00368991	4	UUDD
TNIK_S707	STK10_S514	0.000917611	3.5	UUDD
TNIK_S707	DENND4C_S1325	0.00458537	3.5	UUDD
TNIK_S707	MAP7_T277	7.33252e-06	3.33333	UUDD
TNIK_S707	GIT1_S596	0.00245958	3.33333	UUDD
TNIK_S707	MTDH_S568	0.000148425	3.25	UUDD
TNIK_S707	NDRG1_T366	0.000377655	3	UUDD
TNIK_S707	ZDHHC5_S554	0.00247	3	UUDD
TNIK_S707	ERC1_S191	0.00414672	3	UUDD
TNIK_S707	STK10_S438	0.00534321	3	UUDD
TNIK_S707	MTDH_S298	0.0103142	3	UUDD
TNIK_S707	WASHC2A_S1075	0.0153603	3	UUDD
TNIK_S707	WASHC2A_S352	0.0164076	3	UUDD
TNIK_S707	SLC16A1_S483	0.0210724	3	UUDD
TNIK_S707	CPD_T1370	0.0285011	3	UUDD
TNIK_S707	GIT1_S592	0.0312331	3	UUDD
TNIK_S707	ADD1_S726	1.26256e-06	11	UDDU
TNIK_S707	SNX17_S421	3.42337e-06	10	UDDU
TNIK_S707	ADD1_T11	1.43548e-06	9	UDDU
TNIK_S707	ITGA5_S127	1.17411e-05	9	UDDU
TNIK_S707	PPFIBP1_S794	1.82165e-05	9	UDDU
TNIK_S707	ERBIN_S857	4.10774e-05	9	UDDU
TNIK_S707	MAP7D1_S742	4.81425e-05	9	UDDU
TNIK_S707	PARG_S133	1.08073e-05	7	UDDU
TNIK_S707	ATP11C_S445	2.7595e-05	7	UDDU
TNIK_S707	PEAK1_S854	7.35606e-05	7	UDDU
TNIK_S707	GPRIN1_S615	0.000151659	7	UDDU
TNIK_S707	MYOF_S174	1.71445e-05	5.5	UDDU
TNIK_S707	DOCK7_S910	0.000222284	5.5	UDDU
TNIK_S707	TJP2_S266	0.00121118	5	UDDU
TNIK_S707	PPFIBP1_S540	8.64611e-06	4	UDDU
TNIK_S707	ZC3H4_S1108	0.000298376	4	UDDU
TNIK_S707	SCAMP3_S32	0.000925659	4	UDDU
TNIK_S707	CDCA3_S87	6.27372e-05	3.66667	UDDU
TNIK_S707	GTSE1_S262	0.00143431	3.5	UDDU
TNIK_S707	SCAMP3_S76	0.00458537	3.5	UDDU
TNIK_S707	KTN1_S77	0.0313873	3.5	UDDU
TNIK_S707	CTNND1_S230	0.0459154	3.5	UDDU
TNIK_S707	MYOF_S1915	3.78686e-06	3	UDDU
TNIK_S707	NUP107_S86	0.00823297	3	UDDU
TNIK_S707	ATP1A1_Y260	0.0107866	3	UDDU
TNIK_S769	PAK4_S148	3.29303e-05	14	UUDD
TNIK_S769	SRGAP2_S916	1.01916e-06	13	UUDD
TNIK_S769	TNIK_S766	0.0010783	13	UUDD
TNIK_S769	BTF3_S30	1.31759e-05	12	UUDD
TNIK_S769	AFDN_S246	2.37601e-05	12	UUDD
TNIK_S769	TJP1_S968	4.15652e-05	12	UUDD
TNIK_S769	EPB41L1_S639	4.15652e-05	12	UUDD
TNIK_S769	ZDHHC20_S305	4.97704e-05	12	UUDD
TNIK_S769	SQSTM1_S28	3.31734e-05	11	UUDD
TNIK_S769	EIF2A_S503	1.25844e-05	10	UUDD
TNIK_S769	TJP2_S979	1.25844e-05	10	UUDD
TNIK_S769	ANKLE2_S866	1.25844e-05	10	UUDD
TNIK_S769	ATP2B1_S1177	7.27222e-05	10	UUDD
TNIK_S769	SH3PXD2B_S291	0.000118453	10	UUDD
TNIK_S769	DDA1_S95	0.000139358	10	UUDD
TNIK_S769	TJP2_S266	0.000223097	10	UUDD
TNIK_S769	PAK2_S197	0.000259583	10	UUDD
TNIK_S769	SNAP23_S5	0.000259583	10	UUDD
TNIK_S769	AKAP2_S1009	7.49483e-05	9	UUDD
TNIK_S769	CTNND1_T177	7.49483e-05	9	UUDD
TNIK_S769	PRRC2A_S363	0.000297515	9	UUDD
TNIK_S769	APBB2_S334	0.000604546	9	UUDD
TNIK_S769	POM121C_S412	0.000691574	9	UUDD
TNIK_S769	HLA-A_S352	0.00148119	9	UUDD
TNIK_S769	SURF6_S138	2.04949e-05	8	UUDD
TNIK_S769	SLC20A1_S265	3.87332e-05	8	UUDD
TNIK_S769	STX7_S2	8.68079e-05	8	UUDD
TNIK_S769	SLC38A2_S55	8.68079e-05	8	UUDD
TNIK_S769	TMEM51_S115	0.000115282	8	UUDD
TNIK_S769	RICTOR_S1235	0.000115282	8	UUDD
TNIK_S769	TOR1AIP1_T166	0.000132361	8	UUDD
TNIK_S769	CLINT1_S227	0.000151613	8	UUDD
TNIK_S769	SCRIB_S1561	0.000151613	8	UUDD
TNIK_S769	VEZT_S696	0.000197591	8	UUDD
TNIK_S769	TAOK2_S827	0.000224845	8	UUDD
TNIK_S769	PRRC2A_S2113	0.000289377	8	UUDD
TNIK_S769	KIDINS220_S882	0.000369564	8	UUDD
TNIK_S769	WDR44_S472	0.000738156	8	UUDD
TNIK_S769	PCDH7_S989	0.0010213	8	UUDD
TNIK_S769	CBARP_S299	0.00111332	8	UUDD
TNIK_S769	SIRT2_S25	0.00355548	7	UUDD
TNIK_S769	FERMT2_S666	9.95324e-06	7	UUDD
TNIK_S769	VAMP4_S17	0.000330727	7	UUDD
TNIK_S769	SLC19A1_S5	0.000373599	7	UUDD
TNIK_S769	CBARP_S304	0.000421148	7	UUDD
TNIK_S769	ADD1_S431	0.000473791	7	UUDD
TNIK_S769	L3MBTL2_S688	0.00059618	7	UUDD
TNIK_S769	CLINT1_S234	0.00059618	7	UUDD
TNIK_S769	PAK4_S267	0.00113885	7	UUDD
TNIK_S769	SIRT2_S23	0.00226238	7	UUDD
TNIK_S769	PPFIBP2_S387	0.00244266	7	UUDD
TNIK_S769	ADD2_S592	0.00272904	7	UUDD
TNIK_S769	RBM12_S420	0.0030429	7	UUDD
TNIK_S769	SCRIB_S1445	3.52896e-05	6.5	UUDD
TNIK_S769	SRPRA_S296	0.000194837	6.5	UUDD
TNIK_S769	AFDN_S1172	0.00816775	6.5	UUDD
TNIK_S769	EDC4_S723	6.66127e-05	6	UUDD
TNIK_S769	GOLGA5_S116	0.000392628	6	UUDD
TNIK_S769	MSN_S576	0.00195628	6	UUDD
TNIK_S769	WDR44_S470	0.00398863	6	UUDD
TNIK_S769	WDR44_S471	0.00433547	6	UUDD
TNIK_S769	LSR_S512	0.00455543	6	UUDD
TNIK_S769	CDC42EP4_S64	0.00987986	6	UUDD
TNIK_S769	PUS1_T426	0.0110337	6	UUDD
TNIK_S769	USP6NL_S716	0.0217168	6	UUDD
TNIK_S769	WASHC2A_S288	3.96779e-05	14	UDDU
TNIK_S769	NDRG1_S332	0.000691574	9	UDDU
TNIK_S769	WASHC2A_S1054	0.00126049	8	UDDU
TNIK_S769	WASHC2A_S284	0.000339363	7	UDDU
TNIK_S769	AKAP12_T285	0.00272904	7	UDDU
TNIK_S769	RAB11FIP5_S188	0.00376139	7	UDDU
TNIK_S769	TFG_S197	0.00509998	7	UDDU
TNIK_S769	KLC4_S566	0.00509998	7	UDDU
TNIK_S769	MKI67_S1679	0.00980998	7	UDDU
TNIK_S769	AGAP3_S538	0.0162781	7	UDDU
TNIK_S769	MTDH_S298	6.9614e-05	6.33333	UDDU
TNIK_S769	DOK1_S281	0.000970131	6	UDDU
TNIK_S769	TRIP12_S1376	0.00161427	6	UDDU
TNIK_S769	KIDINS220_S1633	0.00195628	6	UDDU
TNIK_S769	MAP4K4_S842	0.00366523	6	UDDU
TNIK_S769	YLPM1_S1119	0.00503807	6	UDDU
