# Supplementary material for: A system-wide investigation into the phosphoregulatory network of TNIK and its cellular implications
Source: Front Bioinform. 2026 Mar 13;6:1722876. doi: 10.3389/fbinf.2026.1722876 (PMC13021626; doi:10.3389/fbinf.2026.1722876)
Supplement: Supplementary file 5 [file Table4.xlsx]

## Sheet: Legend
Title
A System-wide Investigation into the Phosphoregulatory Network of TNIK and its Cellular Implications
Supplementry file description
Structural accessibility of TNIK predominant phosphosites

## Sheet: Results
Residue	AA	RSA	pLDDT	Loop(1/0)	PAI
769	S	0.992	37.75	1	0.809
707	S	0.862	32.56	1	0.728
640	S	0.862	30.59	1	0.723
680	S	0.823	31.02	1	0.705
				RSA	Relative solvent accessibility
				pLDDT	Structural Confidence
				PAI	Phosphosite Accessibility Index
