# Supplementary material for: A system-wide investigation into the phosphoregulatory network of TNIK and its cellular implications
Source: Front Bioinform. 2026 Mar 13;6:1722876. doi: 10.3389/fbinf.2026.1722876 (PMC13021626; doi:10.3389/fbinf.2026.1722876)
Supplement: Supplementary file 6 [file Table1.xlsx]

## Sheet: Legend
Title
A System-wide Investigation into the Phosphoregulatory Network of TNIK and its Cellular Implications
Supplementry file description
Co-occurrence data of TNIK

## Sheet: Co-occurrence data
	S9	T187	S324	S326	Y499	S502	S526	S547	S548	S560	S568	S570	T581	S600	S640	T643	T676	S678	S680	S688	S693	S701	S707	S720	S738	S746	S750	S754	S764	S766	S769	T902	T987	S1021	S1034
S9	0	0	0	0	0	2	0	0	0	0	1	1	0	0	0	0	0	0	0	0	0	0	0	0	0	0	0	1	0	2	2	1	0	0	0
T187	0	0	0	0	0	0	0	0	0	0	0	0	0	0	0	0	0	1	0	0	0	0	0	0	0	0	0	0	0	0	0	0	0	0	0
S324	0	0	0	17	0	0	0	0	0	0	0	0	0	0	0	0	0	0	0	0	0	0	0	0	0	0	0	0	0	3	0	0	0	0	0
S326	0	0	0	0	0	0	0	0	0	0	0	0	0	0	0	0	0	0	0	0	0	0	0	0	0	0	0	0	0	3	0	0	0	0	0
Y499	0	0	0	0	0	0	0	0	0	0	0	0	0	0	0	0	0	0	0	0	0	0	0	0	0	0	0	0	0	0	0	0	0	0	0
S502	0	0	0	0	0	0	0	0	0	0.5	3	3	0	0	1	0	0	0.5	0.5	0	0	0	2	0	0	0	0	1	0	2	2	1	0	0	0
S526	0	0	0	0	0	0	0	0	0	0	0	0	0	0	1	0	0	1	1	0	0	0	0	0	0	0	0	0	0	0	0	0	0	0	0
S547	0	0	0	0	0	0	0	0	1	0	0	0	0	0	0	0	0	0	0	0	0	0	0	0	0	0	0	0	0	0	0	0	0	0	0
S548	1	0	0	0	0	1	0	0	0	1	0	0	2	0	0.5	0	0	1	5	2	0	0	2	2	2	1	1	0	1	1	1	0	1	0	0
S560	2	0	0	0	0	2	0	0	1	0	2	2	3	0	4	0	0	2	2	2	0	0.5	2	2	1	1	2	0	0	0.5	0.666667	0	0	0	0
S568	0	0	0	0	0	0	0	0	2	0.5	0	9	0	0	5	0	0	1	1	0	0	0	2	0.125	0	0	2	0	0	2	1	1	0	0	0
S570	0	0	0	0	0	0	0	0	2	0.5	0	0	0	0	2.5	0	0	1	1	0	0	0	2	0.142857	0	0	2	0	0	2	1.5	1	0	0	0
T581	2	0	0	0	0	3	0	0	0.5	0.333333	5	5	0	0	1	0	0	2.5	2.5	3	0	2	3	6	2	2	0	0	1	0.666667	1	0	0	0	0
S600	0	0	0	0	0	0	0	0	0	0	0	0	0	0	1	0	1	1	1	1	0	0	0	0	0	0	0	0	0	1	1	0	0	0	0
S640	2	0	0	0	0	1	0	0	2	0.25	0.2	0.4	1	0	0	2	1	6	5.33333	2	0	0.333333	4	1.4	1	1	1	0	3	1	3.75	0	0	0	0
T643	0	0	0	0	0	0	0	0	0	0	0	0	0	0	0	0	0	0	0	0	0	0	0	0	0	0	0	0	0	0	2	0	0	0	0
T676	0	0	0	0	0	0	0	0	0	0	0	0	0	0	0	0	0	1	1	1	0	0	0	0	0	0	0	0	0	1	1	0	0	0	0
S678	2	0	2	2	0	2	0	0	1	0.5	1	1	0.4	0	0.166667	1	0	0	22	3	0	0	11	3.33333	2	2	2	0	1	3	4.66667	0	0	0	0
S680	2	0	2	2	0	2	0	0	0	0.5	1	1	0.4	0	0.1875	0	0	0	0	3	0	0	8	3.33333	2	2	2	0	1	6	5.66667	0	0	0	0
S688	1	0	0	0	0	3	0	0	0	0.5	4	4	0	0	0.5	1	0	0.333333	0.333333	0	1	1	2	4	2	1	0	0	1	1	5	0	0	0	0
S693	0	0	0	0	0	0	0	0	0	0	0	0	0	0	0	0	0	0	0	0	0	0	0	0	0	0	0	0	0	0	1	0	0	0	0
S701	0	0	0	0	0	1	0	0	1	2	2	2	0	0	3	0	0	1	1	0	0	0	0	2	0	0	0	0	1	0	0	0	0	0	0
S707	0	0	0	0	0	0	0	0	0	0.5	0.5	0.5	0.333333	0	0.25	1	0	0.0909091	0	0.5	0	1	0	1	1	1	1	0	2	5	3	0	1	2	0
S720	2	0	0	0	0	4	0	0	0	0.5	8	7	0	0	0.714286	0	0	0.3	0.3	0	0	0	1	0	2	2	1	0	1	0.75	2.66667	0	0	0	0
S738	1	0	0	0	0	1	0	0	0	0	2	2	0	0	0	0	0	0	0	0	0	0	0	0	0	1	0	0	1	1	1	0	0	0	0
S746	1	0	0	0	0	1	0	0	0	0	1	1	0	0	0	0	0	0	0	0	0	0	0	0	0	0	0	0	1	1	1	0	0	0	0
S750	0	0	0	0	0	0	0	0	0	0.5	0	0	2	0	0	0	0	0	0	0	0	2	0	1	0	0	0	1	0	2	1	0	0	0	0
S754	0	0	0	0	0	0	0	0	0	1	0	0	1	0	1	0	0	1	1	0	0	0	0	1	0	1	0	0	0	1	1	0	0	0	0
S764	0	0	0	0	0	0	0	0	0	0	1	1	0	0	0	0	0	0	0	0	0	1	0	0	0	0	1	1	0	2.5	1.66667	0	0	0	0
S766	0	0	0	0	0	0	0	0	1	2	0.5	0.5	1.5	0	1	0	0	0.333333	0.166667	1	0	1	0	1.33333	1	1	0.5	1	0.4	0	13	1	0	0	0
S769	0	0	0	0	0	0	0	0	1	1.5	1	0.666667	1	0	0.266667	0	0	0.214286	0.176471	0.2	0	0	0.333333	0.375	1	1	1	1	0.6	0.0769231	0	1	0	0	0
T902	0	0	0	0	0	0	0	0	1	1	0	0	1	0	1	0	0	1	1	1	0	0	0	1	1	0	0	0	0	0	0	0	0	0	0
T987	0	0	0	0	0	0	1	0	1	0	0	0	0	0	1	0	0	1	0	0	0	0	0	0	0	0	0	0	0	0	2	0	0	0	0
S1021	0	0	0	0	0	0	0	0	0	0	0	0	0	0	0	0	0	0	0	0	0	0	0	0	0	0	0	0	0	0	1	0	0	0	0
S1034	0	0	0	0	0	0	0	0	0	0	0	0	0	0	0	0	0	0	0	0	0	0	0	0	0	0	0	0	0	0	0	0	0	0	0
