# Supplementary material for: A system-wide investigation into the phosphoregulatory network of TNIK and its cellular implications
Source: Front Bioinform. 2026 Mar 13;6:1722876. doi: 10.3389/fbinf.2026.1722876 (PMC13021626; doi:10.3389/fbinf.2026.1722876)
Supplement: Supplementary file 7 [file Table5.xlsx]

## Sheet: Legend
Title
A System-wide Investigation into the Phosphoregulatory Network of TNIK and its Cellular Implications
Supplementry file description
High-confidence PsOPs co-regulated with TNIK expression [after applying filtering parameters]

## Sheet: TNIK_S640_UUDD
TNIK site	Co-regulated_PsOps	FET p-Value	UUDD Frequency	EXP_code
TNIK_S640	PEA15_S116	4.40214e-09	25	Ang II,Her2 Pos/Neg,4-OHT,Inf_EV-A71,Metformin,AZR3/H1975 cells,Imatinib Res_K562-STI-R/K562,Osimertinib+(AZR3/H1975),Osimertinib+(AZR4/H1975),PD184352 (MEKi),Phorbol myristate acetate,RSK1/2-RNAi
TNIK_S640	SMC4_S28	2.80894e-08	20	Inf_EV-A71,Metformin,AZR3/H1975 cells,AZR4/H1975 cells,Imatinib Res_K562-STI-R/K562,Osimertinib+(AZR3/H1975),Osimertinib+(AZR4/H1975),PD184352 (MEKi),Phorbol myristate acetate,RSK1/2-RNAi
TNIK_S640	HTT_S1874	1.07721e-10	19	Her2 Pos/Neg,VE-821 (ATM/ATR inh),4-OHT,Inf_EV-A71,Metformin,PD184352 (MEKi),RSK1/2-RNAi
TNIK_S640	NMD3_S468	1.7041e-09	19	PP2A‐B56i_Mitosis,Crizotinib (RTKi),Inf_EV-A71,Metformin,AZR3/H1975 cells,AZR4/H1975 cells,Osimertinib+(AZR3/H1975),Osimertinib+(AZR4/H1975),RSK1/2-RNAi
TNIK_S640	ZC3H13_S265	0.000195118	19	4-OHT,Inf_EV-A71,Metformin,AZR3/H1975 cells,AZR4/H1975 cells,Imatinib Res_K562-STI-R/K562,Osimertinib+(AZR3/H1975),Osimertinib+(AZR4/H1975),Phorbol myristate acetate
TNIK_S640	PNKP_S114	5.73122e-11	18	Her2 Pos/Neg,4-OHT,Inf_EV-A71,Metformin,Imatinib Res_K562-STI-R/K562,Phorbol myristate acetate
TNIK_S640	DDX59_S160	3.65139e-11	18	Crizotinib (RTKi),Her2 Pos/Neg,Inf_EV-A71,Metformin,AZR3/H1975 cells,AZR4/H1975 cells,PD184352 (MEKi),RSK1/2-RNAi
TNIK_S640	CBX8_S256	4.17316e-10	18	PP2A‐B56i_Mitosis,Her2 Pos/Neg,C17 (DYRK2i),Inf_EV-A71,Metformin,RSK1/2-RNAi
TNIK_S640	TOM1_S355	2.19256e-08	18	Her2 Pos/Neg,RSK1/2-RNAi,C17 (DYRK2i),Inf_EV-A71,Metformin
TNIK_S640	RBM15_S670	1.72253e-07	18	4-OHT,Inf_EV-A71,Metformin,Imatinib Res_K562-STI-R/K562,Osimertinib+(AZR3/H1975),Osimertinib+(AZR4/H1975)
TNIK_S640	PGRMC1_S181	2.88138e-08	17	Her2 Pos/Neg,RSK1/2-RNAi,4-OHT,Inf_EV-A71,AZR3/H1975 cells,AZR4/H1975 cells,Lysophosphatidic acid/HB-EGF,Metformin
TNIK_S640	RCC1_S11	9.20845e-10	17	Her2 Pos/Neg,4-OHT,Inf_EV-A71,Metformin,Cyclin A (high/low),Imatinib Res_K562-STI-R/K562
TNIK_S640	SH3BP4_S279	7.6571e-11	17	Her2 Pos/Neg,Inf_EV-A71,Metformin,AZR3/H1975 cells,AZR4/H1975 cells
TNIK_S640	NOP2_S181	2.78568e-10	17	Ang II,PP2A‐B56i_Mitosis,Her2 Pos/Neg,4-OHT,Inf_EV-A71,Metformin,Phorbol myristate acetate
TNIK_S640	SRRM2_T866	3.40505e-06	17	4-OHT,Inf_EV-A71,Metformin,Lysophosphatidic acid/HB-EGF,Osimertinib+(AZR3/H1975),Osimertinib+(AZR4/H1975)
TNIK_S640	PRKAR2A_S80	5.11354e-05	17	PP2A‐B56i_Mitosis,RSK1/2-RNAi,4-OHT,Inf_EV-A71,Metformin,Imatinib Res_K562-STI-R/K562
TNIK_S640	PRKCD_S645	4.1832e-08	16	Her2 Pos/Neg,RSK1/2-RNAi,4-OHT,Metformin,Phorbol myristate acetate
TNIK_S640	RNF25_S450	5.43366e-08	16	VE-821 (ATM/ATR inh),Inf_EV-A71,Metformin,AZR3/H1975 cells,Crizotinib (RTKi),Osimertinib+(AZR3/H1975),Osimertinib+(AZR4/H1975),PD184352 (MEKi)
TNIK_S640	BRAF_S729	3.98188e-10	16	Her2 Pos/Neg,4-OHT,Inf_EV-A71,Metformin,Imatinib Res_K562-STI-R/K562,Phorbol myristate acetate
TNIK_S640	SNRNP70_S226	9.7776e-08	16	4-OHT,Inf_EV-A71,Metformin,Osimertinib+(AZR3/H1975),Osimertinib+(AZR4/H1975),Phorbol myristate acetate
TNIK_S640	PBRM1_S948	2.61462e-10	16	Her2 Pos/Neg,RSK1/2-RNAi,Inf_EV-A71,Metformin,PD184352 (MEKi)
TNIK_S640	PRKAA1_S496	1.40155e-10	16	Ang II,4-OHT,C17 (DYRK2i),Inf_EV-A71,Metformin,Imatinib Res_K562-STI-R/K562,Lysophosphatidic acid/HB-EGF
TNIK_S640	CTTN_S426	2.61462e-10	16	Her2 Pos/Neg,4-OHT,Inf_EV-A71,Metformin
TNIK_S640	CBX3_S176	8.93182e-10	16	Her2 Pos/Neg,4-OHT,Inf_EV-A71,Metformin
TNIK_S640	WDR59_S564	2.78289e-09	16	Crizotinib (RTKi),Her2 Pos/Neg,C17 (DYRK2i),Inf_EV-A71,Metformin,AZR3/H1975 cells,AZR4/H1975 cells
TNIK_S640	MEPCE_S60	8.00878e-09	16	4-OHT,Inf_EV-A71,Metformin,AZR3/H1975 cells,AZR4/H1975 cells,Imatinib Res_K562-STI-R/K562
TNIK_S640	LRRFIP1_S768	1.8447e-08	16	Inf_EV-A71,Metformin,AZR3/H1975 cells,AZR4/H1975 cells,Osimertinib+(AZR3/H1975),Osimertinib+(AZR4/H1975),PD184352 (MEKi),RSK1/2-RNAi
TNIK_S640	ZC3H13_S370	7.30999e-08	16	VE-821 (ATM/ATR inh),4-OHT,Inf_EV-A71,Metformin,Crizotinib (RTKi),Imatinib Res_K562-STI-R/K562
TNIK_S640	SRRM1_S450	0.000873885	16	Inf_EV-A71,Metformin,AZR3/H1975 cells,AZR4/H1975 cells,Osimertinib+(AZR3/H1975),Osimertinib+(AZR4/H1975),Phorbol myristate acetate
TNIK_S640	PKM_S37	1.16391e-06	15	Crizotinib (RTKi),4-OHT,Inf_EV-A71,Metformin,Cyclin A (high/low),Lysophosphatidic acid/HB-EGF,PD184352 (MEKi),RSK1/2-RNAi
TNIK_S640	NSFL1C_S140	2.76468e-08	15	4-OHT,Inf_EV-A71,AZR3/H1975 cells,AZR4/H1975 cells,Osimertinib+(AZR3/H1975),Osimertinib+(AZR4/H1975),PD184352 (MEKi),Phorbol myristate acetate,RSK1/2-RNAi
TNIK_S640	IQGAP1_S2	2.93164e-11	15	4-OHT,Inf_EV-A71,Metformin,AZR3/H1975 cells,AZR4/H1975 cells,RSK1/2-RNAi
TNIK_S640	TCP1_S551	2.93113e-09	15	Her2 Pos/Neg,4-OHT,Inf_EV-A71,Metformin,PD184352 (MEKi)
TNIK_S640	TAOK1_S965	3.5355e-09	15	Her2 Pos/Neg,Inf_EV-A71,Metformin,RSK1/2-RNAi
TNIK_S640	EEPD1_S173	4.23429e-09	15	4-OHT,Inf_EV-A71,Metformin,AZR3/H1975 cells,AZR4/H1975 cells,Osimertinib+(AZR3/H1975),Osimertinib+(AZR4/H1975)
TNIK_S640	ZNF326_S478	4.23429e-09	15	Her2 Pos/Neg,Inf_EV-A71,Metformin,Phorbol myristate acetate
TNIK_S640	AMPD2_S114	4.82898e-09	15	Ang II,Her2 Pos/Neg,4-OHT,Metformin,AZR3/H1975 cells
TNIK_S640	TRRAP_S2077	6.06031e-09	15	PP2A‐B56i_Mitosis,Her2 Pos/Neg,VE-821 (ATM/ATR inh),4-OHT,Metformin,Crizotinib (RTKi),PD184352 (MEKi),RSK1/2-RNAi
TNIK_S640	NBEAL2_S2739	8.59753e-09	15	Her2 Pos/Neg,Inf_EV-A71,Metformin,Imatinib Res_K562-STI-R/K562
TNIK_S640	CHAMP1_S416	4.38657e-08	15	Ang II,4-OHT,Inf_EV-A71,AZR3/H1975 cells,AZR4/H1975 cells,Crizotinib (RTKi),Osimertinib+(AZR3/H1975),Osimertinib+(AZR4/H1975),PD184352 (MEKi)
TNIK_S640	OGFR_S315	1.68424e-07	15	Inf_EV-A71,Metformin,Cyclin A (high/low),Imatinib Res_K562-STI-R/K562,Osimertinib+(AZR3/H1975),Osimertinib+(AZR4/H1975),RSK1/2-RNAi
TNIK_S640	RBM15_S674	2.71776e-07	15	4-OHT,Inf_EV-A71,Metformin,Imatinib Res_K562-STI-R/K562
TNIK_S640	PKM_S37	1.16391e-06	15	Crizotinib (RTKi),4-OHT,Inf_EV-A71,Metformin,Cyclin A (high/low),Lysophosphatidic acid/HB-EGF,PD184352 (MEKi),RSK1/2-RNAi
TNIK_S640	INTS13_S626	1.87788e-06	15	4-OHT,Inf_EV-A71,Metformin,AZR3/H1975 cells,AZR4/H1975 cells,Osimertinib+(AZR3/H1975),Osimertinib+(AZR4/H1975),Phorbol myristate acetate
TNIK_S640	WDR4_S391	2.98139e-06	15	Her2 Pos/Neg,Inf_EV-A71,Metformin,PD184352 (MEKi),Phorbol myristate acetate
TNIK_S640	PRCC_S267	5.34335e-06	15	Her2 Pos/Neg,4-OHT,Inf_EV-A71,Metformin,Lysophosphatidic acid/HB-EGF
TNIK_S640	DFFA_S315	0.000289054	15	Her2 Pos/Neg,Inf_EV-A71,Metformin,AZR3/H1975 cells,Cyclin A (high/low),PD184352 (MEKi),Phorbol myristate acetate,RSK1/2-RNAi
TNIK_S640	RNF20_S138	0.00046386	15	4-OHT,Inf_EV-A71,Metformin,AZR3/H1975 cells,AZR4/H1975 cells,Imatinib Res_K562-STI-R/K562,Osimertinib+(AZR3/H1975),Osimertinib+(AZR4/H1975),Phorbol myristate acetate
TNIK_S640	CCNY_S326	8.30295e-07	14	4-OHT,Inf_EV-A71,Metformin,Imatinib Res_K562-STI-R/K562,Phorbol myristate acetate
TNIK_S640	NFATC2IP_S204	8.21048e-06	14	Inf_EV-A71,Metformin,AZR3/H1975 cells,AZR4/H1975 cells,Imatinib Res_K562-STI-R/K562,PD184352 (MEKi),Phorbol myristate acetate
TNIK_S640	KIF4A_T799	1.44869e-08	14	Ang II,PP2A‐B56i_Mitosis,Inf_EV-A71,Metformin,Imatinib Res_K562-STI-R/K562
TNIK_S640	CERT1_S373	2.60815e-10	14	Her2 Pos/Neg,4-OHT,Metformin,AZR3/H1975 cells,Osimertinib+(AZR3/H1975),Osimertinib+(AZR4/H1975)
TNIK_S640	PPP1R3D_S25	5.55284e-10	14	PP2A‐B56i_Mitosis,Her2 Pos/Neg,Inf_EV-A71,AZR3/H1975 cells,AZR4/H1975 cells,Imatinib Res_K562-STI-R/K562,Metformin
TNIK_S640	TMEM230_S23	1.13686e-09	14	Her2 Pos/Neg,4-OHT,Metformin
TNIK_S640	METTL2B_T154	2.22805e-09	14	Her2 Pos/Neg,C17 (DYRK2i),Inf_EV-A71,Metformin,PD184352 (MEKi)
TNIK_S640	HOMER3_S256	3.12079e-09	14	4-OHT,Inf_EV-A71,Metformin,AZR3/H1975 cells,AZR4/H1975 cells,Osimertinib+(AZR3/H1975),Osimertinib+(AZR4/H1975),RSK1/2-RNAi
TNIK_S640	PPFIA1_S741	4.78161e-09	14	C17 (DYRK2i),Inf_EV-A71,Metformin,AZR3/H1975 cells,AZR4/H1975 cells,Osimertinib+(AZR3/H1975),Osimertinib+(AZR4/H1975)
TNIK_S640	SPATS2L_S531	6.89477e-09	14	PP2A‐B56i_Mitosis,4-OHT,Inf_EV-A71,Metformin,Crizotinib (RTKi)
TNIK_S640	TTC4_S51	1.39265e-08	14	Her2 Pos/Neg,Inf_EV-A71,Metformin,AZR3/H1975 cells,AZR4/H1975 cells
TNIK_S640	TACC2_S2226	2.71509e-08	14	Her2 Pos/Neg,Inf_EV-A71,Metformin,Osimertinib+(AZR3/H1975),Phorbol myristate acetate
TNIK_S640	SPEN_S623	3.74495e-08	14	Ang II,Inf_EV-A71,Metformin,Crizotinib (RTKi),PD184352 (MEKi)
TNIK_S640	DYNC1I2_S101	5.12611e-08	14	Her2 Pos/Neg,Inf_EV-A71,Metformin,Phorbol myristate acetate
TNIK_S640	PROSER2_S179	1.67807e-07	14	4-OHT,Inf_EV-A71,Metformin,AZR3/H1975 cells,AZR4/H1975 cells,PD184352 (MEKi),RSK1/2-RNAi
TNIK_S640	CHAF1B_S429	1.67807e-07	14	Crizotinib (RTKi),RSK1/2-RNAi,4-OHT,Inf_EV-A71,AZR3/H1975 cells,AZR4/H1975 cells,Osimertinib+(AZR3/H1975),Osimertinib+(AZR4/H1975),Phorbol myristate acetate,Metformin
TNIK_S640	PRRC2B_S416	3.82521e-07	14	Ang II,Her2 Pos/Neg,4-OHT,Inf_EV-A71,Metformin,Crizotinib (RTKi),Trametinib
TNIK_S640	PHRF1_S1202	4.97839e-07	14	4-OHT,Inf_EV-A71,Metformin,Crizotinib (RTKi),Osimertinib+(AZR3/H1975),Osimertinib+(AZR4/H1975),Phorbol myristate acetate
TNIK_S640	SPAG9_T226	1.72516e-06	14	Her2 Pos/Neg,C17 (DYRK2i),Inf_EV-A71,Metformin,PD184352 (MEKi)
TNIK_S640	MAP1B_S1389	2.74776e-06	14	4-OHT,Inf_EV-A71,Metformin,AZR3/H1975 cells,AZR4/H1975 cells,PD184352 (MEKi),Phorbol myristate acetate
TNIK_S640	SRPRA_S298	2.24882e-05	14	4-OHT,Inf_EV-A71,Metformin,Imatinib Res_K562-STI-R/K562
TNIK_S640	OSBP_S190	0.000189061	14	Inf_EV-A71,Metformin,Imatinib Res_K562-STI-R/K562,PD184352 (MEKi),RSK1/2-RNAi
TNIK_S640	IWS1_S440	0.0025796	14	Her2 Pos/Neg,Inf_EV-A71,Metformin,Imatinib Res_K562-STI-R/K562
TNIK_S640	HDGF_S133	0.00333246	14	4-OHT,Inf_EV-A71,Metformin,Imatinib Res_K562-STI-R/K562
TNIK_S640	BUB3_S211	5.65086e-09	13	4-OHT,Inf_EV-A71,Metformin,Osimertinib+(AZR3/H1975),Osimertinib+(AZR4/H1975)
TNIK_S640	USP24_S2047	1.23098e-05	13	4-OHT,Inf_EV-A71,Metformin,AZR3/H1975 cells,Imatinib Res_K562-STI-R/K562
TNIK_S640	PHF2_S1056	3.91291e-05	13	Her2 Pos/Neg,Inf_EV-A71,Metformin,Crizotinib (RTKi),PD184352 (MEKi)
TNIK_S640	TWF1_T349	1.46926e-09	13	Her2 Pos/Neg,Inf_EV-A71,AZR3/H1975 cells,AZR4/H1975 cells,Osimertinib+(AZR3/H1975),Osimertinib+(AZR4/H1975)
TNIK_S640	CCDC9_T389	1.46926e-09	13	Inf_EV-A71,Metformin,Imatinib Res_K562-STI-R/K562
TNIK_S640	NOL4L_S295	2.0854e-09	13	4-OHT,Inf_EV-A71,Metformin
TNIK_S640	MEX3A_S338	3.91525e-09	13	Her2 Pos/Neg,4-OHT,Inf_EV-A71,Metformin
TNIK_S640	ARHGEF11_S271	7.74975e-09	13	Her2 Pos/Neg,Inf_EV-A71,Metformin
TNIK_S640	GINS2_S182	1.05483e-08	13	Inf_EV-A71,Metformin,Imatinib Res_K562-STI-R/K562,Phorbol myristate acetate
TNIK_S640	MDC1_S1086	1.05483e-08	13	Inf_EV-A71,Metformin,PD184352 (MEKi)
TNIK_S640	SASH1_S821	1.20642e-08	13	4-OHT,Inf_EV-A71,Metformin,RSK1/2-RNAi
TNIK_S640	MARCKSL1_T122	1.7179e-08	13	Her2 Pos/Neg,Inf_EV-A71,Metformin,Imatinib Res_K562-STI-R/K562
TNIK_S640	RBPJ_S18	1.7179e-08	13	4-OHT,Inf_EV-A71,AZR3/H1975 cells,AZR4/H1975 cells,RSK1/2-RNAi,Metformin
TNIK_S640	AVEN_S94	1.91309e-08	13	Her2 Pos/Neg,Inf_EV-A71,Metformin,PD184352 (MEKi)
TNIK_S640	MAP3K20_S637	2.42227e-08	13	4-OHT,Inf_EV-A71,Metformin,AZR3/H1975 cells,Imatinib Res_K562-STI-R/K562,Lysophosphatidic acid/HB-EGF,Osimertinib+(AZR3/H1975),RSK1/2-RNAi
TNIK_S640	OTUD5_S165	2.42227e-08	13	PP2A‐B56i_Mitosis,4-OHT,Inf_EV-A71,Metformin,Imatinib Res_K562-STI-R/K562,PD184352 (MEKi),RSK1/2-RNAi
TNIK_S640	TSC22D4_S62	3.38376e-08	13	Inf_EV-A71,Metformin,AZR3/H1975 cells,AZR4/H1975 cells,Imatinib Res_K562-STI-R/K562,Osimertinib+(AZR3/H1975),RSK1/2-RNAi
TNIK_S640	SH3PXD2A_S1038	4.68531e-08	13	4-OHT,Inf_EV-A71,Metformin,PD184352 (MEKi),Trametinib
TNIK_S640	PLEKHF2_S226	5.82927e-08	13	Ang II,Inf_EV-A71,Metformin,Crizotinib (RTKi)
TNIK_S640	EIF4B_S597	5.82927e-08	13	Her2 Pos/Neg,Inf_EV-A71,Metformin,Imatinib Res_K562-STI-R/K562
TNIK_S640	KPNA6_S6	6.43329e-08	13	Crizotinib (RTKi),VE-821 (ATM/ATR inh),4-OHT,Inf_EV-A71,Metformin,RSK1/2-RNAi
TNIK_S640	ITPRID2_S593	6.43329e-08	13	PP2A‐B56i_Mitosis,Her2 Pos/Neg,RSK1/2-RNAi,Inf_EV-A71,Metformin
TNIK_S640	TP53BP1_S831	8.76318e-08	13	RSK1/2-RNAi,4-OHT,Inf_EV-A71,Metformin,Imatinib Res_K562-STI-R/K562
TNIK_S640	TRMT1_S625	1.18465e-07	13	4-OHT,Inf_EV-A71,Metformin,RSK1/2-RNAi
TNIK_S640	RABEP1_T408	1.18465e-07	13	Inf_EV-A71,Metformin,Imatinib Res_K562-STI-R/K562,Phorbol myristate acetate
TNIK_S640	EIF4B_S409	2.11912e-07	13	Her2 Pos/Neg,Inf_EV-A71,Metformin,PD184352 (MEKi)
TNIK_S640	NHSL1_S1233	3.69178e-07	13	Inf_EV-A71,Metformin,PD184352 (MEKi),RSK1/2-RNAi,Trametinib
TNIK_S640	LENG1_S59	3.69178e-07	13	PP2A‐B56i_Mitosis,Her2 Pos/Neg,C17 (DYRK2i),Metformin,PD184352 (MEKi),RSK1/2-RNAi
TNIK_S640	CAMSAP2_S1313	3.69178e-07	13	Inf_EV-A71,Metformin,AZR3/H1975 cells,RSK1/2-RNAi
TNIK_S640	BZW2_S414	4.20507e-07	13	Her2 Pos/Neg,4-OHT,Inf_EV-A71,Imatinib Res_K562-STI-R/K562
TNIK_S640	EIF5B_S1168	6.27768e-07	13	Inf_EV-A71,Metformin,AZR3/H1975 cells,AZR4/H1975 cells,Osimertinib+(AZR3/H1975),Osimertinib+(AZR4/H1975),PD184352 (MEKi)
TNIK_S640	BZW2_S412	6.5962e-07	13	Her2 Pos/Neg,4-OHT,Inf_EV-A71,Imatinib Res_K562-STI-R/K562
TNIK_S640	SRSF5_S229	8.11718e-07	13	C17 (DYRK2i),Inf_EV-A71,Metformin,Phorbol myristate acetate
TNIK_S640	RNF139_T663	1.04398e-06	13	Her2 Pos/Neg,4-OHT,Inf_EV-A71,Imatinib Res_K562-STI-R/K562
TNIK_S640	WDR44_S50	1.26005e-06	13	Inf_EV-A71,Metformin,Cyclin A (high/low),Imatinib Res_K562-STI-R/K562,Lysophosphatidic acid/HB-EGF,PD184352 (MEKi),Phorbol myristate acetate,RSK1/2-RNAi
TNIK_S640	LRRC47_S518	1.33582e-06	13	Her2 Pos/Neg,Inf_EV-A71,Metformin,RSK1/2-RNAi
TNIK_S640	YTHDC1_S308	1.70083e-06	13	RSK1/2-RNAi,4-OHT,Inf_EV-A71,Metformin,Cyclin A (high/low),Kenpaullone,Phorbol myristate acetate
TNIK_S640	GPKOW_S42	2.15531e-06	13	VE-821 (ATM/ATR inh),Inf_EV-A71,Metformin,PD184352 (MEKi),RSK1/2-RNAi
TNIK_S640	SRSF5_S233	3.41438e-06	13	C17 (DYRK2i),Inf_EV-A71,Metformin,Phorbol myristate acetate
TNIK_S640	AFF4_S1043	5.31755e-06	13	Ang II,4-OHT,Metformin,AZR3/H1975 cells,AZR4/H1975 cells,Imatinib Res_K562-STI-R/K562,PD184352 (MEKi)
TNIK_S640	MAP1A_S526	8.15095e-06	13	4-OHT,Inf_EV-A71,AZR3/H1975 cells,AZR4/H1975 cells,Imatinib Res_K562-STI-R/K562,Osimertinib+(AZR3/H1975),Osimertinib+(AZR4/H1975)
TNIK_S640	TFPT_S180	1.83333e-05	13	4-OHT,Inf_EV-A71,Metformin,AZR3/H1975 cells,AZR4/H1975 cells,Osimertinib+(AZR3/H1975),Osimertinib+(AZR4/H1975),PD184352 (MEKi)
TNIK_S640	IRF2BP1_S453	2.22629e-05	13	RSK1/2-RNAi,Inf_EV-A71,AZR3/H1975 cells,AZR4/H1975 cells,Imatinib Res_K562-STI-R/K562,Osimertinib+(AZR3/H1975),Osimertinib+(AZR4/H1975),PD184352 (MEKi),Metformin
TNIK_S640	NMD3_T470	2.22629e-05	13	PP2A‐B56i_Mitosis,Inf_EV-A71,Metformin,RSK1/2-RNAi
TNIK_S640	BLOC1S3_T63	3.91291e-05	13	Inf_EV-A71,Metformin,Imatinib Res_K562-STI-R/K562,PD184352 (MEKi)
TNIK_S640	SHB_Y246	5.03466e-07	12	Inf_EV-A71,AZR3/H1975 cells,AZR4/H1975 cells,Crizotinib (RTKi),Osimertinib+(AZR3/H1975),Osimertinib+(AZR4/H1975),Metformin
TNIK_S640	EIF2B5_S544	0.000406399	12	Crizotinib (RTKi),VE-821 (ATM/ATR inh),Inf_EV-A71,Metformin,Imatinib Res_K562-STI-R/K562,Osimertinib+(AZR3/H1975),RSK1/2-RNAi
TNIK_S640	PEX1_S1211	1.02636e-09	12	Her2 Pos/Neg,4-OHT,Inf_EV-A71,Metformin,AZR3/H1975 cells,AZR4/H1975 cells,Imatinib Res_K562-STI-R/K562,Osimertinib+(AZR3/H1975),Osimertinib+(AZR4/H1975),PD184352 (MEKi),RSK1/2-RNAi,Trametinib
TNIK_S640	NPM3_S16	8.05723e-09	12	VE-821 (ATM/ATR inh),Inf_EV-A71,Metformin
TNIK_S640	CIR1_S202	1.10787e-08	12	4-OHT,Inf_EV-A71,Metformin,AZR3/H1975 cells,AZR4/H1975 cells,Osimertinib+(AZR3/H1975)
TNIK_S640	PTDSS2_S24	1.10787e-08	12	4-OHT,Inf_EV-A71,Metformin
TNIK_S640	NAGK_S76	1.51073e-08	12	4-OHT,Inf_EV-A71,Metformin
TNIK_S640	TOR1AIP1_S135	2.7447e-08	12	Her2 Pos/Neg,Inf_EV-A71,Metformin
TNIK_S640	RALGPS2_S315	2.7447e-08	12	Her2 Pos/Neg,C17 (DYRK2i),Inf_EV-A71,PD184352 (MEKi),RSK1/2-RNAi
TNIK_S640	BPTF_S1310	3.65961e-08	12	Ang II,Her2 Pos/Neg,Inf_EV-A71,Crizotinib (RTKi),Phorbol myristate acetate
TNIK_S640	ARAF_S157	4.8465e-08	12	4-OHT,Inf_EV-A71,Metformin,RSK1/2-RNAi
TNIK_S640	LIMA1_S368	8.33913e-08	12	Her2 Pos/Neg,Metformin,Phorbol myristate acetate
TNIK_S640	THOC1_S2	8.71128e-08	12	4-OHT,Inf_EV-A71,Metformin,AZR3/H1975 cells,AZR4/H1975 cells
TNIK_S640	TRRAP_S2051	8.71128e-08	12	Her2 Pos/Neg,VE-821 (ATM/ATR inh),Metformin,Crizotinib (RTKi),PD184352 (MEKi)
TNIK_S640	CDK13_S315	1.18998e-07	12	Inf_EV-A71,Metformin,Imatinib Res_K562-STI-R/K562,Osimertinib+(AZR3/H1975),Osimertinib+(AZR4/H1975)
TNIK_S640	MCM4_S326	1.18998e-07	12	Inf_EV-A71,Metformin,AZR3/H1975 cells,AZR4/H1975 cells,Imatinib Res_K562-STI-R/K562,Osimertinib+(AZR3/H1975),Osimertinib+(AZR4/H1975)
TNIK_S640	PLA2G4A_S727	1.40138e-07	12	PP2A‐B56i_Mitosis,Her2 Pos/Neg,4-OHT,Metformin,Crizotinib (RTKi),Trametinib
TNIK_S640	WRNIP1_T116	2.16656e-07	12	Crizotinib (RTKi),Inf_EV-A71,Metformin,Osimertinib+(AZR4/H1975),RSK1/2-RNAi
TNIK_S640	ZNF687_S1191	3.82752e-07	12	RSK1/2-RNAi,4-OHT,Inf_EV-A71,Metformin
TNIK_S640	HDAC7_S487	3.82752e-07	12	Her2 Pos/Neg,Metformin,Imatinib Res_K562-STI-R/K562,PD184352 (MEKi)
TNIK_S640	IWS1_S302	4.68449e-07	12	PP2A‐B56i_Mitosis,Her2 Pos/Neg,Inf_EV-A71,Metformin
TNIK_S640	GPATCH2L_S86	5.88053e-07	12	4-OHT,Inf_EV-A71,Cyclin A (high/low),Lysophosphatidic acid/HB-EGF,Phorbol myristate acetate
TNIK_S640	TJP2_Y1118	1.10322e-06	12	Crizotinib (RTKi),4-OHT,Metformin,AZR3/H1975 cells,AZR4/H1975 cells,Osimertinib+(AZR3/H1975),Osimertinib+(AZR4/H1975)
TNIK_S640	CDCA3_S94	1.10322e-06	12	Her2 Pos/Neg,Inf_EV-A71,Metformin,AZR3/H1975 cells,Osimertinib+(AZR3/H1975)
TNIK_S640	RBM33_S973	1.10322e-06	12	Ang II,Her2 Pos/Neg,Metformin,PD184352 (MEKi)
TNIK_S640	KIAA0930_T293	1.40169e-06	12	Ang II,VE-821 (ATM/ATR inh),Metformin,Kenpaullone,PD184352 (MEKi),RSK1/2-RNAi,Trametinib
TNIK_S640	PABIR1_S147	1.41622e-06	12	Ang II,4-OHT,Inf_EV-A71,Metformin,Crizotinib (RTKi)
TNIK_S640	KCTD12_S176	1.80813e-06	12	4-OHT,Inf_EV-A71,Metformin,AZR3/H1975 cells,AZR4/H1975 cells,Osimertinib+(AZR3/H1975),Osimertinib+(AZR4/H1975)
TNIK_S640	SNIP1_S35	1.80813e-06	12	RSK1/2-RNAi,4-OHT,Inf_EV-A71,Metformin,Phorbol myristate acetate
TNIK_S640	RPRD1B_S134	2.58593e-06	12	4-OHT,Metformin,AZR3/H1975 cells,AZR4/H1975 cells,Osimertinib+(AZR3/H1975),Osimertinib+(AZR4/H1975)
TNIK_S640	CEP131_S381	5.69374e-06	12	PP2A‐B56i_Mitosis,4-OHT,Inf_EV-A71,Metformin,Phorbol myristate acetate
TNIK_S640	LIMA1_S692	5.69374e-06	12	Her2 Pos/Neg,4-OHT,Metformin,PD184352 (MEKi)
TNIK_S640	SYMPK_S494	1.31759e-05	12	PP2A‐B56i_Mitosis,4-OHT,C17 (DYRK2i),Metformin,Crizotinib (RTKi),PD184352 (MEKi),Trametinib
TNIK_S640	ARID3A_S88	1.60947e-05	12	4-OHT,Inf_EV-A71,Metformin,Imatinib Res_K562-STI-R/K562
TNIK_S640	NAF1_S315	2.37601e-05	12	Inf_EV-A71,Metformin,AZR3/H1975 cells,AZR4/H1975 cells,Osimertinib+(AZR3/H1975),Osimertinib+(AZR4/H1975),PD184352 (MEKi),RSK1/2-RNAi
TNIK_S640	ZBTB21_S434	5.94185e-05	12	Inf_EV-A71,Metformin,Crizotinib (RTKi),Imatinib Res_K562-STI-R/K562
TNIK_S640	PHIP_S1783	8.03177e-05	12	RSK1/2-RNAi,4-OHT,Inf_EV-A71,Metformin
TNIK_S640	PPIL4_S178	0.000222477	12	4-OHT,Metformin,AZR3/H1975 cells,AZR4/H1975 cells,Osimertinib+(AZR3/H1975),Osimertinib+(AZR4/H1975),PD184352 (MEKi),Phorbol myristate acetate
TNIK_S640	STRIP1_S335	0.000542315	12	Her2 Pos/Neg,4-OHT,Inf_EV-A71,Cyclin A (high/low),Imatinib Res_K562-STI-R/K562
TNIK_S640	TJP2_S130	0.000624589	12	4-OHT,Inf_EV-A71,Metformin,Imatinib Res_K562-STI-R/K562,PD184352 (MEKi)
TNIK_S640	IGF2BP1_S181	2.56523e-06	11	Her2 Pos/Neg,Inf_EV-A71,Metformin,Imatinib Res_K562-STI-R/K562
TNIK_S640	RB1_T356	3.98943e-05	11	VE-821 (ATM/ATR inh),4-OHT,Inf_EV-A71,Metformin
TNIK_S640	OSTF1_S202	1.62704e-06	11	Inf_EV-A71,Metformin,Crizotinib (RTKi),Imatinib Res_K562-STI-R/K562
TNIK_S640	NELFE_S51	3.00174e-11	11	Ang II,Her2 Pos/Neg,4-OHT,C17 (DYRK2i),Inf_EV-A71,Metformin,Crizotinib (RTKi),Imatinib Res_K562-STI-R/K562,PD184352 (MEKi)
TNIK_S640	UBN1_S175	1.73047e-08	11	Ang II,Her2 Pos/Neg,Inf_EV-A71,Imatinib Res_K562-STI-R/K562
TNIK_S640	PPP1R18_S432	3.20415e-08	11	4-OHT,Inf_EV-A71,Metformin,RSK1/2-RNAi
TNIK_S640	DMAP1_T409	4.30558e-08	11	Inf_EV-A71,Metformin,PD184352 (MEKi)
TNIK_S640	TAOK2_S825	5.74077e-08	11	Her2 Pos/Neg,Inf_EV-A71,Metformin
TNIK_S640	SPG21_S304	5.74077e-08	11	Inf_EV-A71,Metformin,Imatinib Res_K562-STI-R/K562
TNIK_S640	IKBKG_S387	9.98605e-08	11	4-OHT,Inf_EV-A71,Metformin
TNIK_S640	MYCBP2_S3478	9.98605e-08	11	VE-821 (ATM/ATR inh),C17 (DYRK2i),Inf_EV-A71,Metformin,Crizotinib (RTKi)
TNIK_S640	TJP1_Y132	1.30373e-07	11	Inf_EV-A71,Metformin,Phorbol myristate acetate
TNIK_S640	NAV1_S1253	1.69133e-07	11	PP2A‐B56i_Mitosis,Her2 Pos/Neg,Inf_EV-A71,Lysophosphatidic acid/HB-EGF
TNIK_S640	PLEKHA2_S184	2.18093e-07	11	4-OHT,Inf_EV-A71,Metformin,RSK1/2-RNAi
TNIK_S640	PPP1R3D_S28	2.38157e-07	11	Her2 Pos/Neg,Inf_EV-A71,Metformin,Imatinib Res_K562-STI-R/K562
TNIK_S640	SMARCC1_S822	2.79606e-07	11	Her2 Pos/Neg,Inf_EV-A71,Crizotinib (RTKi),Phorbol myristate acetate
TNIK_S640	CRACD_T971	2.79606e-07	11	Ang II,Inf_EV-A71,Metformin,Crizotinib (RTKi),Phorbol myristate acetate
TNIK_S640	PABIR1_S143	2.79606e-07	11	Ang II,Inf_EV-A71,Metformin
TNIK_S640	AKAP11_S133	3.20603e-07	11	Crizotinib (RTKi),4-OHT,Inf_EV-A71,Metformin
TNIK_S640	C2CD5_T339	3.20603e-07	11	C17 (DYRK2i),Metformin,Kenpaullone,Lysophosphatidic acid/HB-EGF,RSK1/2-RNAi
TNIK_S640	DIS3L2_S875	3.56498e-07	11	Inf_EV-A71,AZR3/H1975 cells,AZR4/H1975 cells,Osimertinib+(AZR3/H1975),Osimertinib+(AZR4/H1975),PD184352 (MEKi),RSK1/2-RNAi
TNIK_S640	SLC35G2_S409	3.56498e-07	11	PP2A‐B56i_Mitosis,RSK1/2-RNAi,4-OHT,Inf_EV-A71
TNIK_S640	TRA2A_S236	3.56498e-07	11	Ang II,Her2 Pos/Neg,Metformin,Crizotinib (RTKi)
TNIK_S640	TXLNG_S105	4.52143e-07	11	PP2A‐B56i_Mitosis,Her2 Pos/Neg,VE-821 (ATM/ATR inh),Metformin,RSK1/2-RNAi
TNIK_S640	ITPKB_T33	5.67027e-07	11	Crizotinib (RTKi),Inf_EV-A71,Metformin,PD184352 (MEKi),RSK1/2-RNAi
TNIK_S640	RRP8_S104	5.70562e-07	11	Inf_EV-A71,Metformin,AZR3/H1975 cells,AZR4/H1975 cells,Imatinib Res_K562-STI-R/K562
TNIK_S640	DENND4C_S1099	7.1652e-07	11	Her2 Pos/Neg,4-OHT,Metformin,Crizotinib (RTKi)
TNIK_S640	GPS1_S468	8.95649e-07	11	4-OHT,Inf_EV-A71,Cyclin A (high/low),Osimertinib+(AZR3/H1975),Phorbol myristate acetate
TNIK_S640	ARHGEF16_S230	9.73494e-07	11	Inf_EV-A71,Metformin,AZR3/H1975 cells,Phorbol myristate acetate
TNIK_S640	DOCK9_S21	1.26256e-06	11	PP2A‐B56i_Mitosis,Her2 Pos/Neg,Metformin,RSK1/2-RNAi
TNIK_S640	STXBP5_S759	1.26256e-06	11	Ang II,RSK1/2-RNAi,4-OHT,Metformin,PD184352 (MEKi)
TNIK_S640	ATP1A1_S16	1.62704e-06	11	Her2 Pos/Neg,RSK1/2-RNAi,Metformin,Cyclin A (high/low)
TNIK_S640	RB1CC1_S222	1.62704e-06	11	Inf_EV-A71,Metformin,RSK1/2-RNAi,Trametinib
TNIK_S640	RGS3_S1044	2.084e-06	11	Crizotinib (RTKi),Her2 Pos/Neg,Inf_EV-A71,Metformin
TNIK_S640	TNKS1BP1_S920	2.084e-06	11	Her2 Pos/Neg,4-OHT,Metformin,Phorbol myristate acetate,RSK1/2-RNAi
TNIK_S640	PRR12_S917	2.084e-06	11	Ang II,Her2 Pos/Neg,Inf_EV-A71,Crizotinib (RTKi)
TNIK_S640	TBC1D25_S506	2.6538e-06	11	4-OHT,Inf_EV-A71,Metformin,RSK1/2-RNAi
TNIK_S640	WRAP53_S54	2.6538e-06	11	Inf_EV-A71,Metformin,AZR3/H1975 cells,AZR4/H1975 cells,PD184352 (MEKi)
TNIK_S640	SLC30A1_S468	4.23323e-06	11	Inf_EV-A71,Metformin,Osimertinib+(AZR3/H1975),Osimertinib+(AZR4/H1975),RSK1/2-RNAi
TNIK_S640	WDR26_S121	5.30522e-06	11	Ang II,Inf_EV-A71,Metformin,PD184352 (MEKi),RSK1/2-RNAi
TNIK_S640	SLC38A1_S49	5.30522e-06	11	Her2 Pos/Neg,RSK1/2-RNAi,4-OHT,Metformin
TNIK_S640	CHD8_S2046	5.30522e-06	11	PP2A‐B56i_Mitosis,4-OHT,Inf_EV-A71,Metformin
TNIK_S640	DENND4C_S973	5.30522e-06	11	Her2 Pos/Neg,4-OHT,Metformin,Crizotinib (RTKi)
TNIK_S640	ZC3HC1_S24	5.56608e-06	11	Ang II,4-OHT,Inf_EV-A71,AZR3/H1975 cells,AZR4/H1975 cells,Phorbol myristate acetate
TNIK_S640	IRF2BPL_S547	8.03989e-06	11	Inf_EV-A71,Metformin,AZR3/H1975 cells,AZR4/H1975 cells,Osimertinib+(AZR3/H1975),Osimertinib+(AZR4/H1975),RSK1/2-RNAi
TNIK_S640	UBE2V1_S146	8.21274e-06	11	4-OHT,Inf_EV-A71,Metformin,Imatinib Res_K562-STI-R/K562
TNIK_S640	CD44_S686	8.21274e-06	11	PP2A‐B56i_Mitosis,4-OHT,Inf_EV-A71,Cyclin A (high/low),RSK1/2-RNAi,Metformin
TNIK_S640	NCBP3_S25	8.21274e-06	11	Ang II,Crizotinib (RTKi),Inf_EV-A71,Metformin,AZR3/H1975 cells,AZR4/H1975 cells,PD184352 (MEKi)
TNIK_S640	CWC22_S829	1.24866e-05	11	Ang II,Inf_EV-A71,Metformin,Crizotinib (RTKi),Imatinib Res_K562-STI-R/K562
TNIK_S640	FRMD8_S24	1.24866e-05	11	Ang II,Her2 Pos/Neg,Metformin,Crizotinib (RTKi)
TNIK_S640	PUM2_S587	1.36519e-05	11	4-OHT,Inf_EV-A71,Metformin,Crizotinib (RTKi),PD184352 (MEKi)
TNIK_S640	POLR3E_S161	1.36519e-05	11	Her2 Pos/Neg,Inf_EV-A71,Imatinib Res_K562-STI-R/K562,Phorbol myristate acetate
TNIK_S640	SH3BP5L_S362	1.52994e-05	11	Inf_EV-A71,Metformin,Imatinib Res_K562-STI-R/K562,PD184352 (MEKi),RSK1/2-RNAi
TNIK_S640	AKAP13_S1642	1.52994e-05	11	Inf_EV-A71,Metformin,Lysophosphatidic acid/HB-EGF,Phorbol myristate acetate
TNIK_S640	CDV3_S107	1.86707e-05	11	Ang II,Inf_EV-A71,Metformin,PD184352 (MEKi),RSK1/2-RNAi
TNIK_S640	TMCC1_S382	1.86707e-05	11	RSK1/2-RNAi,4-OHT,Inf_EV-A71,Metformin
TNIK_S640	ZBTB21_S422	2.26971e-05	11	Ang II,Crizotinib (RTKi),RSK1/2-RNAi,Inf_EV-A71,Metformin
TNIK_S640	NAP1L4_S125	2.74891e-05	11	4-OHT,Inf_EV-A71,Metformin,PD184352 (MEKi),RSK1/2-RNAi
TNIK_S640	PPP4R2_S226	2.74891e-05	11	VE-821 (ATM/ATR inh),Inf_EV-A71,Metformin,AZR3/H1975 cells,AZR4/H1975 cells,RSK1/2-RNAi
TNIK_S640	PIMREG_S16	3.31734e-05	11	Ang II,RSK1/2-RNAi,Inf_EV-A71,Osimertinib+(AZR3/H1975),Osimertinib+(AZR4/H1975),Phorbol myristate acetate,Metformin
TNIK_S640	REPS1_S709	4.78162e-05	11	Ang II,Metformin,AZR3/H1975 cells,AZR4/H1975 cells,Crizotinib (RTKi),Osimertinib+(AZR3/H1975),Osimertinib+(AZR4/H1975),PD184352 (MEKi),Trametinib
TNIK_S640	SLC20A1_S265	6.80335e-05	11	4-OHT,Inf_EV-A71,AZR3/H1975 cells,AZR4/H1975 cells,RSK1/2-RNAi
TNIK_S640	SLC9A1_S785	8.07784e-05	11	RSK1/2-RNAi,Inf_EV-A71,Metformin,Phorbol myristate acetate
TNIK_S640	TRIP12_S312	8.07784e-05	11	Inf_EV-A71,AZR3/H1975 cells,AZR4/H1975 cells,Osimertinib+(AZR3/H1975),Osimertinib+(AZR4/H1975),Phorbol myristate acetate,RSK1/2-RNAi
TNIK_S640	AKAP13_S1645	8.07784e-05	11	Inf_EV-A71,Metformin,Lysophosphatidic acid/HB-EGF,Phorbol myristate acetate,RSK1/2-RNAi
TNIK_S640	HNRNPC_S299	9.5629e-05	11	4-OHT,Inf_EV-A71,Metformin,Imatinib Res_K562-STI-R/K562
TNIK_S640	HMGN3_S78	0.000112887	11	Her2 Pos/Neg,VE-821 (ATM/ATR inh),Inf_EV-A71,Phorbol myristate acetate
TNIK_S640	EHBP1L1_S1257	0.000335187	11	Inf_EV-A71,Metformin,Crizotinib (RTKi),RSK1/2-RNAi
TNIK_S640	CARHSP1_S30	0.000671902	11	Ang II,RSK1/2-RNAi,4-OHT,Inf_EV-A71,Metformin,AZR3/H1975 cells,AZR4/H1975 cells,Cyclin A (high/low),Imatinib Res_K562-STI-R/K562,Lysophosphatidic acid/HB-EGF,Osimertinib+(AZR3/H1975),Osimertinib+(AZR4/H1975),PD184352 (MEKi),Phorbol myristate acetate
TNIK_S640	CLNS1A_S102	0.00101552	11	4-OHT,Inf_EV-A71,Metformin,Imatinib Res_K562-STI-R/K562,PD184352 (MEKi),RSK1/2-RNAi
TNIK_S640	PHIP_S1283	0.0014907	11	Her2 Pos/Neg,Inf_EV-A71,Metformin,Imatinib Res_K562-STI-R/K562
TNIK_S640	PPIG_S687	0.00385554	11	Inf_EV-A71,Metformin,AZR3/H1975 cells,AZR4/H1975 cells,Imatinib Res_K562-STI-R/K562,Osimertinib+(AZR3/H1975)
TNIK_S640	MEPCE_S152	3.0155e-10	10.5	PP2A‐B56i_Mitosis,Her2 Pos/Neg,4-OHT,Inf_EV-A71,Metformin,PD184352 (MEKi),RSK1/2-RNAi,Trametinib
TNIK_S640	DAP_S51	4.24962e-06	10	4-OHT,AZR3/H1975 cells,AZR4/H1975 cells,Osimertinib+(AZR3/H1975),Osimertinib+(AZR4/H1975),PD184352 (MEKi),Phorbol myristate acetate,RSK1/2-RNAi
TNIK_S640	ECT2_T359	1.93991e-05	10	C17 (DYRK2i),Inf_EV-A71,AZR3/H1975 cells,AZR4/H1975 cells,Metformin
TNIK_S640	LDLRAP1_S14	7.6555e-07	10	Her2 Pos/Neg,VE-821 (ATM/ATR inh),AZR3/H1975 cells,AZR4/H1975 cells,Osimertinib+(AZR3/H1975),Osimertinib+(AZR4/H1975),RSK1/2-RNAi
TNIK_S640	ENO1_S419	7.35367e-06	10	Ang II,Inf_EV-A71,Metformin
TNIK_S640	DPYSL3_S522	0.000118453	10	Metformin,AZR3/H1975 cells,AZR4/H1975 cells,Kenpaullone,Osimertinib+(AZR3/H1975),Osimertinib+(AZR4/H1975),PD184352 (MEKi),Phorbol myristate acetate,RSK1/2-RNAi
TNIK_S640	DEF6_S597	9.61845e-07	10	Her2 Pos/Neg,Inf_EV-A71,Metformin
TNIK_S640	BCL3_S41	8.39936e-06	10	Her2 Pos/Neg,Metformin,AZR3/H1975 cells,AZR4/H1975 cells,RSK1/2-RNAi
TNIK_S640	NKAP_S149	1.28861e-05	10	4-OHT,Metformin,AZR3/H1975 cells,AZR4/H1975 cells,Crizotinib (RTKi),Osimertinib+(AZR3/H1975),Phorbol myristate acetate
TNIK_S640	SMARCC1_S328	1.59783e-08	10	Ang II,Her2 Pos/Neg,4-OHT,Inf_EV-A71,Metformin,Imatinib Res_K562-STI-R/K562,Osimertinib+(AZR3/H1975),Osimertinib+(AZR4/H1975),Phorbol myristate acetate
TNIK_S640	NSMCE4A_S377	1.31218e-07	10	RSK1/2-RNAi,Inf_EV-A71,Metformin
TNIK_S640	TMEM63B_S111	1.72223e-07	10	4-OHT,Metformin,RSK1/2-RNAi
TNIK_S640	ATAD2_S1190	1.72223e-07	10	Her2 Pos/Neg,Inf_EV-A71,Metformin
TNIK_S640	PEX1_S1181	1.72223e-07	10	Her2 Pos/Neg,Metformin,Imatinib Res_K562-STI-R/K562,Trametinib
TNIK_S640	CDK11B_S589	1.72223e-07	10	4-OHT,Inf_EV-A71,Metformin,AZR3/H1975 cells,Imatinib Res_K562-STI-R/K562,Osimertinib+(AZR3/H1975)
TNIK_S640	TMEM179B_S205	2.24412e-07	10	Inf_EV-A71,Metformin,PD184352 (MEKi)
TNIK_S640	CRY1_S568	2.24412e-07	10	Her2 Pos/Neg,Inf_EV-A71,Trametinib
TNIK_S640	CHD9_S550	2.24412e-07	10	Crizotinib (RTKi),Her2 Pos/Neg,4-OHT,Metformin,RSK1/2-RNAi
TNIK_S640	IWS1_S304	2.90416e-07	10	Her2 Pos/Neg,Inf_EV-A71,Phorbol myristate acetate
TNIK_S640	NES_S965	2.90416e-07	10	4-OHT,Inf_EV-A71,Osimertinib+(AZR3/H1975),Osimertinib+(AZR4/H1975)
TNIK_S640	ARHGAP11A_S620	2.90416e-07	10	Her2 Pos/Neg,C17 (DYRK2i),Inf_EV-A71
TNIK_S640	DMXL1_S1896	3.73391e-07	10	Her2 Pos/Neg,Metformin,Imatinib Res_K562-STI-R/K562
TNIK_S640	NUP107_S37	3.73391e-07	10	Her2 Pos/Neg,Inf_EV-A71,Metformin
TNIK_S640	EPS15L1_S593	4.77111e-07	10	4-OHT,Inf_EV-A71,Metformin,Trametinib
TNIK_S640	HEXIM2_S53	4.77111e-07	10	4-OHT,Inf_EV-A71,Metformin
TNIK_S640	TOP2B_S1452	6.0606e-07	10	VE-821 (ATM/ATR inh),C17 (DYRK2i),Metformin,Phorbol myristate acetate
TNIK_S640	INTS12_S378	6.0606e-07	10	Ang II,Inf_EV-A71,Metformin,Imatinib Res_K562-STI-R/K562
TNIK_S640	PTPRA_S189	6.0606e-07	10	Ang II,Her2 Pos/Neg,Inf_EV-A71
TNIK_S640	TUT1_S644	6.0606e-07	10	Her2 Pos/Neg,Inf_EV-A71,Crizotinib (RTKi)
TNIK_S640	WASHC2A_S498	6.0606e-07	10	Inf_EV-A71,AZR3/H1975 cells,AZR4/H1975 cells,PD184352 (MEKi),Phorbol myristate acetate,RSK1/2-RNAi
TNIK_S640	NFATC2IP_S84	9.183e-07	10	Inf_EV-A71,Metformin,Phorbol myristate acetate,RSK1/2-RNAi
TNIK_S640	PHKB_S27	9.61845e-07	10	PP2A‐B56i_Mitosis,Her2 Pos/Neg,4-OHT,C17 (DYRK2i),AZR3/H1975 cells
TNIK_S640	ITPRID2_S668	1.20231e-06	10	PP2A‐B56i_Mitosis,4-OHT,C17 (DYRK2i),Metformin,AZR3/H1975 cells,Osimertinib+(AZR3/H1975),PD184352 (MEKi),RSK1/2-RNAi
TNIK_S640	PRKD3_S364	1.20231e-06	10	Crizotinib (RTKi),RSK1/2-RNAi,Inf_EV-A71,Metformin,Lysophosphatidic acid/HB-EGF
TNIK_S640	TTYH3_S437	1.2069e-06	10	4-OHT,Inf_EV-A71,Metformin,Crizotinib (RTKi)
TNIK_S640	NSUN4_S206	1.2069e-06	10	RSK1/2-RNAi,4-OHT,Inf_EV-A71,Metformin
TNIK_S640	HOMER3_S159	1.49555e-06	10	Inf_EV-A71,Metformin,Trametinib
TNIK_S640	LEO1_S140	1.49555e-06	10	Her2 Pos/Neg,4-OHT,Inf_EV-A71
TNIK_S640	PAPOLG_S525	1.57404e-06	10	Her2 Pos/Neg,Metformin,Crizotinib (RTKi),PD184352 (MEKi)
TNIK_S640	RO60_S19	1.57404e-06	10	RSK1/2-RNAi,4-OHT,C17 (DYRK2i),Inf_EV-A71,Imatinib Res_K562-STI-R/K562,PD184352 (MEKi)
TNIK_S640	NAV1_S199	1.85163e-06	10	PP2A‐B56i_Mitosis,Inf_EV-A71,AZR3/H1975 cells,AZR4/H1975 cells,RSK1/2-RNAi,Metformin
TNIK_S640	ARMCX3_S110	2.62049e-06	10	RSK1/2-RNAi,4-OHT,Inf_EV-A71,Metformin,Cyclin A (high/low)
TNIK_S640	SPICE1_T235	2.80094e-06	10	Inf_EV-A71,Metformin,RSK1/2-RNAi
TNIK_S640	TOP2A_S4	3.42337e-06	10	RSK1/2-RNAi,VE-821 (ATM/ATR inh),C17 (DYRK2i),Inf_EV-A71,Phorbol myristate acetate
TNIK_S640	BOD1L1_S800	3.42337e-06	10	Her2 Pos/Neg,Metformin,Crizotinib (RTKi)
TNIK_S640	ARHGEF16_S107	4.16758e-06	10	Her2 Pos/Neg,Metformin,AZR3/H1975 cells
TNIK_S640	ARHGEF40_S1474	4.24962e-06	10	4-OHT,Inf_EV-A71,PD184352 (MEKi),Trametinib
TNIK_S640	USP24_S1299	4.24962e-06	10	Ang II,Her2 Pos/Neg,Metformin,Crizotinib (RTKi),Trametinib
TNIK_S640	KIDINS220_S918	4.24962e-06	10	Her2 Pos/Neg,4-OHT,C17 (DYRK2i),AZR3/H1975 cells,Imatinib Res_K562-STI-R/K562
TNIK_S640	NFX1_S150	5.0543e-06	10	Inf_EV-A71,Metformin,Crizotinib (RTKi),PD184352 (MEKi)
TNIK_S640	WAC_S511	5.36293e-06	10	4-OHT,Inf_EV-A71,Metformin,AZR3/H1975 cells,AZR4/H1975 cells
TNIK_S640	MAP1A_T504	5.36293e-06	10	4-OHT,Inf_EV-A71,Metformin,Trametinib
TNIK_S640	CRACD_S1017	6.10728e-06	10	Crizotinib (RTKi),Inf_EV-A71,Metformin
TNIK_S640	MICALL2_S143	6.10728e-06	10	4-OHT,Metformin,Crizotinib (RTKi),Cyclin A (high/low),Imatinib Res_K562-STI-R/K562,Osimertinib+(AZR3/H1975),Osimertinib+(AZR4/H1975),RSK1/2-RNAi
TNIK_S640	FAM83G_S634	6.72972e-06	10	Ang II,4-OHT,Metformin,Phorbol myristate acetate
TNIK_S640	UBXN7_S280	6.72972e-06	10	Ang II,Metformin,Imatinib Res_K562-STI-R/K562,Phorbol myristate acetate
TNIK_S640	MYO9B_S1999	7.35367e-06	10	Ang II,Her2 Pos/Neg,Inf_EV-A71
TNIK_S640	CARHSP1_S26	8.39936e-06	10	Inf_EV-A71,Osimertinib+(AZR3/H1975),Osimertinib+(AZR4/H1975),PD184352 (MEKi),Phorbol myristate acetate
TNIK_S640	NES_S905	8.39936e-06	10	4-OHT,Inf_EV-A71,PD184352 (MEKi),Phorbol myristate acetate
TNIK_S640	PNPLA6_S420	8.39936e-06	10	VE-821 (ATM/ATR inh),4-OHT,Inf_EV-A71,Osimertinib+(AZR4/H1975)
TNIK_S640	MTSS2_S456	8.39936e-06	10	Her2 Pos/Neg,4-OHT,Metformin,Crizotinib (RTKi)
TNIK_S640	LARP1_S868	8.8244e-06	10	Her2 Pos/Neg,Inf_EV-A71,Crizotinib (RTKi)
TNIK_S640	TMEM63B_S114	8.8244e-06	10	4-OHT,Metformin,Trametinib
TNIK_S640	CRYBG1_S132	1.04293e-05	10	PP2A‐B56i_Mitosis,Her2 Pos/Neg,Metformin,AZR3/H1975 cells,AZR4/H1975 cells,Osimertinib+(AZR3/H1975),Osimertinib+(AZR4/H1975)
TNIK_S640	MAP2_S1786	1.04293e-05	10	Ang II,PP2A‐B56i_Mitosis,Inf_EV-A71,Metformin,Phorbol myristate acetate
TNIK_S640	TIMELESS_S1173	1.05547e-05	10	VE-821 (ATM/ATR inh),Inf_EV-A71,Metformin,AZR3/H1975 cells,AZR4/H1975 cells
TNIK_S640	PPM1G_S527	1.58465e-05	10	Inf_EV-A71,Metformin,PD184352 (MEKi),Phorbol myristate acetate,RSK1/2-RNAi
TNIK_S640	N4BP1_S300	1.58465e-05	10	Her2 Pos/Neg,4-OHT,C17 (DYRK2i),AZR3/H1975 cells,PD184352 (MEKi),RSK1/2-RNAi
TNIK_S640	PRPSAP2_S227	2.36451e-05	10	4-OHT,Metformin,Osimertinib+(AZR3/H1975),Osimertinib+(AZR4/H1975),PD184352 (MEKi),RSK1/2-RNAi
TNIK_S640	DMAP1_T445	2.36451e-05	10	VE-821 (ATM/ATR inh),Inf_EV-A71,Metformin,AZR3/H1975 cells,AZR4/H1975 cells
TNIK_S640	MKI67_S1983	2.36451e-05	10	Ang II,RSK1/2-RNAi,Inf_EV-A71,Metformin,Crizotinib (RTKi),PD184352 (MEKi)
TNIK_S640	HNRNPM_S618	2.36451e-05	10	Her2 Pos/Neg,4-OHT,AZR3/H1975 cells,Crizotinib (RTKi),Cyclin A (high/low)
TNIK_S640	CAVIN3_S165	2.4694e-05	10	4-OHT,AZR3/H1975 cells,AZR4/H1975 cells,Lysophosphatidic acid/HB-EGF,Osimertinib+(AZR3/H1975),Osimertinib+(AZR4/H1975),Phorbol myristate acetate
TNIK_S640	RBM14_S582	3.46975e-05	10	RSK1/2-RNAi,4-OHT,Metformin,Phorbol myristate acetate
TNIK_S640	EIF3J_T109	3.46975e-05	10	RSK1/2-RNAi,Inf_EV-A71,Metformin,PD184352 (MEKi),Phorbol myristate acetate
TNIK_S640	GORASP2_T433	3.46975e-05	10	C17 (DYRK2i),Inf_EV-A71,Metformin,Crizotinib (RTKi)
TNIK_S640	CLUH_S664	4.17861e-05	10	Her2 Pos/Neg,Metformin,AZR3/H1975 cells,AZR4/H1975 cells,RSK1/2-RNAi
TNIK_S640	MAP1B_S1387	4.64318e-05	10	Inf_EV-A71,Metformin,Lysophosphatidic acid/HB-EGF,PD184352 (MEKi),Phorbol myristate acetate
TNIK_S640	ZNF800_S647	4.64318e-05	10	Her2 Pos/Neg,Inf_EV-A71,Crizotinib (RTKi)
TNIK_S640	MEF2D_S121	5.01365e-05	10	VE-821 (ATM/ATR inh),Metformin,Crizotinib (RTKi),PD184352 (MEKi),RSK1/2-RNAi,Trametinib
TNIK_S640	RER1_S95	5.99409e-05	10	Inf_EV-A71,Metformin,Imatinib Res_K562-STI-R/K562,Phorbol myristate acetate
TNIK_S640	AKAP17A_S537	5.99409e-05	10	RSK1/2-RNAi,Inf_EV-A71,Metformin,Phorbol myristate acetate
TNIK_S640	C1orf52_S158	5.99409e-05	10	Inf_EV-A71,Metformin,Crizotinib (RTKi),Imatinib Res_K562-STI-R/K562
TNIK_S640	MTFR1_S290	6.27603e-05	10	Her2 Pos/Neg,Inf_EV-A71,Crizotinib (RTKi)
TNIK_S640	SMARCAD1_S132	6.27603e-05	10	Inf_EV-A71,Metformin,Imatinib Res_K562-STI-R/K562,Lysophosphatidic acid/HB-EGF
TNIK_S640	MAP2_S1790	7.14161e-05	10	Ang II,PP2A‐B56i_Mitosis,Inf_EV-A71,Metformin,Phorbol myristate acetate
TNIK_S640	EPS15_S796	7.14161e-05	10	Ang II,4-OHT,Metformin,Trametinib
TNIK_S640	PRKD3_S41	0.000147278	10	Ang II,4-OHT,Inf_EV-A71,Lysophosphatidic acid/HB-EGF,RSK1/2-RNAi
TNIK_S640	SPEN_S740	0.000147278	10	Inf_EV-A71,Metformin,Imatinib Res_K562-STI-R/K562
TNIK_S640	MON1B_S59	0.000163478	10	4-OHT,Inf_EV-A71,Metformin,Crizotinib (RTKi)
TNIK_S640	MIA3_S1906	0.000163478	10	RSK1/2-RNAi,4-OHT,Inf_EV-A71,Metformin
TNIK_S640	DOCK10_S1292	0.000219854	10	4-OHT,Inf_EV-A71,AZR3/H1975 cells,AZR4/H1975 cells,Lysophosphatidic acid/HB-EGF,Osimertinib+(AZR3/H1975)
TNIK_S640	NES_S1418	0.000223097	10	Ang II,4-OHT,Inf_EV-A71,Phorbol myristate acetate
TNIK_S640	ACIN1_S838	0.000348778	10	RSK1/2-RNAi,Inf_EV-A71,Metformin,Phorbol myristate acetate
TNIK_S640	ZNF687_S1085	0.00059517	10	Inf_EV-A71,Metformin,Crizotinib (RTKi)
TNIK_S640	SRRT_S74	0.0202019	10	4-OHT,Metformin,AZR3/H1975 cells,Lysophosphatidic acid/HB-EGF,Phorbol myristate acetate
TNIK_S640	PRKAR2A_S78	8.80717e-05	9.5	PP2A‐B56i_Mitosis,RSK1/2-RNAi,4-OHT,Inf_EV-A71,Metformin,Cyclin A (high/low),Imatinib Res_K562-STI-R/K562
TNIK_S640	RPS6KB1_S447	1.96476e-05	9.5	Ang II,Her2 Pos/Neg,VE-821 (ATM/ATR inh),Inf_EV-A71,Metformin,AZR3/H1975 cells,AZR4/H1975 cells,PD184352 (MEKi),RSK1/2-RNAi
TNIK_S640	TMEM230_S24	9.67555e-08	9.5	Ang II,PP2A‐B56i_Mitosis,Her2 Pos/Neg,4-OHT,Metformin,AZR3/H1975 cells,PD184352 (MEKi),RSK1/2-RNAi
TNIK_S640	NSUN2_S743	1.24314e-05	9.5	4-OHT,Inf_EV-A71,Metformin,AZR3/H1975 cells,Imatinib Res_K562-STI-R/K562,Lysophosphatidic acid/HB-EGF,Osimertinib+(AZR3/H1975),PD184352 (MEKi),Phorbol myristate acetate
TNIK_S640	TACC2_S2317	5.65448e-09	9.33333	Ang II,Crizotinib (RTKi),Her2 Pos/Neg,4-OHT,Inf_EV-A71,Metformin,AZR3/H1975 cells,AZR4/H1975 cells,Osimertinib+(AZR3/H1975),Osimertinib+(AZR4/H1975),Phorbol myristate acetate,RSK1/2-RNAi,Trametinib
TNIK_S640	PML_S530	0.0304591	9	Ang II,Crizotinib (RTKi),RSK1/2-RNAi,Metformin
TNIK_S640	PGRMC1_S57	3.2012e-08	9	PP2A‐B56i_Mitosis,RSK1/2-RNAi,4-OHT,Inf_EV-A71,Metformin,AZR3/H1975 cells,AZR4/H1975 cells,Lysophosphatidic acid/HB-EGF,Osimertinib+(AZR3/H1975),Osimertinib+(AZR4/H1975),Phorbol myristate acetate
TNIK_S640	PRKCD_Y313	7.47866e-06	9	Her2 Pos/Neg,4-OHT,Metformin,Osimertinib+(AZR3/H1975),Osimertinib+(AZR4/H1975)
TNIK_S640	SLC1A5_S493	5.78313e-05	9	Inf_EV-A71,Metformin,Imatinib Res_K562-STI-R/K562,Phorbol myristate acetate
TNIK_S640	MARK2_S456	0.000219918	9	Inf_EV-A71,Cyclin A (high/low),RSK1/2-RNAi,Metformin
TNIK_S640	RPS6KB1_T444	0.00751402	9	Ang II,C17 (DYRK2i),Inf_EV-A71,Metformin,Crizotinib (RTKi)
TNIK_S640	NBN_S343	7.37878e-11	9	Her2 Pos/Neg,RSK1/2-RNAi,4-OHT,Inf_EV-A71,Metformin
TNIK_S640	EHMT2_S569	1.14186e-06	9	Inf_EV-A71,Metformin,Phorbol myristate acetate
TNIK_S640	WRN_S1133	3.99107e-05	9	Her2 Pos/Neg,RSK1/2-RNAi,VE-821 (ATM/ATR inh),Metformin
TNIK_S640	ATF2_T73	1.14186e-06	9	Ang II,Metformin,Imatinib Res_K562-STI-R/K562
TNIK_S640	SRF_S224	5.78313e-05	9	4-OHT,Metformin,Phorbol myristate acetate,RSK1/2-RNAi
TNIK_S640	ZNF609_S470	4.48825e-11	9	Ang II,Her2 Pos/Neg,4-OHT,Inf_EV-A71,Metformin,Crizotinib (RTKi),RSK1/2-RNAi
TNIK_S640	VAPB_S156	3.01533e-10	9	Ang II,Her2 Pos/Neg,Inf_EV-A71,Metformin,Crizotinib (RTKi),Trametinib
TNIK_S640	REPS1_S273	1.10305e-09	9	Ang II,Her2 Pos/Neg,Inf_EV-A71,Metformin,Crizotinib (RTKi)
TNIK_S640	VAPB_S158	3.66916e-09	9	Ang II,Her2 Pos/Neg,Inf_EV-A71,Metformin,RSK1/2-RNAi
TNIK_S640	VIPAS39_S121	3.2012e-08	9	Her2 Pos/Neg,4-OHT,Metformin,AZR3/H1975 cells,AZR4/H1975 cells,Osimertinib+(AZR3/H1975),Osimertinib+(AZR4/H1975),RSK1/2-RNAi
TNIK_S640	NCOR1_S509	7.09396e-07	9	Ang II,Her2 Pos/Neg,Metformin
TNIK_S640	PKD2_S166	7.09396e-07	9	4-OHT,Inf_EV-A71,Metformin
TNIK_S640	HECTD1_S1567	7.09396e-07	9	Inf_EV-A71,Metformin,RSK1/2-RNAi
TNIK_S640	CTNND1_T201	7.09396e-07	9	Inf_EV-A71,Metformin,AZR3/H1975 cells
TNIK_S640	TP53BP1_S301	9.02867e-07	9	4-OHT,Inf_EV-A71,Metformin
TNIK_S640	EIF4EBP1_T10	1.14186e-06	9	Inf_EV-A71,Metformin,PD184352 (MEKi),RSK1/2-RNAi
TNIK_S640	TPM4_S6	1.14186e-06	9	4-OHT,Inf_EV-A71,AZR3/H1975 cells,AZR4/H1975 cells
TNIK_S640	SIRT6_T294	1.14186e-06	9	4-OHT,Metformin,AZR3/H1975 cells,AZR4/H1975 cells,Osimertinib+(AZR3/H1975),Osimertinib+(AZR4/H1975)
TNIK_S640	RIPK2_S178	1.43548e-06	9	Her2 Pos/Neg,4-OHT,Metformin
TNIK_S640	ATRX_S26	1.79435e-06	9	4-OHT,Inf_EV-A71,Metformin
TNIK_S640	CCM2_S164	1.79435e-06	9	4-OHT,Inf_EV-A71,Metformin
TNIK_S640	RAB14_S180	1.79435e-06	9	RSK1/2-RNAi,4-OHT,Metformin
TNIK_S640	PHF2_S474	1.79435e-06	9	Ang II,Inf_EV-A71,Metformin
TNIK_S640	RBM15_S781	2.23082e-06	9	RSK1/2-RNAi,Inf_EV-A71,Metformin
TNIK_S640	RBM7_S204	2.23082e-06	9	VE-821 (ATM/ATR inh),Metformin,Crizotinib (RTKi),RSK1/2-RNAi
TNIK_S640	CHD3_S597	2.23082e-06	9	Crizotinib (RTKi),Inf_EV-A71,Osimertinib+(AZR3/H1975),Osimertinib+(AZR4/H1975)
TNIK_S640	GLE1_T102	2.23082e-06	9	Inf_EV-A71,Metformin,RSK1/2-RNAi
TNIK_S640	TRAPPC14_S517	2.23082e-06	9	VE-821 (ATM/ATR inh),Metformin,Crizotinib (RTKi),PD184352 (MEKi),RSK1/2-RNAi
TNIK_S640	NHSL3_S339	2.23082e-06	9	C17 (DYRK2i),Metformin,Crizotinib (RTKi)
TNIK_S640	ATP7A_S1463	2.23082e-06	9	Her2 Pos/Neg,4-OHT,Metformin
TNIK_S640	SSR3_S11	2.23082e-06	9	4-OHT,Inf_EV-A71,Metformin,Crizotinib (RTKi)
TNIK_S640	EPC2_S538	2.23082e-06	9	4-OHT,Inf_EV-A71,Metformin,Crizotinib (RTKi)
TNIK_S640	DDA1_S95	2.75917e-06	9	Inf_EV-A71,Metformin,Imatinib Res_K562-STI-R/K562
TNIK_S640	PHF2_S705	2.75917e-06	9	PP2A‐B56i_Mitosis,Her2 Pos/Neg,VE-821 (ATM/ATR inh),Metformin,Crizotinib (RTKi)
TNIK_S640	BCL11A_S608	2.80278e-06	9	RSK1/2-RNAi,VE-821 (ATM/ATR inh),Inf_EV-A71,Metformin
TNIK_S640	STK26_S300	3.3959e-06	9	PP2A‐B56i_Mitosis,Inf_EV-A71,Metformin,Imatinib Res_K562-STI-R/K562,Phorbol myristate acetate
TNIK_S640	MYBL2_S282	3.3959e-06	9	Crizotinib (RTKi),Inf_EV-A71,Metformin
TNIK_S640	MED26_S361	3.62129e-06	9	C17 (DYRK2i),Inf_EV-A71,Metformin,RSK1/2-RNAi
TNIK_S640	SETX_S1017	4.15998e-06	9	4-OHT,Inf_EV-A71,Imatinib Res_K562-STI-R/K562
TNIK_S640	ADCY9_S1259	4.15998e-06	9	Crizotinib (RTKi),Inf_EV-A71,Metformin
TNIK_S640	TANC2_S1827	4.64383e-06	9	4-OHT,C17 (DYRK2i),Inf_EV-A71,RSK1/2-RNAi
TNIK_S640	ZEB1_S646	5.913e-06	9	4-OHT,Inf_EV-A71,Metformin,RSK1/2-RNAi
TNIK_S640	IRS1_S330	6.16025e-06	9	Inf_EV-A71,Metformin,Crizotinib (RTKi),Trametinib
TNIK_S640	RNF169_S693	6.16025e-06	9	Her2 Pos/Neg,C17 (DYRK2i),Metformin
TNIK_S640	TJP1_S1111	6.16025e-06	9	RSK1/2-RNAi,4-OHT,Metformin,Phorbol myristate acetate
TNIK_S640	AMPD2_S46	6.16025e-06	9	Her2 Pos/Neg,VE-821 (ATM/ATR inh),4-OHT,AZR3/H1975 cells,Imatinib Res_K562-STI-R/K562
TNIK_S640	RRP8_S106	7.4496e-06	9	Inf_EV-A71,Metformin,Imatinib Res_K562-STI-R/K562
TNIK_S640	SIPA1L1_S1255	7.47866e-06	9	PP2A‐B56i_Mitosis,Crizotinib (RTKi),Her2 Pos/Neg,4-OHT,AZR3/H1975 cells,AZR4/H1975 cells
TNIK_S640	CBX8_S311	8.97338e-06	9	Inf_EV-A71,Metformin,AZR3/H1975 cells
TNIK_S640	PGRMC1_Y180	9.3989e-06	9	Her2 Pos/Neg,RSK1/2-RNAi,Metformin,Lysophosphatidic acid/HB-EGF
TNIK_S640	SLC4A7_S1176	1.07681e-05	9	Her2 Pos/Neg,4-OHT,Metformin
TNIK_S640	CHD7_S2533	1.07681e-05	9	Inf_EV-A71,Crizotinib (RTKi),PD184352 (MEKi),Phorbol myristate acetate,Trametinib
TNIK_S640	AKAP1_S445	1.17411e-05	9	RSK1/2-RNAi,4-OHT,Metformin,AZR3/H1975 cells,AZR4/H1975 cells
TNIK_S640	SF3A3_T475	1.17411e-05	9	4-OHT,Inf_EV-A71,Metformin,PD184352 (MEKi)
TNIK_S640	CRYBG1_S141	1.17411e-05	9	PP2A‐B56i_Mitosis,Her2 Pos/Neg,Metformin,AZR3/H1975 cells
TNIK_S640	PPP1R12A_S478	1.4583e-05	9	Her2 Pos/Neg,Phorbol myristate acetate,Trametinib,Metformin
TNIK_S640	MIDEAS_T715	1.4583e-05	9	Inf_EV-A71,Metformin,Imatinib Res_K562-STI-R/K562,Trametinib
TNIK_S640	DDX39B_T172	1.4583e-05	9	Inf_EV-A71,Cyclin A (high/low),PD184352 (MEKi),RSK1/2-RNAi,Metformin
TNIK_S640	CUX1_S1337	1.53403e-05	9	Her2 Pos/Neg,Metformin,Imatinib Res_K562-STI-R/K562
TNIK_S640	TJP1_S131	1.75667e-05	9	Crizotinib (RTKi),RSK1/2-RNAi,4-OHT,Inf_EV-A71,Metformin,Osimertinib+(AZR3/H1975),Osimertinib+(AZR4/H1975),Phorbol myristate acetate
TNIK_S640	ZC3HC1_T28	1.82165e-05	9	Ang II,Crizotinib (RTKi),Her2 Pos/Neg,VE-821 (ATM/ATR inh),Phorbol myristate acetate
TNIK_S640	MTMR9_S548	2.15624e-05	9	4-OHT,Inf_EV-A71,Cyclin A (high/low),Imatinib Res_K562-STI-R/K562
TNIK_S640	EVI5_S776	2.15624e-05	9	4-OHT,Inf_EV-A71,Imatinib Res_K562-STI-R/K562
TNIK_S640	EEF1AKMT2_S21	2.21372e-05	9	VE-821 (ATM/ATR inh),Inf_EV-A71,Metformin,Cyclin A (high/low)
TNIK_S640	JCAD_S757	2.21372e-05	9	Ang II,4-OHT,AZR3/H1975 cells,AZR4/H1975 cells,Lysophosphatidic acid/HB-EGF,Osimertinib+(AZR3/H1975),Osimertinib+(AZR4/H1975)
TNIK_S640	SAFB2_S246	2.21372e-05	9	RSK1/2-RNAi,4-OHT,Metformin,Crizotinib (RTKi)
TNIK_S640	MSL1_S362	2.70691e-05	9	4-OHT,Inf_EV-A71,Metformin,Crizotinib (RTKi)
TNIK_S640	SYNM_S1044	2.70691e-05	9	4-OHT,Inf_EV-A71,Osimertinib+(AZR3/H1975),Osimertinib+(AZR4/H1975),RSK1/2-RNAi
TNIK_S640	TALDO1_S237	2.70691e-05	9	Her2 Pos/Neg,RSK1/2-RNAi,Metformin,Cyclin A (high/low)
TNIK_S640	PRP4K_S93	2.99337e-05	9	Her2 Pos/Neg,Metformin,Imatinib Res_K562-STI-R/K562,Phorbol myristate acetate
TNIK_S640	KIAA0930_S289	3.29432e-05	9	Ang II,VE-821 (ATM/ATR inh),Metformin,Kenpaullone,PD184352 (MEKi),RSK1/2-RNAi
TNIK_S640	RB1CC1_S243	3.29432e-05	9	4-OHT,Inf_EV-A71,Metformin,Crizotinib (RTKi)
TNIK_S640	IWS1_S300	3.29432e-05	9	PP2A‐B56i_Mitosis,Inf_EV-A71,Metformin,Phorbol myristate acetate
TNIK_S640	GIGYF2_S201	3.29432e-05	9	Ang II,VE-821 (ATM/ATR inh),C17 (DYRK2i),Metformin,Imatinib Res_K562-STI-R/K562
TNIK_S640	TCOF1_S582	3.99107e-05	9	Her2 Pos/Neg,RSK1/2-RNAi,Phorbol myristate acetate,Metformin
TNIK_S640	HEXIM2_S76	3.99107e-05	9	PP2A‐B56i_Mitosis,Inf_EV-A71,AZR3/H1975 cells,AZR4/H1975 cells,Metformin
TNIK_S640	ZNF326_S270	3.99107e-05	9	Her2 Pos/Neg,4-OHT,Metformin,Crizotinib (RTKi)
TNIK_S640	SPAG9_S251	4.10774e-05	9	Crizotinib (RTKi),Inf_EV-A71,Metformin,Osimertinib+(AZR3/H1975),Osimertinib+(AZR4/H1975)
TNIK_S640	EVI5_S778	4.79237e-05	9	4-OHT,Inf_EV-A71,Imatinib Res_K562-STI-R/K562
TNIK_S640	EAPP_S111	4.81425e-05	9	4-OHT,Inf_EV-A71,Metformin,Imatinib Res_K562-STI-R/K562
TNIK_S640	NES_T338	5.78313e-05	9	Crizotinib (RTKi),4-OHT,AZR3/H1975 cells,AZR4/H1975 cells,Osimertinib+(AZR3/H1975),Osimertinib+(AZR4/H1975),PD184352 (MEKi)
TNIK_S640	BUD13_S271	5.78313e-05	9	4-OHT,Inf_EV-A71,Phorbol myristate acetate,RSK1/2-RNAi
TNIK_S640	DDA1_S33	5.78313e-05	9	PP2A‐B56i_Mitosis,4-OHT,Metformin,Crizotinib (RTKi),RSK1/2-RNAi
TNIK_S640	MAP7D1_S112	8.24721e-05	9	Ang II,Metformin,Lysophosphatidic acid/HB-EGF,Phorbol myristate acetate
TNIK_S640	USP42_S856	8.24721e-05	9	Crizotinib (RTKi),4-OHT,Inf_EV-A71,Metformin
TNIK_S640	TACC2_S2359	8.24721e-05	9	Her2 Pos/Neg,AZR3/H1975 cells,AZR4/H1975 cells,Crizotinib (RTKi),RSK1/2-RNAi,Metformin
TNIK_S640	MAP1A_S527	8.65782e-05	9	4-OHT,Inf_EV-A71,Imatinib Res_K562-STI-R/K562
TNIK_S640	SRRM2_S1421	9.79382e-05	9	Inf_EV-A71,Metformin,Crizotinib (RTKi),Osimertinib+(AZR3/H1975),Osimertinib+(AZR4/H1975)
TNIK_S640	ATL1_S10	9.79382e-05	9	Ang II,4-OHT,Metformin,Crizotinib (RTKi),RSK1/2-RNAi
TNIK_S640	PHC3_S263	0.000115894	9	Ang II,Inf_EV-A71,Kenpaullone,Osimertinib+(AZR3/H1975),RSK1/2-RNAi
TNIK_S640	AGPS_S65	0.000136677	9	RSK1/2-RNAi,4-OHT,Metformin,AZR3/H1975 cells,AZR4/H1975 cells
TNIK_S640	DGCR8_S275	0.000160659	9	Ang II,4-OHT,Inf_EV-A71,Phorbol myristate acetate
TNIK_S640	MAP1S_S472	0.000223796	9	Inf_EV-A71,PD184352 (MEKi),Phorbol myristate acetate,RSK1/2-RNAi
TNIK_S640	IRF2BPL_S215	0.000256154	9	Crizotinib (RTKi),4-OHT,Metformin,Osimertinib+(AZR3/H1975),Osimertinib+(AZR4/H1975)
TNIK_S640	SRRM2_T1413	0.000288475	9	4-OHT,Inf_EV-A71,AZR3/H1975 cells,AZR4/H1975 cells
TNIK_S640	ZFP91_S101	0.000288475	9	4-OHT,Inf_EV-A71,Phorbol myristate acetate
TNIK_S640	PHIP_S911	0.000297515	9	Her2 Pos/Neg,RSK1/2-RNAi,Metformin,AZR3/H1975 cells,AZR4/H1975 cells,Phorbol myristate acetate
TNIK_S640	REEP4_S194	0.000369262	9	4-OHT,Inf_EV-A71,Imatinib Res_K562-STI-R/K562
TNIK_S640	REEP4_T196	0.000416739	9	4-OHT,Inf_EV-A71,Imatinib Res_K562-STI-R/K562
TNIK_S640	WDR75_S782	0.000469565	9	RSK1/2-RNAi,Inf_EV-A71,Metformin,Imatinib Res_K562-STI-R/K562
TNIK_S640	SRRM2_S1600	0.000745424	9	Inf_EV-A71,Crizotinib (RTKi),Imatinib Res_K562-STI-R/K562,Osimertinib+(AZR3/H1975),Osimertinib+(AZR4/H1975)
TNIK_S640	LIG1_T183	0.00115857	9	Ang II,Metformin,AZR3/H1975 cells,AZR4/H1975 cells,Osimertinib+(AZR3/H1975),Osimertinib+(AZR4/H1975),Phorbol myristate acetate,RSK1/2-RNAi
TNIK_S640	UTP3_S368	0.00148119	9	RSK1/2-RNAi,Inf_EV-A71,Metformin,Imatinib Res_K562-STI-R/K562
TNIK_S640	WDR75_S779	0.00236712	9	RSK1/2-RNAi,Inf_EV-A71,Metformin,Imatinib Res_K562-STI-R/K562
TNIK_S640	RPLP2_S105	0.00289381	9	4-OHT,Inf_EV-A71,Imatinib Res_K562-STI-R/K562
TNIK_S640	SNTB2_S110	0.00330392	9	RSK1/2-RNAi,Inf_EV-A71,Metformin,AZR3/H1975 cells,AZR4/H1975 cells
TNIK_S640	ACIN1_S216	0.00910013	9	RSK1/2-RNAi,4-OHT,Metformin,Imatinib Res_K562-STI-R/K562
TNIK_S640	PML_S530	0.0304591	9	Ang II,Crizotinib (RTKi),RSK1/2-RNAi,Metformin
TNIK_S640	KAT7_T88	1.12146e-06	8.5	RSK1/2-RNAi,4-OHT,Inf_EV-A71,Metformin,AZR3/H1975 cells,AZR4/H1975 cells,Phorbol myristate acetate
TNIK_S640	PHF2_S899	4.05989e-06	8.5	Her2 Pos/Neg,4-OHT,Inf_EV-A71,Metformin,RSK1/2-RNAi
TNIK_S640	AHCTF1_S1232	1.43e-09	8.5	Her2 Pos/Neg,VE-821 (ATM/ATR inh),Inf_EV-A71,Metformin,PD184352 (MEKi),RSK1/2-RNAi,Trametinib
TNIK_S640	ABLIM1_S452	1.45845e-08	8.5	PP2A‐B56i_Mitosis,Her2 Pos/Neg,Inf_EV-A71,Metformin,AZR3/H1975 cells,AZR4/H1975 cells
TNIK_S640	HSPH1_S809	2.94344e-08	8.5	Her2 Pos/Neg,4-OHT,Inf_EV-A71,Metformin,AZR3/H1975 cells,PD184352 (MEKi),RSK1/2-RNAi
TNIK_S640	SMARCC1_S330	7.9699e-08	8.5	Ang II,Her2 Pos/Neg,Inf_EV-A71,Metformin,Imatinib Res_K562-STI-R/K562,Phorbol myristate acetate
TNIK_S640	YBX1_S167	4.05989e-06	8.5	PP2A‐B56i_Mitosis,Her2 Pos/Neg,Inf_EV-A71,Metformin,Crizotinib (RTKi),RSK1/2-RNAi
TNIK_S640	PELP1_S481	0.000107448	8.5	4-OHT,Inf_EV-A71,Metformin,Cyclin A (high/low),Imatinib Res_K562-STI-R/K562,Kenpaullone,Phorbol myristate acetate
TNIK_S640	NSUN2_S751	0.000157488	8.5	4-OHT,Inf_EV-A71,Metformin,Imatinib Res_K562-STI-R/K562,Lysophosphatidic acid/HB-EGF,PD184352 (MEKi)
TNIK_S640	IWS1_S287	0.000228309	8.5	PP2A‐B56i_Mitosis,Her2 Pos/Neg,Inf_EV-A71,Metformin,Phorbol myristate acetate
TNIK_S640	FYN_Y420	3.74045e-06	8	PP2A‐B56i_Mitosis,Inf_EV-A71,AZR3/H1975 cells,AZR4/H1975 cells
TNIK_S640	PTPN11_Y62	6.57307e-09	8	Her2 Pos/Neg,Inf_EV-A71,Metformin,AZR3/H1975 cells,AZR4/H1975 cells,Osimertinib+(AZR3/H1975),Osimertinib+(AZR4/H1975)
TNIK_S640	SNAI1_S92	5.67668e-06	8	Inf_EV-A71,AZR3/H1975 cells,AZR4/H1975 cells,Trametinib
TNIK_S640	STAT3_Y705	7.50373e-05	8	Crizotinib (RTKi),4-OHT,AZR3/H1975 cells,AZR4/H1975 cells,Osimertinib+(AZR3/H1975),Osimertinib+(AZR4/H1975),RSK1/2-RNAi,Metformin
TNIK_S640	WTAP_S306	0.00254204	8	4-OHT,Inf_EV-A71,Metformin,Imatinib Res_K562-STI-R/K562
TNIK_S640	MACF1_S7330	3.74045e-06	8	PP2A‐B56i_Mitosis,4-OHT,Inf_EV-A71
TNIK_S640	VIM_S51	0.00111332	8	4-OHT,Inf_EV-A71,Cyclin A (high/low),Imatinib Res_K562-STI-R/K562
TNIK_S640	SSRP1_S657	0.000125611	8	PP2A‐B56i_Mitosis,C17 (DYRK2i),Metformin,Crizotinib (RTKi),Phorbol myristate acetate
TNIK_S640	PAXX_S152	1.39571e-08	8	4-OHT,Inf_EV-A71,Metformin,AZR3/H1975 cells,AZR4/H1975 cells,Cyclin A (high/low),Osimertinib+(AZR3/H1975),Osimertinib+(AZR4/H1975),PD184352 (MEKi),Phorbol myristate acetate
TNIK_S640	MVP_S873	2.00521e-08	8	4-OHT,Inf_EV-A71,Metformin,AZR3/H1975 cells,AZR4/H1975 cells,RSK1/2-RNAi
TNIK_S640	ATN1_S107	4.03209e-08	8	Her2 Pos/Neg,Inf_EV-A71,Metformin,Imatinib Res_K562-STI-R/K562,RSK1/2-RNAi
TNIK_S640	LPIN1_S162	7.84975e-08	8	Ang II,Her2 Pos/Neg,4-OHT,Metformin,Crizotinib (RTKi),Osimertinib+(AZR3/H1975),Osimertinib+(AZR4/H1975),PD184352 (MEKi),Trametinib
TNIK_S640	BUD13_S163	2.01852e-07	8	Crizotinib (RTKi),VE-821 (ATM/ATR inh),Inf_EV-A71,Metformin,AZR3/H1975 cells,PD184352 (MEKi),RSK1/2-RNAi
TNIK_S640	ZC3H13_S372	4.89303e-07	8	VE-821 (ATM/ATR inh),4-OHT,Inf_EV-A71,Metformin,Crizotinib (RTKi),Imatinib Res_K562-STI-R/K562
TNIK_S640	PPP1R9B_S100	8.5724e-07	8	Her2 Pos/Neg,4-OHT,Inf_EV-A71,Metformin,AZR3/H1975 cells
TNIK_S640	VAPA_S3	2.40848e-06	8	RSK1/2-RNAi,Inf_EV-A71,Metformin
TNIK_S640	CTU2_S435	2.40848e-06	8	Inf_EV-A71,Metformin,RSK1/2-RNAi
TNIK_S640	RASAL2_S954	2.40848e-06	8	Ang II,4-OHT,Inf_EV-A71
TNIK_S640	SLC38A2_S55	2.40848e-06	8	4-OHT,Inf_EV-A71,Metformin
TNIK_S640	USP24_S1285	3.74045e-06	8	C17 (DYRK2i),Inf_EV-A71,Metformin,Crizotinib (RTKi)
TNIK_S640	DTNBP1_S321	3.74045e-06	8	Inf_EV-A71,Metformin,Imatinib Res_K562-STI-R/K562
TNIK_S640	FOXM1_S35	4.62055e-06	8	Crizotinib (RTKi),Inf_EV-A71,Metformin
TNIK_S640	SLC43A2_S274	4.62055e-06	8	Ang II,Her2 Pos/Neg,4-OHT,Metformin
TNIK_S640	LMTK2_S886	4.62055e-06	8	C17 (DYRK2i),Inf_EV-A71,Metformin
TNIK_S640	TUT4_S156	5.67668e-06	8	Inf_EV-A71,Metformin,Trametinib
TNIK_S640	PDLIM4_S135	5.67668e-06	8	4-OHT,Inf_EV-A71,RSK1/2-RNAi
TNIK_S640	RAPH1_S5	5.67668e-06	8	Inf_EV-A71,Crizotinib (RTKi),Metformin
TNIK_S640	SRGAP1_S835	5.67668e-06	8	Ang II,Crizotinib (RTKi),4-OHT,AZR3/H1975 cells,AZR4/H1975 cells,Kenpaullone
TNIK_S640	UTP3_T362	5.67668e-06	8	Inf_EV-A71,Metformin,Imatinib Res_K562-STI-R/K562
TNIK_S640	CPEB4_S99	5.67668e-06	8	4-OHT,Inf_EV-A71,Metformin,RSK1/2-RNAi
TNIK_S640	PALM3_T151	5.67668e-06	8	Crizotinib (RTKi),Inf_EV-A71,Metformin
TNIK_S640	PLEKHA3_S289	5.67668e-06	8	Ang II,4-OHT,Inf_EV-A71
TNIK_S640	ADARB1_S26	5.67668e-06	8	Inf_EV-A71,Metformin,Osimertinib+(AZR3/H1975)
TNIK_S640	RYBP_S227	6.93817e-06	8	Ang II,Inf_EV-A71,Metformin,Imatinib Res_K562-STI-R/K562
TNIK_S640	SSX2IP_S536	6.93817e-06	8	4-OHT,Inf_EV-A71,Metformin,Imatinib Res_K562-STI-R/K562
TNIK_S640	STEAP3_S17	6.93817e-06	8	Her2 Pos/Neg,4-OHT,Crizotinib (RTKi)
TNIK_S640	MAPK1IP1L_S6	6.93817e-06	8	VE-821 (ATM/ATR inh),Inf_EV-A71,Phorbol myristate acetate
TNIK_S640	ZBTB21_S435	8.33526e-06	8	VE-821 (ATM/ATR inh),4-OHT,Inf_EV-A71,Metformin,Crizotinib (RTKi),PD184352 (MEKi)
TNIK_S640	GCLC_S5	8.43831e-06	8	Her2 Pos/Neg,Metformin,PD184352 (MEKi)
TNIK_S640	LMNA_S5	8.43831e-06	8	RSK1/2-RNAi,Metformin,AZR3/H1975 cells,AZR4/H1975 cells
TNIK_S640	BCLAF3_S192	8.43831e-06	8	PP2A‐B56i_Mitosis,Her2 Pos/Neg,Metformin,Trametinib
TNIK_S640	PNISR_S726	1.02148e-05	8	PP2A‐B56i_Mitosis,C17 (DYRK2i),Metformin
TNIK_S640	NUFIP2_S692	1.02148e-05	8	4-OHT,Inf_EV-A71,Metformin
TNIK_S640	NES_S1617	1.02148e-05	8	Ang II,Inf_EV-A71,Phorbol myristate acetate
TNIK_S640	RPAP3_S119	1.02148e-05	8	4-OHT,C17 (DYRK2i),Metformin,Imatinib Res_K562-STI-R/K562
TNIK_S640	LEO1_S277	1.02148e-05	8	C17 (DYRK2i),Inf_EV-A71,Metformin,Imatinib Res_K562-STI-R/K562
TNIK_S640	MAPK1IP1L_S2	1.23101e-05	8	VE-821 (ATM/ATR inh),Inf_EV-A71,Phorbol myristate acetate
TNIK_S640	JPH2_T490	1.23101e-05	8	4-OHT,Inf_EV-A71,Metformin
TNIK_S640	MAP1B_S1156	1.23101e-05	8	Inf_EV-A71,Metformin,Phorbol myristate acetate
TNIK_S640	RCC2_S50	1.47722e-05	8	Inf_EV-A71,Imatinib Res_K562-STI-R/K562,Phorbol myristate acetate
TNIK_S640	WDR55_S382	1.47722e-05	8	PP2A‐B56i_Mitosis,4-OHT,Inf_EV-A71
TNIK_S640	PACSIN3_S276	1.47722e-05	8	Inf_EV-A71,Metformin,RSK1/2-RNAi
TNIK_S640	JADE1_S603	1.47722e-05	8	VE-821 (ATM/ATR inh),Inf_EV-A71,Phorbol myristate acetate,Metformin
TNIK_S640	LEO1_S279	1.47722e-05	8	C17 (DYRK2i),Inf_EV-A71,Metformin,Imatinib Res_K562-STI-R/K562
TNIK_S640	TRIM28_S489	1.76545e-05	8	Her2 Pos/Neg,VE-821 (ATM/ATR inh),Crizotinib (RTKi),PD184352 (MEKi),Phorbol myristate acetate
TNIK_S640	ITGB1_Y783	1.76545e-05	8	4-OHT,AZR3/H1975 cells,AZR4/H1975 cells,Osimertinib+(AZR3/H1975),Osimertinib+(AZR4/H1975),Metformin
TNIK_S640	EIF4G1_S1596	1.76545e-05	8	4-OHT,Inf_EV-A71,Imatinib Res_K562-STI-R/K562
TNIK_S640	ACIN1_S561	2.10173e-05	8	VE-821 (ATM/ATR inh),4-OHT,Metformin,PD184352 (MEKi)
TNIK_S640	SEMA4C_S760	2.10173e-05	8	4-OHT,Inf_EV-A71,PD184352 (MEKi)
TNIK_S640	KIDINS220_S882	2.10173e-05	8	4-OHT,Inf_EV-A71,Crizotinib (RTKi)
TNIK_S640	CRYBG1_S892	2.10173e-05	8	Her2 Pos/Neg,Metformin,AZR3/H1975 cells,AZR4/H1975 cells,Crizotinib (RTKi)
TNIK_S640	MLLT10_S686	2.10173e-05	8	Ang II,4-OHT,C17 (DYRK2i),Inf_EV-A71
TNIK_S640	MAP3K4_S1252	2.49275e-05	8	Metformin,Osimertinib+(AZR3/H1975),Osimertinib+(AZR4/H1975),PD184352 (MEKi),RSK1/2-RNAi
TNIK_S640	CENPU_S111	2.49275e-05	8	Inf_EV-A71,Metformin,Imatinib Res_K562-STI-R/K562
TNIK_S640	MYBBP1A_S1241	2.49275e-05	8	Inf_EV-A71,PD184352 (MEKi),Phorbol myristate acetate
TNIK_S640	SETD2_S614	2.49275e-05	8	Ang II,Inf_EV-A71,Crizotinib (RTKi),Phorbol myristate acetate
TNIK_S640	GGT7_S72	2.49275e-05	8	4-OHT,Metformin,PD184352 (MEKi),RSK1/2-RNAi,Trametinib
TNIK_S640	UBA1_S816	2.49275e-05	8	Ang II,Inf_EV-A71,Crizotinib (RTKi),Trametinib
TNIK_S640	EIF4EBP1_S112	2.79889e-05	8	VE-821 (ATM/ATR inh),Inf_EV-A71,Imatinib Res_K562-STI-R/K562,Phorbol myristate acetate
TNIK_S640	POGZ_S746	2.94598e-05	8	Her2 Pos/Neg,Metformin,Crizotinib (RTKi)
TNIK_S640	ZC3H14_S343	3.46971e-05	8	PP2A‐B56i_Mitosis,4-OHT,Metformin,PD184352 (MEKi)
TNIK_S640	NPAT_S1296	4.07314e-05	8	Inf_EV-A71,Metformin,Crizotinib (RTKi)
TNIK_S640	PRP4K_S87	4.07314e-05	8	Her2 Pos/Neg,Metformin,Imatinib Res_K562-STI-R/K562,Osimertinib+(AZR3/H1975)
TNIK_S640	ANXA1_S37	6.159e-05	8	4-OHT,Metformin,AZR3/H1975 cells,AZR4/H1975 cells,Cyclin A (high/low),Osimertinib+(AZR3/H1975)
TNIK_S640	GPATCH2L_S88	6.46873e-05	8	Inf_EV-A71,Lysophosphatidic acid/HB-EGF,Phorbol myristate acetate,Metformin
TNIK_S640	UCK2_S254	7.40866e-05	8	Ang II,Inf_EV-A71,Imatinib Res_K562-STI-R/K562,Phorbol myristate acetate
TNIK_S640	AHNAK_S1068	7.40866e-05	8	PP2A‐B56i_Mitosis,4-OHT,Metformin,Crizotinib (RTKi),RSK1/2-RNAi
TNIK_S640	SRP72_T571	7.40866e-05	8	PP2A‐B56i_Mitosis,Crizotinib (RTKi),Metformin,Cyclin A (high/low),RSK1/2-RNAi
TNIK_S640	SCAF1_S612	7.50373e-05	8	Inf_EV-A71,Metformin,Phorbol myristate acetate
TNIK_S640	OXSR1_S339	7.50373e-05	8	Inf_EV-A71,Metformin,RSK1/2-RNAi
TNIK_S640	LRWD1_S212	0.000100163	8	4-OHT,AZR3/H1975 cells,AZR4/H1975 cells,Imatinib Res_K562-STI-R/K562,Phorbol myristate acetate,RSK1/2-RNAi,Metformin
TNIK_S640	NHSL1_S930	0.000125611	8	Inf_EV-A71,Metformin,RSK1/2-RNAi,Trametinib
TNIK_S640	UBE2T_S184	0.000125611	8	PP2A‐B56i_Mitosis,Her2 Pos/Neg,C17 (DYRK2i),Metformin
TNIK_S640	ZCRB1_S210	0.000132361	8	Inf_EV-A71,Osimertinib+(AZR3/H1975),Osimertinib+(AZR4/H1975),Metformin
TNIK_S640	TNRC6B_S879	0.000148571	8	RSK1/2-RNAi,Inf_EV-A71,Metformin,Phorbol myristate acetate
TNIK_S640	PSME2_S10	0.000148571	8	4-OHT,AZR3/H1975 cells,Crizotinib (RTKi),PD184352 (MEKi),RSK1/2-RNAi,Metformin
TNIK_S640	BOD1L1_S635	0.000151613	8	Metformin,Crizotinib (RTKi),PD184352 (MEKi),Trametinib
TNIK_S640	BRCA1_S395	0.000151613	8	Ang II,Inf_EV-A71,Metformin
TNIK_S640	NES_S1496	0.000173272	8	Ang II,Inf_EV-A71,Phorbol myristate acetate
TNIK_S640	POLR3E_S162	0.000224845	8	VE-821 (ATM/ATR inh),Inf_EV-A71,Imatinib Res_K562-STI-R/K562,Phorbol myristate acetate
TNIK_S640	TTF1_S478	0.000240487	8	RSK1/2-RNAi,Inf_EV-A71,Imatinib Res_K562-STI-R/K562,Phorbol myristate acetate
TNIK_S640	EEF2_T435	0.000280438	8	Crizotinib (RTKi),Metformin,Cyclin A (high/low),Osimertinib+(AZR3/H1975)
TNIK_S640	FOXK1_S239	0.000289377	8	4-OHT,Inf_EV-A71,Crizotinib (RTKi)
TNIK_S640	LEMD3_S261	0.000289377	8	PP2A‐B56i_Mitosis,VE-821 (ATM/ATR inh),Inf_EV-A71,Metformin
TNIK_S640	IRF2BP1_S436	0.00032598	8	RSK1/2-RNAi,4-OHT,Metformin,AZR3/H1975 cells,AZR4/H1975 cells,Osimertinib+(AZR3/H1975),PD184352 (MEKi)
TNIK_S640	NES_S325	0.00032598	8	4-OHT,Inf_EV-A71,Phorbol myristate acetate,RSK1/2-RNAi
TNIK_S640	SLC20A2_S259	0.00037395	8	Her2 Pos/Neg,RSK1/2-RNAi,4-OHT,Inf_EV-A71,Metformin
TNIK_S640	DDX42_S109	0.000416492	8	4-OHT,AZR3/H1975 cells,AZR4/H1975 cells,Osimertinib+(AZR3/H1975),Osimertinib+(AZR4/H1975),Phorbol myristate acetate
TNIK_S640	CTDSPL2_S9	0.000436454	8	PP2A‐B56i_Mitosis,Metformin,Crizotinib (RTKi),PD184352 (MEKi)
TNIK_S640	THRAP3_S315	0.00044379	8	Ang II,4-OHT,Inf_EV-A71,Metformin,Crizotinib (RTKi),Lysophosphatidic acid/HB-EGF,PD184352 (MEKi)
TNIK_S640	MAP1B_S1625	0.000502836	8	4-OHT,Lysophosphatidic acid/HB-EGF,Phorbol myristate acetate,RSK1/2-RNAi,Metformin
TNIK_S640	BOD1L1_S2973	0.000502836	8	Inf_EV-A71,Crizotinib (RTKi),Trametinib,Metformin
TNIK_S640	PRRC2C_S878	0.000577721	8	Metformin,Imatinib Res_K562-STI-R/K562,Osimertinib+(AZR3/H1975),Osimertinib+(AZR4/H1975),RSK1/2-RNAi
TNIK_S640	PHF14_S835	0.00075662	8	Metformin,Crizotinib (RTKi),PD184352 (MEKi),Trametinib
TNIK_S640	CLIP2_S294	0.000981128	8	PP2A‐B56i_Mitosis,VE-821 (ATM/ATR inh),Metformin,AZR3/H1975 cells,AZR4/H1975 cells,RSK1/2-RNAi
TNIK_S640	LIMA1_S686	0.0018656	8	Her2 Pos/Neg,RSK1/2-RNAi,4-OHT,Metformin,AZR3/H1975 cells,AZR4/H1975 cells,Osimertinib+(AZR3/H1975),Osimertinib+(AZR4/H1975)
TNIK_S640	ZNF687_S1083	0.00188394	8	Inf_EV-A71,Metformin,Crizotinib (RTKi)
TNIK_S640	PHIP_S1281	0.00188394	8	Her2 Pos/Neg,Inf_EV-A71,Metformin,Imatinib Res_K562-STI-R/K562
TNIK_S640	CHAF1B_S410	0.00254204	8	RSK1/2-RNAi,Metformin,AZR3/H1975 cells,AZR4/H1975 cells,Imatinib Res_K562-STI-R/K562,Osimertinib+(AZR3/H1975),Osimertinib+(AZR4/H1975),Phorbol myristate acetate
TNIK_S640	EIF5B_S214	0.00334022	8	4-OHT,Inf_EV-A71,Metformin,Imatinib Res_K562-STI-R/K562,Osimertinib+(AZR3/H1975),Osimertinib+(AZR4/H1975),PD184352 (MEKi),RSK1/2-RNAi
TNIK_S640	PPP1R7_S24	0.00475838	8	Inf_EV-A71,Metformin,Osimertinib+(AZR3/H1975),Osimertinib+(AZR4/H1975)
TNIK_S640	MYO9B_S1122	0.00857238	8	VE-821 (ATM/ATR inh),Inf_EV-A71,Crizotinib (RTKi),RSK1/2-RNAi
TNIK_S640	ZC3H13_S1014	0.00939627	8	Ang II,Inf_EV-A71,Metformin,Imatinib Res_K562-STI-R/K562
TNIK_S640	ZC3H13_S1017	0.0102859	8	Ang II,Inf_EV-A71,Metformin,Imatinib Res_K562-STI-R/K562
TNIK_S640	HDGF_S132	0.0141778	8	4-OHT,Inf_EV-A71,Metformin,Crizotinib (RTKi),Cyclin A (high/low),Imatinib Res_K562-STI-R/K562
TNIK_S640	FOXK1_S257	0.0237919	8	Ang II,4-OHT,Inf_EV-A71,Crizotinib (RTKi)
TNIK_S640	NUCKS1_S75	0.0322776	8	Ang II,Inf_EV-A71,Imatinib Res_K562-STI-R/K562,Metformin
TNIK_S640	SRRT_S67	0.0401611	8	4-OHT,Metformin,Osimertinib+(AZR3/H1975),Phorbol myristate acetate
TNIK_S640	SERBP1_S234	2.06249e-10	7.66667	Ang II,Her2 Pos/Neg,VE-821 (ATM/ATR inh),4-OHT,Inf_EV-A71,Metformin,AZR3/H1975 cells,Crizotinib (RTKi),Osimertinib+(AZR3/H1975),PD184352 (MEKi),RSK1/2-RNAi,Trametinib
TNIK_S640	RANBP1_S60	2.03459e-06	7.5	Ang II,Her2 Pos/Neg,RSK1/2-RNAi,4-OHT,C17 (DYRK2i),Metformin,Crizotinib (RTKi),Imatinib Res_K562-STI-R/K562
TNIK_S640	MDC1_S299	2.62975e-06	7.5	PP2A‐B56i_Mitosis,4-OHT,Inf_EV-A71,Metformin,Osimertinib+(AZR3/H1975),Osimertinib+(AZR4/H1975)
TNIK_S640	ARHGEF2_S960	0.000995573	7.5	Ang II,Her2 Pos/Neg,Metformin,PD184352 (MEKi),Phorbol myristate acetate,RSK1/2-RNAi
TNIK_S640	EIF4EBP1_T70	2.66799e-05	7.5	Ang II,4-OHT,Inf_EV-A71,Osimertinib+(AZR3/H1975),Osimertinib+(AZR4/H1975),PD184352 (MEKi),Phorbol myristate acetate,RSK1/2-RNAi
TNIK_S640	BAIAP2_T340	2.13067e-07	7.5	PP2A‐B56i_Mitosis,Inf_EV-A71,Metformin,AZR3/H1975 cells,AZR4/H1975 cells,Osimertinib+(AZR3/H1975),Osimertinib+(AZR4/H1975)
TNIK_S640	SMC3_S1065	2.86748e-09	7.5	Her2 Pos/Neg,Inf_EV-A71,Metformin,Phorbol myristate acetate
TNIK_S640	ARHGEF11_S1295	4.3454e-09	7.5	Her2 Pos/Neg,4-OHT,Inf_EV-A71,Metformin,RSK1/2-RNAi
TNIK_S640	RHBDF1_S76	4.3454e-09	7.5	Her2 Pos/Neg,4-OHT,Inf_EV-A71,Metformin,Crizotinib (RTKi),RSK1/2-RNAi
TNIK_S640	DDX20_S703	2.92926e-08	7.5	Inf_EV-A71,Metformin,AZR3/H1975 cells,AZR4/H1975 cells,Phorbol myristate acetate,RSK1/2-RNAi
TNIK_S640	METTL22_S132	8.19336e-08	7.5	4-OHT,Inf_EV-A71,Metformin,AZR3/H1975 cells,AZR4/H1975 cells,Crizotinib (RTKi)
TNIK_S640	ANLN_S485	8.19336e-08	7.5	PP2A‐B56i_Mitosis,VE-821 (ATM/ATR inh),Inf_EV-A71,Metformin,AZR3/H1975 cells,Osimertinib+(AZR3/H1975),Phorbol myristate acetate,RSK1/2-RNAi
TNIK_S640	PJA2_S253	1.13532e-07	7.5	Her2 Pos/Neg,Inf_EV-A71,Metformin,Imatinib Res_K562-STI-R/K562,Phorbol myristate acetate
TNIK_S640	RBM7_S136	9.12756e-07	7.5	Ang II,VE-821 (ATM/ATR inh),Inf_EV-A71,Metformin,Imatinib Res_K562-STI-R/K562,RSK1/2-RNAi
TNIK_S640	PPHLN1_S133	2.03459e-06	7.5	Her2 Pos/Neg,4-OHT,Inf_EV-A71,Metformin,Imatinib Res_K562-STI-R/K562
TNIK_S640	AAK1_T620	4.32879e-06	7.5	RSK1/2-RNAi,Inf_EV-A71,Metformin,Osimertinib+(AZR3/H1975),Osimertinib+(AZR4/H1975),Phorbol myristate acetate
TNIK_S640	PLEC_S4389	5.51473e-06	7.5	4-OHT,Inf_EV-A71,Metformin,Crizotinib (RTKi),RSK1/2-RNAi
TNIK_S640	SRRM1_T572	6.99401e-06	7.5	Inf_EV-A71,Metformin,AZR3/H1975 cells,AZR4/H1975 cells,Osimertinib+(AZR3/H1975),Osimertinib+(AZR4/H1975),Phorbol myristate acetate
TNIK_S640	MAP2K2_T394	1.11048e-05	7.5	Ang II,Inf_EV-A71,Metformin,AZR3/H1975 cells,AZR4/H1975 cells,Imatinib Res_K562-STI-R/K562,Osimertinib+(AZR3/H1975),Osimertinib+(AZR4/H1975),PD184352 (MEKi),Trametinib
TNIK_S640	CDC42EP4_S64	3.29075e-05	7.5	PP2A‐B56i_Mitosis,Her2 Pos/Neg,Inf_EV-A71,Metformin,RSK1/2-RNAi
TNIK_S640	DKC1_S455	0.000224205	7.5	RSK1/2-RNAi,4-OHT,Inf_EV-A71,Metformin,Imatinib Res_K562-STI-R/K562
TNIK_S640	ALG3_S11	0.000619131	7.5	Her2 Pos/Neg,Inf_EV-A71,Metformin,Crizotinib (RTKi),PD184352 (MEKi)
TNIK_S640	MAP1S_S759	0.00421764	7.5	Inf_EV-A71,Metformin,Imatinib Res_K562-STI-R/K562,Lysophosphatidic acid/HB-EGF,PD184352 (MEKi),Phorbol myristate acetate,RSK1/2-RNAi
TNIK_S640	SRRM2_S351	0.00482003	7.5	Crizotinib (RTKi),RSK1/2-RNAi,Inf_EV-A71,Metformin,Phorbol myristate acetate
TNIK_S640	ATF7_T53	7.57283e-11	7.33333	Ang II,Her2 Pos/Neg,4-OHT,Inf_EV-A71,Metformin,AZR3/H1975 cells,Crizotinib (RTKi),Imatinib Res_K562-STI-R/K562,Trametinib
TNIK_S640	ZNF280C_S80	2.74373e-11	7.33333	Ang II,PP2A‐B56i_Mitosis,Her2 Pos/Neg,VE-821 (ATM/ATR inh),4-OHT,Inf_EV-A71,Metformin,AZR3/H1975 cells,AZR4/H1975 cells,Crizotinib (RTKi),PD184352 (MEKi)
TNIK_S640	THRAP3_S575	1.3354e-08	7.33333	Ang II,4-OHT,C17 (DYRK2i),Inf_EV-A71,Metformin,AZR3/H1975 cells,Imatinib Res_K562-STI-R/K562,Osimertinib+(AZR3/H1975),PD184352 (MEKi),Phorbol myristate acetate,RSK1/2-RNAi
TNIK_S640	HSP90AB1_S255	0.0410619	7	4-OHT,Inf_EV-A71,Metformin,Imatinib Res_K562-STI-R/K562,RSK1/2-RNAi
TNIK_S640	DPYSL3_T509	0.00059618	7	Metformin,AZR3/H1975 cells,Kenpaullone,Lysophosphatidic acid/HB-EGF,Phorbol myristate acetate,RSK1/2-RNAi
TNIK_S640	PTPN11_Y542	3.88606e-05	7	Her2 Pos/Neg,Crizotinib (RTKi),Osimertinib+(AZR3/H1975),Osimertinib+(AZR4/H1975)
TNIK_S640	ADAR_S825	0.000151659	7	Her2 Pos/Neg,4-OHT,AZR3/H1975 cells
TNIK_S640	PELP1_S477	0.000213958	7	Her2 Pos/Neg,Cyclin A (high/low),Imatinib Res_K562-STI-R/K562,Phorbol myristate acetate
TNIK_S640	PRKDC_T2609	1.59653e-05	7	Inf_EV-A71,Imatinib Res_K562-STI-R/K562,Lysophosphatidic acid/HB-EGF
TNIK_S640	MOB1A_T35	5.38569e-05	7	VE-821 (ATM/ATR inh),Inf_EV-A71,Phorbol myristate acetate
TNIK_S640	CIP2A_S904	1.31714e-05	7	PP2A‐B56i_Mitosis,Inf_EV-A71,Metformin
TNIK_S640	SP1_S59	8.55356e-05	7	Inf_EV-A71,Imatinib Res_K562-STI-R/K562,Metformin
TNIK_S640	WDR20_S434	9.08943e-08	7	4-OHT,Metformin,AZR3/H1975 cells,Crizotinib (RTKi),Osimertinib+(AZR3/H1975),Osimertinib+(AZR4/H1975),Phorbol myristate acetate
TNIK_S640	RBM15_S292	1.26578e-07	7	PP2A‐B56i_Mitosis,4-OHT,Inf_EV-A71,Metformin,Imatinib Res_K562-STI-R/K562,Phorbol myristate acetate
TNIK_S640	ERCC5_S384	1.26578e-07	7	4-OHT,Inf_EV-A71,Metformin,Crizotinib (RTKi),Imatinib Res_K562-STI-R/K562,Lysophosphatidic acid/HB-EGF
TNIK_S640	OTUD4_S1006	2.39413e-07	7	4-OHT,C17 (DYRK2i),Inf_EV-A71,Metformin,AZR3/H1975 cells,AZR4/H1975 cells,Trametinib
TNIK_S640	ENAH_S125	3.25426e-07	7	Her2 Pos/Neg,Inf_EV-A71,Metformin,AZR3/H1975 cells,Osimertinib+(AZR3/H1975),RSK1/2-RNAi
TNIK_S640	FOSL2_S200	4.39101e-07	7	RSK1/2-RNAi,4-OHT,Inf_EV-A71,Metformin,AZR3/H1975 cells,AZR4/H1975 cells,Phorbol myristate acetate
TNIK_S640	CCT3_S252	5.88336e-07	7	4-OHT,Inf_EV-A71,Metformin,Cyclin A (high/low),RSK1/2-RNAi,Trametinib
TNIK_S640	SMARCA4_S1417	5.88336e-07	7	Her2 Pos/Neg,Inf_EV-A71,Metformin,Crizotinib (RTKi),PD184352 (MEKi),RSK1/2-RNAi
TNIK_S640	PHF8_S1021	5.88336e-07	7	Her2 Pos/Neg,Inf_EV-A71,Metformin,Crizotinib (RTKi),PD184352 (MEKi)
TNIK_S640	CRACD_S975	7.83007e-07	7	Ang II,Inf_EV-A71,Metformin,Crizotinib (RTKi),PD184352 (MEKi),Phorbol myristate acetate
TNIK_S640	SIPA1L1_S1270	1.0354e-06	7	4-OHT,Inf_EV-A71,Metformin,AZR3/H1975 cells,AZR4/H1975 cells,Phorbol myristate acetate,RSK1/2-RNAi
TNIK_S640	CEP170_S881	1.3607e-06	7	4-OHT,Inf_EV-A71,Metformin,AZR3/H1975 cells,Kenpaullone,PD184352 (MEKi),RSK1/2-RNAi
TNIK_S640	SEC31A_S799	1.77763e-06	7	4-OHT,Inf_EV-A71,Metformin,AZR3/H1975 cells,Osimertinib+(AZR3/H1975),PD184352 (MEKi),RSK1/2-RNAi
TNIK_S640	RBM26_S616	3.83343e-06	7	Ang II,VE-821 (ATM/ATR inh),C17 (DYRK2i),Inf_EV-A71,Metformin,Crizotinib (RTKi)
TNIK_S640	MCRIP2_S78	1.31714e-05	7	PP2A‐B56i_Mitosis,Her2 Pos/Neg,C17 (DYRK2i),Metformin
TNIK_S640	STAT5B_S128	1.31714e-05	7	Inf_EV-A71,Imatinib Res_K562-STI-R/K562,RSK1/2-RNAi
TNIK_S640	MAP1A_S1791	1.31714e-05	7	4-OHT,Inf_EV-A71,Metformin
TNIK_S640	TOP2B_S1613	1.31714e-05	7	4-OHT,Inf_EV-A71,Imatinib Res_K562-STI-R/K562
TNIK_S640	RMI2_S7	1.59653e-05	7	VE-821 (ATM/ATR inh),Inf_EV-A71,PD184352 (MEKi)
TNIK_S640	PRKG1_S273	1.59653e-05	7	RSK1/2-RNAi,Inf_EV-A71,Metformin
TNIK_S640	ZNF574_S728	1.59653e-05	7	PP2A‐B56i_Mitosis,Inf_EV-A71,Metformin
TNIK_S640	ZBTB7A_S525	1.59653e-05	7	Inf_EV-A71,Imatinib Res_K562-STI-R/K562,PD184352 (MEKi)
TNIK_S640	GPATCH2_S129	1.59653e-05	7	PP2A‐B56i_Mitosis,Inf_EV-A71,RSK1/2-RNAi
TNIK_S640	SLC19A1_S5	1.92523e-05	7	Crizotinib (RTKi),VE-821 (ATM/ATR inh),Inf_EV-A71
TNIK_S640	PSD3_S387	1.92523e-05	7	Crizotinib (RTKi),Inf_EV-A71,Metformin
TNIK_S640	DNMT3A_S243	2.31028e-05	7	Inf_EV-A71,Metformin,Phorbol myristate acetate
TNIK_S640	USP47_S933	2.31028e-05	7	Inf_EV-A71,Cyclin A (high/low),Metformin
TNIK_S640	SEC16A_S2037	2.31028e-05	7	Her2 Pos/Neg,Metformin,Crizotinib (RTKi)
TNIK_S640	KCTD12_T196	2.31028e-05	7	Inf_EV-A71,Metformin,PD184352 (MEKi)
TNIK_S640	RHBDD1_S314	2.31028e-05	7	Crizotinib (RTKi),Her2 Pos/Neg,4-OHT
TNIK_S640	NES_S1618	2.7595e-05	7	Ang II,Inf_EV-A71,Phorbol myristate acetate
TNIK_S640	PPP1R10_S382	2.7595e-05	7	Inf_EV-A71,Phorbol myristate acetate,Metformin
TNIK_S640	AFF4_S839	2.7595e-05	7	Her2 Pos/Neg,Metformin,Crizotinib (RTKi)
TNIK_S640	TPR_S2048	2.7595e-05	7	VE-821 (ATM/ATR inh),Inf_EV-A71,Imatinib Res_K562-STI-R/K562
TNIK_S640	ZMYM4_S1547	2.7595e-05	7	PP2A‐B56i_Mitosis,Inf_EV-A71,Imatinib Res_K562-STI-R/K562
TNIK_S640	TBX2_S386	2.7595e-05	7	PP2A‐B56i_Mitosis,4-OHT,Inf_EV-A71
TNIK_S640	CARMIL2_S1423	2.7595e-05	7	Crizotinib (RTKi),Inf_EV-A71,RSK1/2-RNAi
TNIK_S640	CCDC61_S447	2.7595e-05	7	VE-821 (ATM/ATR inh),4-OHT,Metformin,Phorbol myristate acetate
TNIK_S640	NES_S323	2.7595e-05	7	4-OHT,Inf_EV-A71,Phorbol myristate acetate
TNIK_S640	SNX9_S116	2.7595e-05	7	4-OHT,Metformin,Crizotinib (RTKi),PD184352 (MEKi),RSK1/2-RNAi
TNIK_S640	GJA1_S314	3.28157e-05	7	4-OHT,Inf_EV-A71,Phorbol myristate acetate
TNIK_S640	KIF1A_S1532	3.28157e-05	7	Crizotinib (RTKi),Inf_EV-A71,Phorbol myristate acetate
TNIK_S640	MKI67_T1139	3.28157e-05	7	C17 (DYRK2i),Inf_EV-A71,Crizotinib (RTKi)
TNIK_S640	CIC_S1340	3.28157e-05	7	Ang II,Inf_EV-A71,Trametinib
TNIK_S640	PLPP3_S19	3.28157e-05	7	RSK1/2-RNAi,4-OHT,AZR3/H1975 cells,AZR4/H1975 cells,Phorbol myristate acetate
TNIK_S640	PTDSS1_S11	3.28157e-05	7	VE-821 (ATM/ATR inh),C17 (DYRK2i),Metformin
TNIK_S640	MCRIP2_S82	3.88606e-05	7	PP2A‐B56i_Mitosis,Her2 Pos/Neg,Metformin
TNIK_S640	UBA1_S820	3.88606e-05	7	Ang II,Inf_EV-A71,Crizotinib (RTKi)
TNIK_S640	VGLL4_S59	3.88606e-05	7	Her2 Pos/Neg,PD184352 (MEKi),RSK1/2-RNAi,Metformin
TNIK_S640	PRR5_S11	3.88606e-05	7	Metformin,Osimertinib+(AZR3/H1975),RSK1/2-RNAi
TNIK_S640	GSE1_S826	3.88606e-05	7	Inf_EV-A71,Metformin,Imatinib Res_K562-STI-R/K562
TNIK_S640	ARHGAP31_S346	3.88606e-05	7	4-OHT,Metformin,AZR3/H1975 cells,Osimertinib+(AZR3/H1975),RSK1/2-RNAi
TNIK_S640	PHKB_S700	3.88606e-05	7	Ang II,Her2 Pos/Neg,4-OHT
TNIK_S640	TTC28_S47	3.88606e-05	7	Crizotinib (RTKi),Inf_EV-A71,Trametinib
TNIK_S640	RIOK3_S125	4.58356e-05	7	4-OHT,Inf_EV-A71,Lysophosphatidic acid/HB-EGF
TNIK_S640	RIOK3_S127	4.58356e-05	7	4-OHT,Inf_EV-A71,Lysophosphatidic acid/HB-EGF
TNIK_S640	PHLDB1_S539	4.58356e-05	7	4-OHT,Inf_EV-A71,RSK1/2-RNAi
TNIK_S640	STAG2_S1058	4.58356e-05	7	RSK1/2-RNAi,Inf_EV-A71,Imatinib Res_K562-STI-R/K562
TNIK_S640	TACC1_S287	4.58356e-05	7	Her2 Pos/Neg,4-OHT,Crizotinib (RTKi)
TNIK_S640	KMT2A_S518	4.58356e-05	7	Inf_EV-A71,PD184352 (MEKi),Phorbol myristate acetate
TNIK_S640	TOP2B_T1422	4.58356e-05	7	Ang II,Metformin,PD184352 (MEKi),Phorbol myristate acetate
TNIK_S640	RIPOR2_S21	4.58356e-05	7	Inf_EV-A71,Metformin,Imatinib Res_K562-STI-R/K562
TNIK_S640	SRGAP2_S206	4.58356e-05	7	Inf_EV-A71,Metformin,Trametinib
TNIK_S640	RIOK3_S128	4.58356e-05	7	4-OHT,Inf_EV-A71,Lysophosphatidic acid/HB-EGF
TNIK_S640	MAP1B_S1881	5.38569e-05	7	Inf_EV-A71,Metformin,RSK1/2-RNAi
TNIK_S640	BLOC1S3_S65	5.47297e-05	7	PP2A‐B56i_Mitosis,Inf_EV-A71,Metformin,Imatinib Res_K562-STI-R/K562,Osimertinib+(AZR3/H1975),PD184352 (MEKi)
TNIK_S640	MAP1B_S1144	6.30519e-05	7	Inf_EV-A71,Lysophosphatidic acid/HB-EGF,Phorbol myristate acetate
TNIK_S640	DNAJC19_S70	6.30519e-05	7	RSK1/2-RNAi,4-OHT,Metformin,Imatinib Res_K562-STI-R/K562
TNIK_S640	STK26_S304	6.30519e-05	7	Inf_EV-A71,Imatinib Res_K562-STI-R/K562,Phorbol myristate acetate
TNIK_S640	RANBP2_S1869	6.30519e-05	7	Her2 Pos/Neg,VE-821 (ATM/ATR inh),Metformin,PD184352 (MEKi)
TNIK_S640	PLEC_S4626	6.66101e-05	7	Her2 Pos/Neg,Inf_EV-A71,Metformin,Phorbol myristate acetate
TNIK_S640	DOCK8_S451	7.30574e-05	7	Her2 Pos/Neg,RSK1/2-RNAi,C17 (DYRK2i),Imatinib Res_K562-STI-R/K562
TNIK_S640	GTF2F1_S221	7.35606e-05	7	Inf_EV-A71,Imatinib Res_K562-STI-R/K562,Metformin
TNIK_S640	SETX_S1019	7.35606e-05	7	4-OHT,Inf_EV-A71,Imatinib Res_K562-STI-R/K562
TNIK_S640	PJA1_T277	7.35606e-05	7	4-OHT,AZR3/H1975 cells,AZR4/H1975 cells,Osimertinib+(AZR3/H1975),Osimertinib+(AZR4/H1975),Metformin
TNIK_S640	SEMA4C_S772	7.35606e-05	7	4-OHT,Inf_EV-A71,PD184352 (MEKi)
TNIK_S640	NCOR2_S1018	7.35606e-05	7	Inf_EV-A71,Metformin,PD184352 (MEKi)
TNIK_S640	RAD51AP1_S294	8.55356e-05	7	VE-821 (ATM/ATR inh),Inf_EV-A71,PD184352 (MEKi)
TNIK_S640	PNISR_S304	8.55356e-05	7	Ang II,Inf_EV-A71,Metformin
TNIK_S640	HNRNPL_S185	8.55356e-05	7	Ang II,Metformin,Imatinib Res_K562-STI-R/K562
TNIK_S640	PPP1R11_S77	9.91435e-05	7	PP2A‐B56i_Mitosis,Metformin,Imatinib Res_K562-STI-R/K562
TNIK_S640	SRRM2_T251	9.91435e-05	7	Ang II,Inf_EV-A71,Phorbol myristate acetate
TNIK_S640	METAP2_S74	0.000106648	7	PP2A‐B56i_Mitosis,Her2 Pos/Neg,VE-821 (ATM/ATR inh),Crizotinib (RTKi)
TNIK_S640	SPTBN2_S2359	0.000106648	7	PP2A‐B56i_Mitosis,Her2 Pos/Neg,Metformin,PD184352 (MEKi)
TNIK_S640	ZMYND8_S24	0.000114566	7	RSK1/2-RNAi,4-OHT,Metformin,Phorbol myristate acetate
TNIK_S640	BABAM1_T10	0.000114566	7	Metformin,Osimertinib+(AZR3/H1975),Osimertinib+(AZR4/H1975),PD184352 (MEKi),RSK1/2-RNAi
TNIK_S640	MAP3K3_S250	0.000127835	7	Ang II,Crizotinib (RTKi),Metformin,Lysophosphatidic acid/HB-EGF
TNIK_S640	DTL_S679	0.000132	7	Ang II,Inf_EV-A71,Phorbol myristate acetate
TNIK_S640	DDX41_S68	0.000151659	7	4-OHT,Inf_EV-A71,Crizotinib (RTKi)
TNIK_S640	RPS14_T140	0.000152478	7	Metformin,Imatinib Res_K562-STI-R/K562,PD184352 (MEKi),Phorbol myristate acetate
TNIK_S640	FYTTD1_S23	0.000173776	7	Her2 Pos/Neg,4-OHT,RSK1/2-RNAi
TNIK_S640	RPL22L1_S118	0.000173776	7	Inf_EV-A71,Metformin,Imatinib Res_K562-STI-R/K562
TNIK_S640	MAP1B_T2034	0.000173776	7	Crizotinib (RTKi),4-OHT,Metformin,Cyclin A (high/low),RSK1/2-RNAi
TNIK_S640	FERMT2_S666	0.000173776	7	Inf_EV-A71,AZR3/H1975 cells,Cyclin A (high/low)
TNIK_S640	SRFBP1_S367	0.000181023	7	PP2A‐B56i_Mitosis,Her2 Pos/Neg,Crizotinib (RTKi),Metformin
TNIK_S640	PHLDB1_S551	0.000198601	7	Inf_EV-A71,Metformin,RSK1/2-RNAi
TNIK_S640	ATXN2_S865	0.000213958	7	4-OHT,Metformin,Crizotinib (RTKi),Imatinib Res_K562-STI-R/K562
TNIK_S640	MAK16_S197	0.000257481	7	Inf_EV-A71,Imatinib Res_K562-STI-R/K562,Phorbol myristate acetate
TNIK_S640	CHAMP1_S651	0.000257481	7	4-OHT,Inf_EV-A71,Imatinib Res_K562-STI-R/K562
TNIK_S640	ATF4_S248	0.000295181	7	RSK1/2-RNAi,VE-821 (ATM/ATR inh),Metformin,Crizotinib (RTKi)
TNIK_S640	NCOR2_S1775	0.000295181	7	Ang II,Metformin,Lysophosphatidic acid/HB-EGF,Phorbol myristate acetate
TNIK_S640	SRRM2_S2100	0.000339363	7	4-OHT,Inf_EV-A71,Metformin,Imatinib Res_K562-STI-R/K562,Lysophosphatidic acid/HB-EGF
TNIK_S640	WFS1_S32	0.000344684	7	Ang II,Her2 Pos/Neg,RSK1/2-RNAi,Metformin
TNIK_S640	PHETA1_S213	0.000344684	7	4-OHT,C17 (DYRK2i),AZR3/H1975 cells,AZR4/H1975 cells,PD184352 (MEKi)
TNIK_S640	CHERP_S813	0.00040101	7	4-OHT,Imatinib Res_K562-STI-R/K562,Lysophosphatidic acid/HB-EGF,Phorbol myristate acetate
TNIK_S640	NCOR1_S2151	0.000464903	7	Ang II,4-OHT,Metformin,AZR3/H1975 cells,AZR4/H1975 cells,Phorbol myristate acetate
TNIK_S640	MAP1B_S1819	0.000464903	7	4-OHT,Metformin,AZR3/H1975 cells,AZR4/H1975 cells,PD184352 (MEKi)
TNIK_S640	VIM_S459	0.000473791	7	Inf_EV-A71,Cyclin A (high/low),Imatinib Res_K562-STI-R/K562
TNIK_S640	PURB_S304	0.000473791	7	Inf_EV-A71,Metformin,Imatinib Res_K562-STI-R/K562
TNIK_S640	KDM1A_S69	0.000531976	7	Crizotinib (RTKi),Inf_EV-A71,Metformin
TNIK_S640	SAE1_S185	0.000537163	7	Her2 Pos/Neg,PD184352 (MEKi),Trametinib,Metformin
TNIK_S640	SUDS3_S236	0.000555471	7	Inf_EV-A71,Metformin,Imatinib Res_K562-STI-R/K562,Osimertinib+(AZR3/H1975),Osimertinib+(AZR4/H1975),RSK1/2-RNAi
TNIK_S640	ZNF609_S846	0.000666913	7	Inf_EV-A71,Metformin,Imatinib Res_K562-STI-R/K562
TNIK_S640	NOL8_S1084	0.000744719	7	Inf_EV-A71,Crizotinib (RTKi),Imatinib Res_K562-STI-R/K562
TNIK_S640	UBA1_S835	0.000813119	7	PP2A‐B56i_Mitosis,RSK1/2-RNAi,Metformin,Cyclin A (high/low),PD184352 (MEKi)
TNIK_S640	NOL8_S1083	0.000830179	7	Inf_EV-A71,Crizotinib (RTKi),Imatinib Res_K562-STI-R/K562
TNIK_S640	SRRM2_S1219	0.00102657	7	Inf_EV-A71,Crizotinib (RTKi),Phorbol myristate acetate
TNIK_S640	SASH1_S442	0.00105656	7	Her2 Pos/Neg,4-OHT,PD184352 (MEKi),Metformin
TNIK_S640	HIRIP3_S143	0.00113885	7	Crizotinib (RTKi),Inf_EV-A71,Imatinib Res_K562-STI-R/K562
TNIK_S640	NUP214_S1023	0.00119955	7	C17 (DYRK2i),AZR3/H1975 cells,AZR4/H1975 cells,Imatinib Res_K562-STI-R/K562,Osimertinib+(AZR3/H1975),Osimertinib+(AZR4/H1975),RSK1/2-RNAi
TNIK_S640	CHAMP1_S652	0.00126149	7	4-OHT,Inf_EV-A71,Imatinib Res_K562-STI-R/K562
TNIK_S640	ABRAXAS2_S372	0.00139529	7	Ang II,Inf_EV-A71,Imatinib Res_K562-STI-R/K562
TNIK_S640	RHBDF1_S390	0.00153459	7	4-OHT,Metformin,Crizotinib (RTKi),Trametinib
TNIK_S640	NEMF_S748	0.00187213	7	Inf_EV-A71,Metformin,Imatinib Res_K562-STI-R/K562
TNIK_S640	IRF2BP2_S360	0.00194467	7	4-OHT,AZR3/H1975 cells,AZR4/H1975 cells,Phorbol myristate acetate,Metformin
TNIK_S640	NEMF_S747	0.00205935	7	Inf_EV-A71,Metformin,Imatinib Res_K562-STI-R/K562
TNIK_S640	RIC8A_T441	0.00214492	7	4-OHT,Inf_EV-A71,Metformin,RSK1/2-RNAi
TNIK_S640	TRIP12_S1030	0.00355548	7	Inf_EV-A71,Crizotinib (RTKi),Trametinib
TNIK_S640	SLTM_S1002	0.00355548	7	Crizotinib (RTKi),Her2 Pos/Neg,RSK1/2-RNAi
TNIK_S640	IWS1_S438	0.00480681	7	Her2 Pos/Neg,Inf_EV-A71,Metformin,Imatinib Res_K562-STI-R/K562
TNIK_S640	MAK16_S200	0.00543637	7	Inf_EV-A71,Imatinib Res_K562-STI-R/K562,Phorbol myristate acetate
TNIK_S640	POGZ_S425	0.00562558	7	Crizotinib (RTKi),RSK1/2-RNAi,4-OHT,Metformin,AZR3/H1975 cells,AZR4/H1975 cells,Phorbol myristate acetate
TNIK_S640	IGF2R_S2401	0.00819845	7	Ang II,4-OHT,Metformin,Imatinib Res_K562-STI-R/K562
TNIK_S640	SRRM2_S2067	0.0162781	7	RSK1/2-RNAi,4-OHT,Metformin,Kenpaullone
TNIK_S640	TOP2A_S1247	1.97884e-06	6.66667	Crizotinib (RTKi),Her2 Pos/Neg,RSK1/2-RNAi,4-OHT,Inf_EV-A71,Metformin,Cyclin A (high/low),Imatinib Res_K562-STI-R/K562,Phorbol myristate acetate
TNIK_S640	GFPT1_S261	2.17227e-08	6.66667	Her2 Pos/Neg,4-OHT,Inf_EV-A71,Metformin,AZR3/H1975 cells,AZR4/H1975 cells,Imatinib Res_K562-STI-R/K562,Osimertinib+(AZR3/H1975),Osimertinib+(AZR4/H1975),RSK1/2-RNAi
TNIK_S640	NDRG3_S331	3.44112e-06	6.66667	Ang II,4-OHT,Inf_EV-A71,Metformin,AZR3/H1975 cells,AZR4/H1975 cells,Crizotinib (RTKi),Osimertinib+(AZR3/H1975),Osimertinib+(AZR4/H1975),PD184352 (MEKi),RSK1/2-RNAi
TNIK_S640	ZNF609_S578	7.61878e-06	6.66667	Her2 Pos/Neg,4-OHT,Inf_EV-A71,Metformin,AZR3/H1975 cells,AZR4/H1975 cells,Imatinib Res_K562-STI-R/K562,RSK1/2-RNAi
TNIK_S640	UBE2O_S399	2.515e-08	6.5	Her2 Pos/Neg,C17 (DYRK2i),Inf_EV-A71,Metformin
TNIK_S640	PAK2_S58	7.59993e-08	6.5	Her2 Pos/Neg,VE-821 (ATM/ATR inh),C17 (DYRK2i),Metformin,RSK1/2-RNAi
TNIK_S640	COG7_S506	2.87408e-07	6.5	RSK1/2-RNAi,4-OHT,Inf_EV-A71,Metformin,Cyclin A (high/low)
TNIK_S640	SLC7A6OS_S16	3.91974e-07	6.5	PP2A‐B56i_Mitosis,4-OHT,Inf_EV-A71,Metformin
TNIK_S640	LIMA1_S726	5.30312e-07	6.5	Her2 Pos/Neg,RSK1/2-RNAi,4-OHT,Metformin,Crizotinib (RTKi),Phorbol myristate acetate
TNIK_S640	SRRM2_T367	5.30312e-07	6.5	PP2A‐B56i_Mitosis,Inf_EV-A71,Metformin,Phorbol myristate acetate
TNIK_S640	USP10_S576	7.12008e-07	6.5	4-OHT,Inf_EV-A71,Metformin,Imatinib Res_K562-STI-R/K562,PD184352 (MEKi),RSK1/2-RNAi
TNIK_S640	AAK1_T606	9.49016e-07	6.5	Her2 Pos/Neg,RSK1/2-RNAi,Metformin,AZR3/H1975 cells,AZR4/H1975 cells,PD184352 (MEKi),Phorbol myristate acetate
TNIK_S640	SDCBP_S6	1.25614e-06	6.5	Crizotinib (RTKi),Inf_EV-A71,Metformin,AZR3/H1975 cells,AZR4/H1975 cells,Lysophosphatidic acid/HB-EGF,Osimertinib+(AZR3/H1975)
TNIK_S640	DOT1L_S1001	1.25614e-06	6.5	VE-821 (ATM/ATR inh),4-OHT,Inf_EV-A71,Metformin,PD184352 (MEKi),Phorbol myristate acetate
TNIK_S640	RPS14_S139	1.25614e-06	6.5	PP2A‐B56i_Mitosis,Inf_EV-A71,Metformin,Imatinib Res_K562-STI-R/K562,PD184352 (MEKi),Phorbol myristate acetate
TNIK_S640	SMARCC1_T335	1.25614e-06	6.5	Ang II,Inf_EV-A71,Metformin,Phorbol myristate acetate
TNIK_S640	DCP1B_S275	2.15787e-06	6.5	C17 (DYRK2i),Inf_EV-A71,Metformin,Crizotinib (RTKi),Lysophosphatidic acid/HB-EGF
TNIK_S640	MARCKSL1_S101	3.61751e-06	6.5	Ang II,Her2 Pos/Neg,Metformin,Cyclin A (high/low)
TNIK_S640	MAP1B_S1154	3.61751e-06	6.5	Ang II,4-OHT,Inf_EV-A71,Metformin,Cyclin A (high/low),Imatinib Res_K562-STI-R/K562,Lysophosphatidic acid/HB-EGF,PD184352 (MEKi)
TNIK_S640	ZBTB21_S1003	3.61751e-06	6.5	4-OHT,Inf_EV-A71,Metformin,Imatinib Res_K562-STI-R/K562,PD184352 (MEKi)
TNIK_S640	PAK1_T230	5.92975e-06	6.5	Inf_EV-A71,Metformin,AZR3/H1975 cells,Cyclin A (high/low),Osimertinib+(AZR3/H1975),Phorbol myristate acetate
TNIK_S640	DDX20_S714	5.92975e-06	6.5	4-OHT,Inf_EV-A71,Metformin,AZR3/H1975 cells,PD184352 (MEKi)
TNIK_S640	TRAFD1_S327	7.53228e-06	6.5	Ang II,4-OHT,Metformin,AZR3/H1975 cells,AZR4/H1975 cells,Imatinib Res_K562-STI-R/K562,Osimertinib+(AZR3/H1975),PD184352 (MEKi),Phorbol myristate acetate,RSK1/2-RNAi
TNIK_S640	ANKIB1_S737	9.52028e-06	6.5	4-OHT,Inf_EV-A71,AZR3/H1975 cells,AZR4/H1975 cells,RSK1/2-RNAi,Metformin
TNIK_S640	OTUD5_S64	1.49937e-05	6.5	4-OHT,Inf_EV-A71,Metformin,Cyclin A (high/low),Imatinib Res_K562-STI-R/K562,PD184352 (MEKi),RSK1/2-RNAi
TNIK_S640	LSM14A_S178	1.49937e-05	6.5	Ang II,Her2 Pos/Neg,VE-821 (ATM/ATR inh),C17 (DYRK2i),Metformin,Crizotinib (RTKi),PD184352 (MEKi),RSK1/2-RNAi
TNIK_S640	PRKAR2A_S99	1.86892e-05	6.5	RSK1/2-RNAi,4-OHT,C17 (DYRK2i),Inf_EV-A71,Metformin
TNIK_S640	PKN2_S583	1.86892e-05	6.5	Ang II,Inf_EV-A71,Metformin,Crizotinib (RTKi),Lysophosphatidic acid/HB-EGF,PD184352 (MEKi),RSK1/2-RNAi,Trametinib
TNIK_S640	MON1B_S61	2.31953e-05	6.5	4-OHT,Inf_EV-A71,Metformin,AZR3/H1975 cells,AZR4/H1975 cells,Crizotinib (RTKi),RSK1/2-RNAi
TNIK_S640	DPF2_S142	4.32716e-05	6.5	PP2A‐B56i_Mitosis,RSK1/2-RNAi,VE-821 (ATM/ATR inh),Inf_EV-A71,Metformin,Imatinib Res_K562-STI-R/K562,Phorbol myristate acetate
TNIK_S640	YRDC_S37	6.43354e-05	6.5	Crizotinib (RTKi),4-OHT,Metformin,AZR3/H1975 cells,AZR4/H1975 cells,Imatinib Res_K562-STI-R/K562,Osimertinib+(AZR3/H1975),Osimertinib+(AZR4/H1975),PD184352 (MEKi),Phorbol myristate acetate,RSK1/2-RNAi
TNIK_S640	ATP2B1_S1155	0.000231811	6.5	4-OHT,Inf_EV-A71,Metformin,AZR3/H1975 cells,AZR4/H1975 cells,Phorbol myristate acetate
TNIK_S640	MARK3_S469	0.000325328	6.5	Her2 Pos/Neg,4-OHT,Metformin,AZR3/H1975 cells,AZR4/H1975 cells,Phorbol myristate acetate,RSK1/2-RNAi
TNIK_S640	STT3B_S498	0.00230454	6.5	Inf_EV-A71,Metformin,Imatinib Res_K562-STI-R/K562,Osimertinib+(AZR3/H1975),Osimertinib+(AZR4/H1975),RSK1/2-RNAi
TNIK_S640	SQSTM1_S272	0.00353339	6.33333	4-OHT,Inf_EV-A71,Metformin,AZR3/H1975 cells,AZR4/H1975 cells,Imatinib Res_K562-STI-R/K562,Osimertinib+(AZR3/H1975),PD184352 (MEKi),Phorbol myristate acetate,RSK1/2-RNAi
TNIK_S640	CDC42EP1_S192	2.46866e-08	6.33333	Her2 Pos/Neg,4-OHT,Inf_EV-A71,Metformin,Imatinib Res_K562-STI-R/K562,RSK1/2-RNAi
TNIK_S640	NUFIP2_S652	1.01741e-07	6.33333	Ang II,Her2 Pos/Neg,C17 (DYRK2i),Inf_EV-A71,Metformin,Phorbol myristate acetate,RSK1/2-RNAi
TNIK_S640	RBM15B_S267	3.73734e-07	6.33333	4-OHT,Inf_EV-A71,Metformin,AZR3/H1975 cells,AZR4/H1975 cells,Osimertinib+(AZR3/H1975),Osimertinib+(AZR4/H1975),Phorbol myristate acetate
TNIK_S640	TOP2A_S1374	4.94225e-06	6.33333	Ang II,PP2A‐B56i_Mitosis,Her2 Pos/Neg,RSK1/2-RNAi,Inf_EV-A71,Metformin,Cyclin A (high/low),Imatinib Res_K562-STI-R/K562,Phorbol myristate acetate
TNIK_S640	PRKRA_S18	1.36947e-05	6.33333	Her2 Pos/Neg,4-OHT,Inf_EV-A71,Metformin,Osimertinib+(AZR3/H1975),Osimertinib+(AZR4/H1975),PD184352 (MEKi)
TNIK_S640	SRRM2_S778	2.81334e-05	6.33333	4-OHT,Inf_EV-A71,Metformin,AZR3/H1975 cells,AZR4/H1975 cells,Crizotinib (RTKi),Osimertinib+(AZR3/H1975),Osimertinib+(AZR4/H1975),PD184352 (MEKi)
TNIK_S640	WDR77_T5	0.000117415	6	Her2 Pos/Neg,4-OHT,Metformin,Cyclin A (high/low),Imatinib Res_K562-STI-R/K562,PD184352 (MEKi)
TNIK_S640	BCAR1_Y249	0.000301085	6	Crizotinib (RTKi),Metformin,AZR3/H1975 cells,AZR4/H1975 cells,Osimertinib+(AZR3/H1975),Osimertinib+(AZR4/H1975)
TNIK_S640	KATNA1_S109	8.26441e-05	6	Crizotinib (RTKi),Her2 Pos/Neg,Metformin
TNIK_S640	FOXO3_S253	0.00152042	6	Her2 Pos/Neg,Inf_EV-A71,Crizotinib (RTKi),Osimertinib+(AZR4/H1975),Metformin
TNIK_S640	MOB1B_T35	1.92842e-05	6	Crizotinib (RTKi),Inf_EV-A71,Metformin,RSK1/2-RNAi
TNIK_S640	FYN_S21	6.8765e-07	6	Ang II,RSK1/2-RNAi,4-OHT,Inf_EV-A71,Metformin
TNIK_S640	HSF1_S307	0.00702305	6	Ang II,Crizotinib (RTKi),Inf_EV-A71,Metformin,PD184352 (MEKi),Phorbol myristate acetate,RSK1/2-RNAi
TNIK_S640	HNRNPD_S83	0.000168387	6	Inf_EV-A71,Metformin,Cyclin A (high/low),Imatinib Res_K562-STI-R/K562
TNIK_S640	TNIK_S678	1.11131e-09	6	PP2A‐B56i_Mitosis,Crizotinib (RTKi),Her2 Pos/Neg,Inf_EV-A71,Metformin,Imatinib Res_K562-STI-R/K562,RSK1/2-RNAi
TNIK_S640	MEPCE_S69	9.33113e-09	6	4-OHT,Inf_EV-A71,Metformin,AZR3/H1975 cells,AZR4/H1975 cells,Imatinib Res_K562-STI-R/K562,Osimertinib+(AZR3/H1975),Osimertinib+(AZR4/H1975)
TNIK_S640	NUP214_T437	1.21179e-07	6	VE-821 (ATM/ATR inh),4-OHT,Inf_EV-A71,Metformin,AZR3/H1975 cells,AZR4/H1975 cells,Crizotinib (RTKi),PD184352 (MEKi)
TNIK_S640	ZNF800_S426	2.67805e-07	6	Her2 Pos/Neg,4-OHT,Inf_EV-A71,Metformin,RSK1/2-RNAi
TNIK_S640	CPEB4_S97	6.8765e-07	6	4-OHT,Inf_EV-A71,PD184352 (MEKi),RSK1/2-RNAi,Trametinib,Metformin
TNIK_S640	ABCF1_S166	9.25401e-07	6	PP2A‐B56i_Mitosis,Her2 Pos/Neg,Inf_EV-A71,Metformin,RSK1/2-RNAi
TNIK_S640	BCLAF1_Y284	1.23548e-06	6	Inf_EV-A71,Metformin,Imatinib Res_K562-STI-R/K562,PD184352 (MEKi)
TNIK_S640	FOXK1_S101	1.63701e-06	6	4-OHT,Inf_EV-A71,Metformin,AZR3/H1975 cells,AZR4/H1975 cells,RSK1/2-RNAi
TNIK_S640	LRRFIP1_S733	1.63701e-06	6	Inf_EV-A71,AZR3/H1975 cells,AZR4/H1975 cells,Osimertinib+(AZR3/H1975),Osimertinib+(AZR4/H1975),PD184352 (MEKi),Metformin
TNIK_S640	DENND1A_S520	2.15347e-06	6	Ang II,4-OHT,Inf_EV-A71,Metformin,RSK1/2-RNAi
TNIK_S640	SLC25A46_S34	2.15347e-06	6	Ang II,4-OHT,Metformin,Crizotinib (RTKi),RSK1/2-RNAi
TNIK_S640	SLAIN2_S48	3.65173e-06	6	PP2A‐B56i_Mitosis,Crizotinib (RTKi),VE-821 (ATM/ATR inh),C17 (DYRK2i),Inf_EV-A71,Metformin,RSK1/2-RNAi
TNIK_S640	LRBA_S1135	3.65173e-06	6	Crizotinib (RTKi),Inf_EV-A71,Metformin,Phorbol myristate acetate
TNIK_S640	RAB3GAP1_S537	4.71014e-06	6	Her2 Pos/Neg,4-OHT,Metformin,RSK1/2-RNAi
TNIK_S640	ABLIM1_S655	6.039e-06	6	4-OHT,Inf_EV-A71,Metformin,AZR3/H1975 cells,RSK1/2-RNAi
TNIK_S640	RETREG3_S26	6.039e-06	6	Ang II,C17 (DYRK2i),Inf_EV-A71,Metformin
TNIK_S640	PLEKHG3_S643	7.34242e-06	6	Her2 Pos/Neg,Inf_EV-A71,Metformin,AZR3/H1975 cells,AZR4/H1975 cells,Osimertinib+(AZR3/H1975),Phorbol myristate acetate
TNIK_S640	PNKP_T122	9.45712e-06	6	Ang II,Her2 Pos/Neg,4-OHT,Inf_EV-A71,Metformin,Phorbol myristate acetate
TNIK_S640	CBX4_S415	9.76007e-06	6	Her2 Pos/Neg,Metformin,Crizotinib (RTKi),PD184352 (MEKi),RSK1/2-RNAi,Trametinib
TNIK_S640	PBXIP1_S43	9.76007e-06	6	Ang II,RSK1/2-RNAi,4-OHT,Metformin,AZR3/H1975 cells,AZR4/H1975 cells,Crizotinib (RTKi),PD184352 (MEKi)
TNIK_S640	RTKN_S106	1.54441e-05	6	Ang II,Inf_EV-A71,Metformin,Crizotinib (RTKi),RSK1/2-RNAi,Trametinib
TNIK_S640	CLN3_S12	1.5481e-05	6	PP2A‐B56i_Mitosis,RSK1/2-RNAi,Inf_EV-A71,Metformin,AZR3/H1975 cells,AZR4/H1975 cells,Imatinib Res_K562-STI-R/K562,Osimertinib+(AZR3/H1975),Osimertinib+(AZR4/H1975),PD184352 (MEKi)
TNIK_S640	ARAF_S257	1.92842e-05	6	Her2 Pos/Neg,4-OHT,Inf_EV-A71,Metformin
TNIK_S640	EDC3_S161	2.39664e-05	6	Ang II,Inf_EV-A71,Metformin,Crizotinib (RTKi),PD184352 (MEKi),RSK1/2-RNAi
TNIK_S640	SEC16A_S2083	2.39664e-05	6	Her2 Pos/Neg,4-OHT,Metformin,AZR3/H1975 cells,AZR4/H1975 cells,Osimertinib+(AZR3/H1975),Osimertinib+(AZR4/H1975)
TNIK_S640	SH3BP1_S544	2.39664e-05	6	Crizotinib (RTKi),Her2 Pos/Neg,4-OHT,Metformin,PD184352 (MEKi),Phorbol myristate acetate,RSK1/2-RNAi
TNIK_S640	DCP1A_S522	2.39664e-05	6	Ang II,Inf_EV-A71,Metformin,Imatinib Res_K562-STI-R/K562,RSK1/2-RNAi
TNIK_S640	KIAA0930_S324	2.96512e-05	6	4-OHT,Inf_EV-A71,Metformin,Osimertinib+(AZR4/H1975),PD184352 (MEKi)
TNIK_S640	ZNF609_S576	3.9457e-05	6	Her2 Pos/Neg,4-OHT,Inf_EV-A71,Metformin,Imatinib Res_K562-STI-R/K562,RSK1/2-RNAi
TNIK_S640	UTP20_T1741	4.48043e-05	6	Her2 Pos/Neg,4-OHT,Inf_EV-A71,Phorbol myristate acetate,Metformin
TNIK_S640	LIMCH1_S681	7.02475e-05	6	Her2 Pos/Neg,Metformin,Crizotinib (RTKi)
TNIK_S640	CTDSPL2_S28	8.07577e-05	6	Her2 Pos/Neg,4-OHT,Metformin,Crizotinib (RTKi),PD184352 (MEKi),RSK1/2-RNAi,Trametinib
TNIK_S640	XPR1_S666	8.26441e-05	6	RSK1/2-RNAi,VE-821 (ATM/ATR inh),4-OHT,Metformin,Imatinib Res_K562-STI-R/K562
TNIK_S640	SNX29_S268	8.26441e-05	6	Her2 Pos/Neg,Crizotinib (RTKi),Osimertinib+(AZR3/H1975)
TNIK_S640	VRK3_T58	8.26441e-05	6	Her2 Pos/Neg,4-OHT,Imatinib Res_K562-STI-R/K562
TNIK_S640	RPS6KB2_S417	9.68116e-05	6	Ang II,Her2 Pos/Neg,Crizotinib (RTKi)
TNIK_S640	USP24_T1289	9.68116e-05	6	Her2 Pos/Neg,Crizotinib (RTKi),Metformin
TNIK_S640	KIF1C_S1092	9.68116e-05	6	Ang II,Her2 Pos/Neg,Imatinib Res_K562-STI-R/K562
TNIK_S640	FHOD1_T495	9.68116e-05	6	Her2 Pos/Neg,C17 (DYRK2i),Imatinib Res_K562-STI-R/K562
TNIK_S640	RREB1_S1238	0.000112947	6	PP2A‐B56i_Mitosis,Her2 Pos/Neg,Crizotinib (RTKi)
TNIK_S640	UBE2J1_S184	0.000112947	6	Her2 Pos/Neg,4-OHT,C17 (DYRK2i)
TNIK_S640	MAP1B_S343	0.000112947	6	PP2A‐B56i_Mitosis,4-OHT,Kenpaullone,Lysophosphatidic acid/HB-EGF
TNIK_S640	NUP58_T331	0.000131263	6	Ang II,4-OHT,Metformin
TNIK_S640	HECW2_S48	0.000131263	6	PP2A‐B56i_Mitosis,Metformin,AZR3/H1975 cells,AZR4/H1975 cells,Osimertinib+(AZR3/H1975),Osimertinib+(AZR4/H1975)
TNIK_S640	MICAL3_S685	0.000140844	6	Her2 Pos/Neg,Inf_EV-A71,Metformin,Crizotinib (RTKi),Trametinib
TNIK_S640	NUFIP2_S655	0.000151988	6	Her2 Pos/Neg,Phorbol myristate acetate,Metformin
TNIK_S640	ATN1_S168	0.000151988	6	4-OHT,Metformin,RSK1/2-RNAi
TNIK_S640	MTUS1_S1203	0.000151988	6	Her2 Pos/Neg,Metformin,Crizotinib (RTKi)
TNIK_S640	CYFIP1_T1234	0.000151988	6	Crizotinib (RTKi),VE-821 (ATM/ATR inh),Metformin
TNIK_S640	ZFR_S1054	0.000168387	6	4-OHT,Inf_EV-A71,Metformin,AZR3/H1975 cells,AZR4/H1975 cells,PD184352 (MEKi),RSK1/2-RNAi,Trametinib
TNIK_S640	S100A11_S5	0.000175371	6	Metformin,AZR3/H1975 cells,Crizotinib (RTKi),Trametinib
TNIK_S640	RPRD2_S769	0.000175371	6	Crizotinib (RTKi),Her2 Pos/Neg,RSK1/2-RNAi
TNIK_S640	MCM4_S32	0.000201677	6	Ang II,Inf_EV-A71,Phorbol myristate acetate
TNIK_S640	ZNF800_S317	0.000201677	6	Her2 Pos/Neg,Metformin,RSK1/2-RNAi
TNIK_S640	KIF21A_S1225	0.000201677	6	PP2A‐B56i_Mitosis,Her2 Pos/Neg,Crizotinib (RTKi)
TNIK_S640	DNAJC8_S35	0.000201677	6	Ang II,Her2 Pos/Neg,VE-821 (ATM/ATR inh)
TNIK_S640	YRDC_S60	0.000201677	6	RSK1/2-RNAi,4-OHT,Metformin
TNIK_S640	MKI67_T1869	0.000201677	6	Inf_EV-A71,Metformin,Crizotinib (RTKi)
TNIK_S640	C1orf131_S86	0.000201677	6	Her2 Pos/Neg,Crizotinib (RTKi),Metformin
TNIK_S640	KIDINS220_S1681	0.000201677	6	VE-821 (ATM/ATR inh),Metformin,Imatinib Res_K562-STI-R/K562
TNIK_S640	DVL3_S48	0.00023119	6	Her2 Pos/Neg,Metformin,Crizotinib (RTKi)
TNIK_S640	SRRM2_S543	0.00023119	6	Crizotinib (RTKi),Metformin,Phorbol myristate acetate
TNIK_S640	MCM4_S31	0.00023119	6	Ang II,Inf_EV-A71,Phorbol myristate acetate
TNIK_S640	MFAP1_S94	0.00023119	6	PP2A‐B56i_Mitosis,Her2 Pos/Neg,PD184352 (MEKi)
TNIK_S640	MAP1S_S582	0.00023119	6	Crizotinib (RTKi),4-OHT,PD184352 (MEKi),Phorbol myristate acetate,RSK1/2-RNAi
TNIK_S640	YTHDC1_S118	0.00023119	6	Her2 Pos/Neg,Crizotinib (RTKi),PD184352 (MEKi)
TNIK_S640	CDK10_T196	0.000264218	6	4-OHT,Metformin,Lysophosphatidic acid/HB-EGF
TNIK_S640	RALGAPA1_S711	0.000264218	6	Her2 Pos/Neg,Crizotinib (RTKi),PD184352 (MEKi)
TNIK_S640	SRPK2_S380	0.000264218	6	Ang II,Her2 Pos/Neg,Crizotinib (RTKi)
TNIK_S640	TRIM33_S1119	0.000282352	6	Ang II,Her2 Pos/Neg,Metformin,Crizotinib (RTKi),PD184352 (MEKi),Trametinib
TNIK_S640	FAM122B_S119	0.000301085	6	Crizotinib (RTKi),Her2 Pos/Neg,Imatinib Res_K562-STI-R/K562
TNIK_S640	ZNF609_S361	0.000301085	6	Her2 Pos/Neg,Imatinib Res_K562-STI-R/K562,Metformin
TNIK_S640	IFI16_S153	0.000333432	6	4-OHT,Inf_EV-A71,Metformin,Lysophosphatidic acid/HB-EGF,RSK1/2-RNAi
TNIK_S640	SART1_S448	0.000383483	6	Ang II,4-OHT,Inf_EV-A71,Metformin,AZR3/H1975 cells,AZR4/H1975 cells,Crizotinib (RTKi),PD184352 (MEKi),RSK1/2-RNAi,Trametinib
TNIK_S640	TRIP10_S351	0.000387761	6	4-OHT,Metformin,AZR3/H1975 cells,AZR4/H1975 cells
TNIK_S640	MAP1B_T1503	0.000387761	6	Ang II,4-OHT,Metformin,PD184352 (MEKi)
TNIK_S640	LRRC8A_S217	0.000387761	6	Ang II,Crizotinib (RTKi),4-OHT,C17 (DYRK2i),AZR3/H1975 cells
TNIK_S640	AFTPH_S411	0.000387761	6	4-OHT,Metformin,RSK1/2-RNAi
TNIK_S640	SLC9A1_S796	0.000387761	6	4-OHT,Metformin,Crizotinib (RTKi)
TNIK_S640	SCEL_S389	0.000387761	6	Her2 Pos/Neg,Crizotinib (RTKi),Metformin
TNIK_S640	MAP1B_S1378	0.000539924	6	Inf_EV-A71,Metformin,Cyclin A (high/low),Lysophosphatidic acid/HB-EGF,PD184352 (MEKi),Phorbol myristate acetate,RSK1/2-RNAi
TNIK_S640	MIEF1_S94	0.000556084	6	Crizotinib (RTKi),4-OHT,Metformin,RSK1/2-RNAi
TNIK_S640	TCF20_T1671	0.000556084	6	Metformin,AZR3/H1975 cells,AZR4/H1975 cells,PD184352 (MEKi)
TNIK_S640	SMARCC1_T398	0.000556084	6	Inf_EV-A71,Crizotinib (RTKi),Phorbol myristate acetate
TNIK_S640	PPP1R11_S73	0.000624176	6	PP2A‐B56i_Mitosis,Metformin,Imatinib Res_K562-STI-R/K562
TNIK_S640	TTC39B_S120	0.000624176	6	Her2 Pos/Neg,Crizotinib (RTKi),Metformin
TNIK_S640	ATN1_S896	0.000652012	6	Ang II,Crizotinib (RTKi),4-OHT,Metformin
TNIK_S640	OTUD4_S893	0.000699077	6	Crizotinib (RTKi),Metformin,Phorbol myristate acetate
TNIK_S640	DMD_S3623	0.000753268	6	Ang II,PP2A‐B56i_Mitosis,4-OHT,Imatinib Res_K562-STI-R/K562
TNIK_S640	FGD1_S116	0.000867024	6	4-OHT,Metformin,Osimertinib+(AZR3/H1975),Osimertinib+(AZR4/H1975),PD184352 (MEKi),RSK1/2-RNAi
TNIK_S640	EPHA2_S570	0.000867024	6	PP2A‐B56i_Mitosis,4-OHT,Metformin,Cyclin A (high/low),Lysophosphatidic acid/HB-EGF
TNIK_S640	S100A11_S6	0.000994434	6	C17 (DYRK2i),Metformin,AZR3/H1975 cells,AZR4/H1975 cells,RSK1/2-RNAi
TNIK_S640	MON2_S205	0.00113672	6	VE-821 (ATM/ATR inh),4-OHT,Crizotinib (RTKi),RSK1/2-RNAi
TNIK_S640	SEC31A_S1163	0.00129519	6	4-OHT,Metformin,Cyclin A (high/low),PD184352 (MEKi)
TNIK_S640	CEP170_S1059	0.00129519	6	VE-821 (ATM/ATR inh),4-OHT,Metformin,RSK1/2-RNAi
TNIK_S640	TAGLN2_S185	0.00129519	6	VE-821 (ATM/ATR inh),Cyclin A (high/low),Osimertinib+(AZR3/H1975),Osimertinib+(AZR4/H1975),Phorbol myristate acetate,RSK1/2-RNAi
TNIK_S640	RBBP6_S360	0.00129519	6	Ang II,4-OHT,C17 (DYRK2i),PD184352 (MEKi),RSK1/2-RNAi
TNIK_S640	CCDC97_S212	0.00147121	6	Crizotinib (RTKi),4-OHT,Metformin,PD184352 (MEKi)
TNIK_S640	MARK3_S540	0.00161427	6	4-OHT,Metformin,Lysophosphatidic acid/HB-EGF
TNIK_S640	ZMYND8_S668	0.00188178	6	RSK1/2-RNAi,Metformin,Cyclin A (high/low),Osimertinib+(AZR3/H1975),Osimertinib+(AZR4/H1975)
TNIK_S640	MAP1B_S1917	0.00188178	6	4-OHT,Metformin,Phorbol myristate acetate,RSK1/2-RNAi
TNIK_S640	ABCF1_S105	0.00200175	6	4-OHT,Metformin,Imatinib Res_K562-STI-R/K562,Osimertinib+(AZR3/H1975),Osimertinib+(AZR4/H1975),PD184352 (MEKi),Phorbol myristate acetate
TNIK_S640	KIAA0319L_S978	0.00211947	6	Crizotinib (RTKi),RSK1/2-RNAi,4-OHT,Metformin
TNIK_S640	NOP14_S148	0.00228953	6	Ang II,4-OHT,Inf_EV-A71,Metformin
TNIK_S640	CEP170B_S853	0.00238098	6	Crizotinib (RTKi),4-OHT,Osimertinib+(AZR3/H1975),Osimertinib+(AZR4/H1975),RSK1/2-RNAi
TNIK_S640	POLDIP3_S368	0.00238098	6	VE-821 (ATM/ATR inh),Metformin,Crizotinib (RTKi),PD184352 (MEKi),RSK1/2-RNAi
TNIK_S640	CDCP1_S797	0.00298263	6	4-OHT,Crizotinib (RTKi),RSK1/2-RNAi,Metformin
TNIK_S640	MAP1B_S1618	0.00332657	6	Lysophosphatidic acid/HB-EGF,Osimertinib+(AZR3/H1975),Osimertinib+(AZR4/H1975),Phorbol myristate acetate,Metformin
TNIK_S640	TNS3_S660	0.00338409	6	Inf_EV-A71,Metformin,AZR3/H1975 cells,AZR4/H1975 cells,Osimertinib+(AZR3/H1975),Osimertinib+(AZR4/H1975),PD184352 (MEKi),RSK1/2-RNAi
TNIK_S640	RAI14_S281	0.00411082	6	Ang II,4-OHT,Metformin,Phorbol myristate acetate
TNIK_S640	SRRM1_S393	0.0062465	6	Inf_EV-A71,Metformin,Kenpaullone,PD184352 (MEKi)
TNIK_S640	PDAP1_S63	0.0207133	6	4-OHT,Inf_EV-A71,Metformin,Imatinib Res_K562-STI-R/K562,Lysophosphatidic acid/HB-EGF
TNIK_S640	AKT1S1_S92	0.0432524	6	Crizotinib (RTKi),4-OHT,PD184352 (MEKi),Phorbol myristate acetate,RSK1/2-RNAi
TNIK_S640	TNKS1BP1_S836	6.54998e-08	5.75	Ang II,Her2 Pos/Neg,RSK1/2-RNAi,VE-821 (ATM/ATR inh),4-OHT,Inf_EV-A71,Metformin,PD184352 (MEKi)
TNIK_S640	PNKP_T118	0.000261956	5.75	Her2 Pos/Neg,4-OHT,Inf_EV-A71,Metformin,AZR3/H1975 cells,AZR4/H1975 cells,Imatinib Res_K562-STI-R/K562,Lysophosphatidic acid/HB-EGF,Osimertinib+(AZR3/H1975),Osimertinib+(AZR4/H1975),Phorbol myristate acetate
TNIK_S640	BCLAF1_S290	2.92192e-05	5.66667	4-OHT,Inf_EV-A71,Metformin,Imatinib Res_K562-STI-R/K562,Osimertinib+(AZR3/H1975),Osimertinib+(AZR4/H1975),Phorbol myristate acetate
TNIK_S640	YBX1_S165	0.00072629	5.66667	PP2A‐B56i_Mitosis,Her2 Pos/Neg,Inf_EV-A71,Metformin,Imatinib Res_K562-STI-R/K562,RSK1/2-RNAi
TNIK_S640	RIPK2_S531	1.74025e-08	5.66667	Ang II,Her2 Pos/Neg,VE-821 (ATM/ATR inh),4-OHT,Metformin,Lysophosphatidic acid/HB-EGF,RSK1/2-RNAi
TNIK_S640	SRRM1_S560	2.93007e-07	5.66667	RSK1/2-RNAi,Inf_EV-A71,Metformin,AZR3/H1975 cells,AZR4/H1975 cells,Osimertinib+(AZR3/H1975),Osimertinib+(AZR4/H1975),Phorbol myristate acetate
TNIK_S640	PHLDB2_S204	4.02396e-07	5.66667	4-OHT,Inf_EV-A71,Metformin,AZR3/H1975 cells,AZR4/H1975 cells,Osimertinib+(AZR3/H1975),Osimertinib+(AZR4/H1975),PD184352 (MEKi)
TNIK_S640	FKBP15_S956	1.33942e-06	5.66667	Ang II,4-OHT,Inf_EV-A71,Metformin,AZR3/H1975 cells,AZR4/H1975 cells,Imatinib Res_K562-STI-R/K562,PD184352 (MEKi),RSK1/2-RNAi
TNIK_S640	TOMM34_S186	1.78153e-06	5.66667	Ang II,Inf_EV-A71,Metformin,AZR3/H1975 cells,AZR4/H1975 cells,Imatinib Res_K562-STI-R/K562,Osimertinib+(AZR3/H1975),Osimertinib+(AZR4/H1975),PD184352 (MEKi),RSK1/2-RNAi
TNIK_S640	MARCKSL1_T148	0.00019761	5.66667	RSK1/2-RNAi,C17 (DYRK2i),Inf_EV-A71,Metformin,AZR3/H1975 cells,AZR4/H1975 cells,Osimertinib+(AZR3/H1975),Osimertinib+(AZR4/H1975),Phorbol myristate acetate
TNIK_S640	SRRM2_S1014	0.00232793	5.66667	4-OHT,Inf_EV-A71,Metformin,AZR3/H1975 cells,AZR4/H1975 cells,Imatinib Res_K562-STI-R/K562,Osimertinib+(AZR3/H1975),Osimertinib+(AZR4/H1975),Phorbol myristate acetate
TNIK_S640	NUCKS1_S214	0.0347482	5.66667	Inf_EV-A71,Metformin,Imatinib Res_K562-STI-R/K562,Osimertinib+(AZR3/H1975),Osimertinib+(AZR4/H1975),PD184352 (MEKi),Phorbol myristate acetate,RSK1/2-RNAi
TNIK_S640	TOP2A_T1244	5.1361e-06	5.5	Inf_EV-A71,Metformin,Cyclin A (high/low),Phorbol myristate acetate
TNIK_S640	ZC3HC1_S395	5.00045e-05	5.5	Ang II,Inf_EV-A71,AZR3/H1975 cells,AZR4/H1975 cells,Imatinib Res_K562-STI-R/K562,Phorbol myristate acetate
TNIK_S640	GRK2_S670	2.66948e-05	5.5	Her2 Pos/Neg,4-OHT,Metformin,AZR3/H1975 cells,Osimertinib+(AZR3/H1975),PD184352 (MEKi),Trametinib
TNIK_S640	MAP2_S1782	2.14483e-05	5.5	Ang II,PP2A‐B56i_Mitosis,Inf_EV-A71,Metformin,Phorbol myristate acetate
TNIK_S640	EIF2AK3_S715	4.07523e-05	5.5	4-OHT,Inf_EV-A71,Crizotinib (RTKi),PD184352 (MEKi),Phorbol myristate acetate,Metformin
TNIK_S640	PNN_S66	5.11324e-07	5.5	Ang II,PP2A‐B56i_Mitosis,Her2 Pos/Neg,VE-821 (ATM/ATR inh),C17 (DYRK2i),Inf_EV-A71,Metformin,Crizotinib (RTKi),PD184352 (MEKi),RSK1/2-RNAi
TNIK_S640	SHTN1_S534	7.06348e-07	5.5	PP2A‐B56i_Mitosis,Her2 Pos/Neg,Inf_EV-A71,Metformin
TNIK_S640	KIAA1143_S146	3.03119e-06	5.5	Her2 Pos/Neg,Inf_EV-A71,Imatinib Res_K562-STI-R/K562,Metformin
TNIK_S640	PCIF1_S116	3.03119e-06	5.5	Ang II,Inf_EV-A71,Metformin,Imatinib Res_K562-STI-R/K562,PD184352 (MEKi),Phorbol myristate acetate,RSK1/2-RNAi
TNIK_S640	CAMSAP1_S629	3.03119e-06	5.5	PP2A‐B56i_Mitosis,C17 (DYRK2i),Inf_EV-A71,Metformin,PD184352 (MEKi),RSK1/2-RNAi
TNIK_S640	FASN_S1411	5.1361e-06	5.5	Her2 Pos/Neg,4-OHT,Metformin,RSK1/2-RNAi
TNIK_S640	EEF2_S502	8.47063e-06	5.5	RSK1/2-RNAi,C17 (DYRK2i),Metformin,AZR3/H1975 cells,AZR4/H1975 cells,Osimertinib+(AZR3/H1975),Osimertinib+(AZR4/H1975)
TNIK_S640	TOE1_S5	8.47063e-06	5.5	Inf_EV-A71,Metformin,Imatinib Res_K562-STI-R/K562,Osimertinib+(AZR3/H1975),RSK1/2-RNAi
TNIK_S640	DCAF15_S310	1.07769e-05	5.5	Crizotinib (RTKi),Inf_EV-A71,Metformin,Osimertinib+(AZR3/H1975),Phorbol myristate acetate
TNIK_S640	SRRM2_S854	1.07769e-05	5.5	4-OHT,Inf_EV-A71,Metformin,RSK1/2-RNAi
TNIK_S640	NOP56_S563	1.3631e-05	5.5	4-OHT,Metformin,Imatinib Res_K562-STI-R/K562,PD184352 (MEKi),RSK1/2-RNAi,Trametinib
TNIK_S640	KRT18_S42	2.14483e-05	5.5	Her2 Pos/Neg,4-OHT,Metformin,Osimertinib+(AZR3/H1975),Osimertinib+(AZR4/H1975)
TNIK_S640	TJP2_S174	2.66948e-05	5.5	Her2 Pos/Neg,4-OHT,Metformin,Osimertinib+(AZR3/H1975),Osimertinib+(AZR4/H1975)
TNIK_S640	PDAP1_S176	3.30611e-05	5.5	PP2A‐B56i_Mitosis,4-OHT,Metformin,Osimertinib+(AZR3/H1975),PD184352 (MEKi),Phorbol myristate acetate,RSK1/2-RNAi
TNIK_S640	ZNF638_S1401	5.00045e-05	5.5	Her2 Pos/Neg,VE-821 (ATM/ATR inh),4-OHT,Metformin,Imatinib Res_K562-STI-R/K562
TNIK_S640	SVIL_S968	5.00045e-05	5.5	RSK1/2-RNAi,4-OHT,AZR3/H1975 cells,AZR4/H1975 cells,Osimertinib+(AZR3/H1975),Osimertinib+(AZR4/H1975),PD184352 (MEKi),Phorbol myristate acetate,Metformin
TNIK_S640	PCM1_S69	5.00045e-05	5.5	Metformin,Imatinib Res_K562-STI-R/K562,Osimertinib+(AZR3/H1975),Osimertinib+(AZR4/H1975),Phorbol myristate acetate,RSK1/2-RNAi
TNIK_S640	AKAP12_S483	6.10894e-05	5.5	RSK1/2-RNAi,4-OHT,Inf_EV-A71,Metformin,PD184352 (MEKi),Phorbol myristate acetate
TNIK_S640	GTPBP1_S44	7.43176e-05	5.5	4-OHT,Inf_EV-A71,RSK1/2-RNAi,Metformin
TNIK_S640	CTTNBP2NL_S481	9.00439e-05	5.5	4-OHT,Inf_EV-A71,Metformin,PD184352 (MEKi),RSK1/2-RNAi
TNIK_S640	SPAG9_S183	9.00439e-05	5.5	4-OHT,Inf_EV-A71,PD184352 (MEKi),Phorbol myristate acetate,RSK1/2-RNAi,Metformin
TNIK_S640	ZC3H14_S515	9.00439e-05	5.5	4-OHT,Metformin,AZR3/H1975 cells,AZR4/H1975 cells,Imatinib Res_K562-STI-R/K562,Osimertinib+(AZR3/H1975),Osimertinib+(AZR4/H1975),PD184352 (MEKi)
TNIK_S640	ARHGAP12_S176	0.000108672	5.5	PP2A‐B56i_Mitosis,Metformin,Crizotinib (RTKi),PD184352 (MEKi),RSK1/2-RNAi,Trametinib
TNIK_S640	CHAMP1_S542	0.000130659	5.5	Ang II,Inf_EV-A71,Metformin,AZR3/H1975 cells,AZR4/H1975 cells,Crizotinib (RTKi)
TNIK_S640	ZMYND8_S425	0.000186845	5.5	4-OHT,Metformin,Crizotinib (RTKi),PD184352 (MEKi),Phorbol myristate acetate,RSK1/2-RNAi
TNIK_S640	LIMA1_S132	0.000222284	5.5	Her2 Pos/Neg,RSK1/2-RNAi,4-OHT,Metformin,AZR3/H1975 cells,AZR4/H1975 cells,Cyclin A (high/low)
TNIK_S640	STIM2_S523	0.00036709	5.5	Her2 Pos/Neg,RSK1/2-RNAi,Metformin,AZR3/H1975 cells,AZR4/H1975 cells
TNIK_S640	BMP2K_S1032	0.00036709	5.5	Ang II,4-OHT,Inf_EV-A71,Metformin
TNIK_S640	LARP1_S75	0.000431253	5.5	Crizotinib (RTKi),Inf_EV-A71,Metformin,Phorbol myristate acetate,RSK1/2-RNAi
TNIK_S640	IWS1_S513	0.00106953	5.5	Her2 Pos/Neg,Inf_EV-A71,Metformin,Imatinib Res_K562-STI-R/K562
TNIK_S640	IWS1_S511	0.00123318	5.5	Her2 Pos/Neg,Inf_EV-A71,Metformin,Imatinib Res_K562-STI-R/K562
TNIK_S640	ZFYVE19_S354	0.00186384	5.5	Inf_EV-A71,AZR3/H1975 cells,AZR4/H1975 cells,Imatinib Res_K562-STI-R/K562,Osimertinib+(AZR3/H1975),RSK1/2-RNAi,Metformin
TNIK_S640	EIF4B_S459	0.00186384	5.5	Crizotinib (RTKi),Metformin,AZR3/H1975 cells,AZR4/H1975 cells,Osimertinib+(AZR3/H1975),Osimertinib+(AZR4/H1975),PD184352 (MEKi),Phorbol myristate acetate,RSK1/2-RNAi
TNIK_S640	SLTM_S289	0.00212936	5.5	4-OHT,Inf_EV-A71,Metformin,Osimertinib+(AZR3/H1975)
TNIK_S640	SRRM2_S2581	0.0035518	5.5	PP2A‐B56i_Mitosis,RSK1/2-RNAi,4-OHT,C17 (DYRK2i),Metformin,AZR3/H1975 cells,AZR4/H1975 cells,Osimertinib+(AZR3/H1975),Osimertinib+(AZR4/H1975)
TNIK_S640	PDAP1_S60	0.0328128	5.5	4-OHT,Inf_EV-A71,Metformin,Imatinib Res_K562-STI-R/K562,Lysophosphatidic acid/HB-EGF
TNIK_S640	NCOA3_S857	1.43585e-07	5.33333	Her2 Pos/Neg,Inf_EV-A71,Metformin,AZR3/H1975 cells,AZR4/H1975 cells,Crizotinib (RTKi)
TNIK_S640	HSF1_S363	3.40028e-08	5.33333	Inf_EV-A71,Metformin,AZR3/H1975 cells,AZR4/H1975 cells,Lysophosphatidic acid/HB-EGF,Osimertinib+(AZR3/H1975),Osimertinib+(AZR4/H1975),PD184352 (MEKi),RSK1/2-RNAi
TNIK_S640	TRIM28_S471	1.55848e-08	5.33333	Ang II,PP2A‐B56i_Mitosis,Her2 Pos/Neg,Inf_EV-A71,Metformin
TNIK_S640	NOP2_T185	3.40028e-08	5.33333	Ang II,Her2 Pos/Neg,4-OHT,Inf_EV-A71,Metformin
TNIK_S640	POP1_S730	1.43585e-07	5.33333	4-OHT,Inf_EV-A71,Metformin,AZR3/H1975 cells,AZR4/H1975 cells,Imatinib Res_K562-STI-R/K562,Osimertinib+(AZR3/H1975),Osimertinib+(AZR4/H1975),RSK1/2-RNAi
TNIK_S640	ITPRID2_S737	1.43585e-07	5.33333	4-OHT,Inf_EV-A71,Metformin,AZR3/H1975 cells,AZR4/H1975 cells,Imatinib Res_K562-STI-R/K562,Osimertinib+(AZR3/H1975),Osimertinib+(AZR4/H1975)
TNIK_S640	HTATSF1_S387	2.01291e-07	5.33333	Her2 Pos/Neg,C17 (DYRK2i),Inf_EV-A71,Metformin,Cyclin A (high/low),Imatinib Res_K562-STI-R/K562
TNIK_S640	ZC3H11A_S108	5.28909e-07	5.33333	RSK1/2-RNAi,4-OHT,C17 (DYRK2i),Inf_EV-A71,Metformin,Phorbol myristate acetate
TNIK_S640	SHROOM3_S913	7.19184e-07	5.33333	Ang II,Her2 Pos/Neg,Inf_EV-A71,Metformin,Crizotinib (RTKi),Phorbol myristate acetate
TNIK_S640	OGFR_S378	9.71218e-07	5.33333	Ang II,4-OHT,Inf_EV-A71,Metformin,AZR3/H1975 cells,AZR4/H1975 cells,Lysophosphatidic acid/HB-EGF,Osimertinib+(AZR3/H1975),Osimertinib+(AZR4/H1975),PD184352 (MEKi),Phorbol myristate acetate,RSK1/2-RNAi
TNIK_S640	ZNF217_S407	1.30295e-06	5.33333	Her2 Pos/Neg,4-OHT,Inf_EV-A71,Metformin,RSK1/2-RNAi
TNIK_S640	LIMA1_S369	1.73691e-06	5.33333	Her2 Pos/Neg,RSK1/2-RNAi,Metformin,AZR3/H1975 cells,AZR4/H1975 cells,Osimertinib+(AZR3/H1975),Osimertinib+(AZR4/H1975),Phorbol myristate acetate
TNIK_S640	SRRM2_T2104	3.96994e-06	5.33333	RSK1/2-RNAi,4-OHT,Inf_EV-A71,Metformin,AZR3/H1975 cells,Imatinib Res_K562-STI-R/K562,Lysophosphatidic acid/HB-EGF
TNIK_S640	TTF1_S487	5.17099e-06	5.33333	VE-821 (ATM/ATR inh),4-OHT,C17 (DYRK2i),Inf_EV-A71,Metformin,Imatinib Res_K562-STI-R/K562,Phorbol myristate acetate
TNIK_S640	BAG6_S973	6.69983e-06	5.33333	4-OHT,Inf_EV-A71,Metformin,AZR3/H1975 cells,AZR4/H1975 cells,Osimertinib+(AZR3/H1975),Osimertinib+(AZR4/H1975),PD184352 (MEKi),Phorbol myristate acetate
TNIK_S640	TJP1_S125	1.41411e-05	5.33333	RSK1/2-RNAi,4-OHT,Inf_EV-A71,Metformin,AZR3/H1975 cells,AZR4/H1975 cells,Phorbol myristate acetate
TNIK_S640	TNIK_S680	1.79681e-05	5.33333	PP2A‐B56i_Mitosis,4-OHT,Inf_EV-A71,Metformin,Imatinib Res_K562-STI-R/K562,RSK1/2-RNAi
TNIK_S640	FAM53C_S234	2.86246e-05	5.33333	Crizotinib (RTKi),4-OHT,Inf_EV-A71,Metformin,Imatinib Res_K562-STI-R/K562,RSK1/2-RNAi
TNIK_S640	EIF2A_S506	3.58981e-05	5.33333	4-OHT,Inf_EV-A71,Metformin,AZR3/H1975 cells,Cyclin A (high/low),Imatinib Res_K562-STI-R/K562,Osimertinib+(AZR3/H1975),Osimertinib+(AZR4/H1975),PD184352 (MEKi),RSK1/2-RNAi
TNIK_S640	SRRM2_S783	3.58981e-05	5.33333	RSK1/2-RNAi,C17 (DYRK2i),Inf_EV-A71,Metformin,AZR3/H1975 cells,Osimertinib+(AZR3/H1975),Osimertinib+(AZR4/H1975)
TNIK_S640	SUDS3_S234	0.000104938	5.33333	Crizotinib (RTKi),4-OHT,Inf_EV-A71,Metformin,AZR3/H1975 cells,AZR4/H1975 cells,Imatinib Res_K562-STI-R/K562
TNIK_S640	MAP1B_S1265	0.000338037	5.33333	Ang II,PP2A‐B56i_Mitosis,4-OHT,Inf_EV-A71,Metformin,AZR3/H1975 cells,AZR4/H1975 cells,Lysophosphatidic acid/HB-EGF,PD184352 (MEKi),Phorbol myristate acetate
TNIK_S640	FIP1L1_S500	0.000822427	5.33333	PP2A‐B56i_Mitosis,4-OHT,Inf_EV-A71,Metformin,Imatinib Res_K562-STI-R/K562,Phorbol myristate acetate
TNIK_S640	SRSF1_S199	0.00530253	5.33333	RSK1/2-RNAi,4-OHT,Inf_EV-A71,Metformin,Imatinib Res_K562-STI-R/K562,Kenpaullone,Osimertinib+(AZR3/H1975)
TNIK_S640	RAB12_S106	0.000540314	5	Ang II,RSK1/2-RNAi,4-OHT
TNIK_S640	LIMA1_S362	0.000235746	5	Ang II,PP2A‐B56i_Mitosis,RSK1/2-RNAi,4-OHT,Metformin,AZR3/H1975 cells,AZR4/H1975 cells,Osimertinib+(AZR3/H1975),Osimertinib+(AZR4/H1975),Phorbol myristate acetate
TNIK_S640	PFKFB3_S461	7.9802e-06	5	Ang II,4-OHT,Inf_EV-A71,Metformin,AZR3/H1975 cells,AZR4/H1975 cells,Crizotinib (RTKi),Osimertinib+(AZR3/H1975),Osimertinib+(AZR4/H1975),RSK1/2-RNAi,Trametinib
TNIK_S640	PFKFB3_S461	7.9802e-06	5	Ang II,4-OHT,Inf_EV-A71,Metformin,AZR3/H1975 cells,AZR4/H1975 cells,Crizotinib (RTKi),Osimertinib+(AZR3/H1975),Osimertinib+(AZR4/H1975),RSK1/2-RNAi,Trametinib
TNIK_S640	CTNND1_Y228	0.000870653	5	AZR3/H1975 cells,AZR4/H1975 cells,Cyclin A (high/low),Osimertinib+(AZR3/H1975),Metformin
TNIK_S640	TPD52_S176	0.000436429	5	Her2 Pos/Neg,AZR3/H1975 cells,Cyclin A (high/low),Osimertinib+(AZR3/H1975),PD184352 (MEKi),Phorbol myristate acetate,RSK1/2-RNAi
TNIK_S640	KDM1A_S137	0.000188284	5	PP2A‐B56i_Mitosis,RSK1/2-RNAi,Inf_EV-A71,Imatinib Res_K562-STI-R/K562,Metformin
TNIK_S640	YBX3_S134	0.00636385	5	Ang II,PP2A‐B56i_Mitosis,4-OHT,Crizotinib (RTKi),RSK1/2-RNAi
TNIK_S640	SYMPK_T1257	3.91341e-07	5	Crizotinib (RTKi),4-OHT,C17 (DYRK2i),Inf_EV-A71,Metformin,Cyclin A (high/low)
TNIK_S640	NELFE_S251	9.96015e-07	5	Ang II,Her2 Pos/Neg,C17 (DYRK2i),Metformin,Crizotinib (RTKi),Phorbol myristate acetate,RSK1/2-RNAi
TNIK_S640	EPRS1_S886	1.34008e-06	5	Inf_EV-A71,Metformin,Cyclin A (high/low),Imatinib Res_K562-STI-R/K562,Osimertinib+(AZR3/H1975),Osimertinib+(AZR4/H1975),Phorbol myristate acetate
TNIK_S640	ADAM17_S791	1.6536e-09	5	PP2A‐B56i_Mitosis,RSK1/2-RNAi,4-OHT,Inf_EV-A71,AZR3/H1975 cells,AZR4/H1975 cells,Osimertinib+(AZR3/H1975),Osimertinib+(AZR4/H1975),PD184352 (MEKi),Phorbol myristate acetate,Trametinib,Metformin
TNIK_S640	H1-4_S2	2.60999e-09	5	Her2 Pos/Neg,4-OHT,Inf_EV-A71,Metformin,AZR3/H1975 cells,AZR4/H1975 cells,Osimertinib+(AZR3/H1975),Osimertinib+(AZR4/H1975),Phorbol myristate acetate,RSK1/2-RNAi
TNIK_S640	SMG9_S4	9.55546e-09	5	4-OHT,Inf_EV-A71,Metformin,PD184352 (MEKi),Phorbol myristate acetate,RSK1/2-RNAi
TNIK_S640	BCLAF1_S389	6.97014e-08	5	Her2 Pos/Neg,4-OHT,Inf_EV-A71,Metformin
TNIK_S640	ATG9A_S828	2.01684e-07	5	4-OHT,Inf_EV-A71,Metformin,PD184352 (MEKi),Phorbol myristate acetate,RSK1/2-RNAi
TNIK_S640	LARP1_T1071	3.91341e-07	5	4-OHT,Inf_EV-A71,Metformin,PD184352 (MEKi),Phorbol myristate acetate,RSK1/2-RNAi
TNIK_S640	SSH3_S37	5.38416e-07	5	Her2 Pos/Neg,Metformin,AZR3/H1975 cells,AZR4/H1975 cells,Lysophosphatidic acid/HB-EGF,Osimertinib+(AZR3/H1975),Osimertinib+(AZR4/H1975),RSK1/2-RNAi
TNIK_S640	EIF5B_S222	5.38416e-07	5	PP2A‐B56i_Mitosis,Her2 Pos/Neg,Inf_EV-A71,Metformin,PD184352 (MEKi)
TNIK_S640	CCDC6_S240	6.51808e-07	5	Ang II,Her2 Pos/Neg,VE-821 (ATM/ATR inh),4-OHT,Inf_EV-A71,Metformin,AZR3/H1975 cells,AZR4/H1975 cells,Imatinib Res_K562-STI-R/K562,Kenpaullone,Osimertinib+(AZR3/H1975),Osimertinib+(AZR4/H1975),PD184352 (MEKi),RSK1/2-RNAi,Trametinib
TNIK_S640	SLC4A7_S407	9.96015e-07	5	4-OHT,Inf_EV-A71,Metformin,Cyclin A (high/low),RSK1/2-RNAi
TNIK_S640	MGRN1_S515	3.51854e-06	5	4-OHT,Inf_EV-A71,Metformin,Crizotinib (RTKi)
TNIK_S640	SQSTM1_S152	4.63293e-06	5	PP2A‐B56i_Mitosis,4-OHT,Inf_EV-A71,Metformin
TNIK_S640	CDK12_S301	6.0506e-06	5	Her2 Pos/Neg,C17 (DYRK2i),Metformin,AZR3/H1975 cells
TNIK_S640	SP140L_S180	6.0506e-06	5	Inf_EV-A71,Metformin,AZR3/H1975 cells,AZR4/H1975 cells,Crizotinib (RTKi),RSK1/2-RNAi
TNIK_S640	FGD6_S515	7.84123e-06	5	Inf_EV-A71,Metformin,AZR3/H1975 cells,Imatinib Res_K562-STI-R/K562
TNIK_S640	SAMD4B_S172	7.84123e-06	5	4-OHT,Inf_EV-A71,Metformin,Crizotinib (RTKi),RSK1/2-RNAi
TNIK_S640	HERC1_S1521	7.84123e-06	5	Crizotinib (RTKi),Inf_EV-A71,Metformin,Imatinib Res_K562-STI-R/K562
TNIK_S640	KDM1A_S849	7.84123e-06	5	4-OHT,Inf_EV-A71,Metformin,Imatinib Res_K562-STI-R/K562
TNIK_S640	TOP2A_S1377	7.9802e-06	5	Ang II,Her2 Pos/Neg,RSK1/2-RNAi,4-OHT,Inf_EV-A71,Metformin,Imatinib Res_K562-STI-R/K562,Phorbol myristate acetate
TNIK_S640	EPS15L1_S255	8.96015e-06	5	Ang II,4-OHT,Inf_EV-A71,Metformin,Phorbol myristate acetate
TNIK_S640	PTPN14_S578	1.00876e-05	5	4-OHT,Inf_EV-A71,Metformin,RSK1/2-RNAi
TNIK_S640	SASH1_S1028	1.00876e-05	5	4-OHT,Metformin,PD184352 (MEKi),RSK1/2-RNAi,Trametinib
TNIK_S640	SIPA1L1_S1549	1.14923e-05	5	PP2A‐B56i_Mitosis,4-OHT,Inf_EV-A71,Metformin,AZR3/H1975 cells,AZR4/H1975 cells,PD184352 (MEKi),Trametinib
TNIK_S640	NRBP1_S422	1.6357e-05	5	4-OHT,Inf_EV-A71,Metformin,Trametinib
TNIK_S640	COG4_S6	1.6357e-05	5	Inf_EV-A71,Metformin,AZR3/H1975 cells,AZR4/H1975 cells,PD184352 (MEKi),RSK1/2-RNAi
TNIK_S640	NBEAL2_T1867	1.6357e-05	5	Her2 Pos/Neg,VE-821 (ATM/ATR inh),Metformin,Lysophosphatidic acid/HB-EGF
TNIK_S640	WIPF2_S385	1.6357e-05	5	Her2 Pos/Neg,C17 (DYRK2i),Metformin,PD184352 (MEKi)
TNIK_S640	TACC3_S434	2.06302e-05	5	C17 (DYRK2i),Inf_EV-A71,Metformin,Imatinib Res_K562-STI-R/K562,PD184352 (MEKi),RSK1/2-RNAi
TNIK_S640	HNRNPM_S701	2.06302e-05	5	RSK1/2-RNAi,Inf_EV-A71,Metformin,Osimertinib+(AZR3/H1975)
TNIK_S640	VPS50_S559	2.96195e-05	5	4-OHT,Inf_EV-A71,Metformin,Lysophosphatidic acid/HB-EGF,Osimertinib+(AZR3/H1975),Osimertinib+(AZR4/H1975)
TNIK_S640	TOPORS_S98	3.22431e-05	5	Inf_EV-A71,AZR3/H1975 cells,AZR4/H1975 cells,Phorbol myristate acetate,Metformin
TNIK_S640	MFAP1_S118	3.22431e-05	5	RSK1/2-RNAi,4-OHT,Inf_EV-A71,Metformin,Imatinib Res_K562-STI-R/K562
TNIK_S640	HNRNPDL_S241	3.22431e-05	5	RSK1/2-RNAi,4-OHT,Metformin,Osimertinib+(AZR3/H1975),Osimertinib+(AZR4/H1975)
TNIK_S640	MIGA2_S224	3.99762e-05	5	RSK1/2-RNAi,Inf_EV-A71,Metformin,Crizotinib (RTKi)
TNIK_S640	MSH6_S41	6.05132e-05	5	VE-821 (ATM/ATR inh),Inf_EV-A71,Metformin,PD184352 (MEKi)
TNIK_S640	NUCKS1_S14	6.05132e-05	5	Inf_EV-A71,Metformin,Imatinib Res_K562-STI-R/K562,Phorbol myristate acetate
TNIK_S640	ARHGAP17_S570	6.05132e-05	5	Crizotinib (RTKi),Inf_EV-A71,Metformin,PD184352 (MEKi)
TNIK_S640	HDLBP_S944	7.39132e-05	5	Inf_EV-A71,Metformin,Osimertinib+(AZR3/H1975),Osimertinib+(AZR4/H1975),Phorbol myristate acetate
TNIK_S640	SIRT1_S14	8.98685e-05	5	4-OHT,Inf_EV-A71,Metformin,AZR3/H1975 cells,AZR4/H1975 cells,RSK1/2-RNAi
TNIK_S640	ARHGAP21_S1669	0.000108789	5	Inf_EV-A71,Metformin,AZR3/H1975 cells,AZR4/H1975 cells,Imatinib Res_K562-STI-R/K562,Trametinib
TNIK_S640	TWF1_S143	0.000157442	5	Her2 Pos/Neg,4-OHT,Metformin,RSK1/2-RNAi
TNIK_S640	LEO1_S658	0.000266292	5	Ang II,Inf_EV-A71,Metformin,Imatinib Res_K562-STI-R/K562
TNIK_S640	GIGYF2_S160	0.000315011	5	Ang II,C17 (DYRK2i),Metformin,Crizotinib (RTKi),Imatinib Res_K562-STI-R/K562,Phorbol myristate acetate
TNIK_S640	RETREG3_S288	0.0003657	5	Ang II,4-OHT,Imatinib Res_K562-STI-R/K562
TNIK_S640	BCL2L13_S426	0.000371388	5	RSK1/2-RNAi,Inf_EV-A71,Metformin,AZR3/H1975 cells,Crizotinib (RTKi)
TNIK_S640	SRRM2_S2449	0.000409905	5	C17 (DYRK2i),Inf_EV-A71,Metformin,AZR3/H1975 cells,AZR4/H1975 cells,Imatinib Res_K562-STI-R/K562,Osimertinib+(AZR3/H1975),Osimertinib+(AZR4/H1975),PD184352 (MEKi)
TNIK_S640	EFTUD2_S19	0.000417943	5	4-OHT,Lysophosphatidic acid/HB-EGF,Phorbol myristate acetate
TNIK_S640	EEF1D_S37	0.000417943	5	RSK1/2-RNAi,4-OHT,Metformin
TNIK_S640	ESF1_S313	0.00047599	5	Ang II,4-OHT,Crizotinib (RTKi)
TNIK_S640	WDR59_S830	0.000540314	5	4-OHT,C17 (DYRK2i),Metformin
TNIK_S640	SYTL4_S274	0.000611407	5	Metformin,AZR3/H1975 cells,AZR4/H1975 cells,Crizotinib (RTKi)
TNIK_S640	ESF1_S312	0.000611407	5	Ang II,4-OHT,Crizotinib (RTKi)
TNIK_S640	ANKRD13D_S552	0.000689793	5	Ang II,4-OHT,Trametinib
TNIK_S640	NOP56_T468	0.000776017	5	RSK1/2-RNAi,4-OHT,Crizotinib (RTKi),Imatinib Res_K562-STI-R/K562
TNIK_S640	WDR43_S77	0.000776017	5	RSK1/2-RNAi,4-OHT,Imatinib Res_K562-STI-R/K562
TNIK_S640	MPHOSPH8_S319	0.000776017	5	4-OHT,Metformin,Osimertinib+(AZR3/H1975),RSK1/2-RNAi
TNIK_S640	PSMF1_S153	0.00080724	5	Ang II,VE-821 (ATM/ATR inh),C17 (DYRK2i),Metformin,AZR3/H1975 cells,AZR4/H1975 cells,Osimertinib+(AZR3/H1975),Osimertinib+(AZR4/H1975),PD184352 (MEKi),RSK1/2-RNAi
TNIK_S640	FASN_T2204	0.000821188	5	Her2 Pos/Neg,4-OHT,Metformin,AZR3/H1975 cells,AZR4/H1975 cells,PD184352 (MEKi),RSK1/2-RNAi,Trametinib
TNIK_S640	SNIP1_S52	0.000821188	5	Crizotinib (RTKi),RSK1/2-RNAi,4-OHT,Inf_EV-A71,Metformin,Phorbol myristate acetate
TNIK_S640	MAP1A_S1172	0.000870653	5	4-OHT,Metformin,RSK1/2-RNAi
TNIK_S640	NOP56_S467	0.000870653	5	4-OHT,Crizotinib (RTKi),Imatinib Res_K562-STI-R/K562
TNIK_S640	CEP170B_S986	0.00107936	5	4-OHT,Inf_EV-A71,Metformin,Phorbol myristate acetate
TNIK_S640	SNTB2_S95	0.00114264	5	Crizotinib (RTKi),RSK1/2-RNAi,4-OHT,Inf_EV-A71,AZR3/H1975 cells,AZR4/H1975 cells,Osimertinib+(AZR3/H1975),Osimertinib+(AZR4/H1975),Phorbol myristate acetate
TNIK_S640	ABCF1_T108	0.00114264	5	4-OHT,Inf_EV-A71,Metformin,Imatinib Res_K562-STI-R/K562,Phorbol myristate acetate
TNIK_S640	ABCC3_S908	0.00200871	5	PP2A‐B56i_Mitosis,Metformin,Crizotinib (RTKi)
TNIK_S640	IRS2_S594	0.00200871	5	Metformin,Lysophosphatidic acid/HB-EGF,RSK1/2-RNAi
TNIK_S640	ULK1_T625	0.00209444	5	Ang II,Metformin,Lysophosphatidic acid/HB-EGF,PD184352 (MEKi)
TNIK_S640	SLC6A15_S687	0.00220958	5	PP2A‐B56i_Mitosis,4-OHT,RSK1/2-RNAi
TNIK_S640	FHOD1_S523	0.00275834	5	VE-821 (ATM/ATR inh),4-OHT,Metformin,AZR3/H1975 cells,AZR4/H1975 cells,Crizotinib (RTKi),PD184352 (MEKi),RSK1/2-RNAi,Trametinib
TNIK_S640	SIPA1L2_S1461	0.00301213	5	Ang II,PD184352 (MEKi),RSK1/2-RNAi,Trametinib,Metformin
TNIK_S640	CSNK2B_S209	0.00317988	5	VE-821 (ATM/ATR inh),AZR3/H1975 cells,AZR4/H1975 cells,Crizotinib (RTKi),Phorbol myristate acetate
TNIK_S640	LARP4B_S568	0.00337882	5	VE-821 (ATM/ATR inh),4-OHT,RSK1/2-RNAi,Trametinib
TNIK_S640	KMT2A_S279	0.00337882	5	4-OHT,Metformin,AZR3/H1975 cells,RSK1/2-RNAi
TNIK_S640	ANTXR1_S563	0.00421554	5	Crizotinib (RTKi),4-OHT,PD184352 (MEKi),RSK1/2-RNAi,Trametinib
TNIK_S640	FXR2_S603	0.00449117	5	4-OHT,Inf_EV-A71,Metformin,Imatinib Res_K562-STI-R/K562
TNIK_S640	TTC7B_S677	0.00524638	5	Ang II,4-OHT,Imatinib Res_K562-STI-R/K562
TNIK_S640	SHROOM4_S1059	0.00576168	5	Metformin,Crizotinib (RTKi),RSK1/2-RNAi,Trametinib
TNIK_S640	IL17RA_S708	0.00576168	5	4-OHT,PD184352 (MEKi),Trametinib,Metformin
TNIK_S640	EBAG9_S36	0.00636385	5	4-OHT,Metformin,Kenpaullone,Osimertinib+(AZR3/H1975)
TNIK_S640	SMARCAD1_S124	0.00790896	5	Inf_EV-A71,AZR3/H1975 cells,Imatinib Res_K562-STI-R/K562,Lysophosphatidic acid/HB-EGF,Osimertinib+(AZR3/H1975),Osimertinib+(AZR4/H1975)
TNIK_S640	MPRIP_S891	0.00927185	5	RSK1/2-RNAi,Crizotinib (RTKi),Cyclin A (high/low),PD184352 (MEKi),Trametinib
TNIK_S640	LRRC47_S520	0.0120518	5	Ang II,Inf_EV-A71,PD184352 (MEKi),Phorbol myristate acetate,RSK1/2-RNAi,Metformin
TNIK_S640	TCEA1_S100	0.012774	5	4-OHT,Inf_EV-A71,Metformin,Imatinib Res_K562-STI-R/K562,Phorbol myristate acetate,RSK1/2-RNAi
TNIK_S640	ARFGEF1_S52	0.0166945	5	Metformin,Cyclin A (high/low),Lysophosphatidic acid/HB-EGF,PD184352 (MEKi),Phorbol myristate acetate
TNIK_S640	ZC3H4_S1275	0.023117	5	4-OHT,Inf_EV-A71,Metformin,Crizotinib (RTKi),Imatinib Res_K562-STI-R/K562,PD184352 (MEKi)
TNIK_S640	MEPCE_S217	0.0359207	5	Ang II,PP2A‐B56i_Mitosis,Metformin,AZR3/H1975 cells,Crizotinib (RTKi),Imatinib Res_K562-STI-R/K562,Osimertinib+(AZR3/H1975),Osimertinib+(AZR4/H1975),Phorbol myristate acetate
TNIK_S640	ATF7_T51	3.53951e-08	4.75	Ang II,Her2 Pos/Neg,4-OHT,Inf_EV-A71,Metformin,Crizotinib (RTKi),Imatinib Res_K562-STI-R/K562
TNIK_S640	PELP1_T745	4.09887e-10	4.75	4-OHT,Inf_EV-A71,Metformin,AZR3/H1975 cells,AZR4/H1975 cells,Imatinib Res_K562-STI-R/K562,Osimertinib+(AZR3/H1975),Osimertinib+(AZR4/H1975),Phorbol myristate acetate
TNIK_S640	ANKRD17_S2047	1.14127e-06	4.75	Ang II,VE-821 (ATM/ATR inh),4-OHT,Inf_EV-A71,Metformin,Osimertinib+(AZR3/H1975),Osimertinib+(AZR4/H1975),Phorbol myristate acetate,RSK1/2-RNAi
TNIK_S640	FOXK1_S441	0.0226386	4.75	4-OHT,C17 (DYRK2i),Inf_EV-A71,Metformin,Crizotinib (RTKi),Imatinib Res_K562-STI-R/K562,Osimertinib+(AZR3/H1975),Osimertinib+(AZR4/H1975),PD184352 (MEKi),RSK1/2-RNAi
TNIK_S640	MAPK14_Y182	4.51969e-06	4.66667	PP2A‐B56i_Mitosis,C17 (DYRK2i),Inf_EV-A71,Metformin,PD184352 (MEKi),Trametinib
TNIK_S640	RAF1_S301	1.50113e-07	4.66667	4-OHT,Inf_EV-A71,Metformin,Phorbol myristate acetate,RSK1/2-RNAi
TNIK_S640	RPS3_T221	0.000252951	4.66667	4-OHT,Inf_EV-A71,Metformin,AZR3/H1975 cells,AZR4/H1975 cells,Cyclin A (high/low),PD184352 (MEKi)
TNIK_S640	GLE1_S88	1.0442e-07	4.66667	4-OHT,Inf_EV-A71,Metformin,PD184352 (MEKi),RSK1/2-RNAi,Trametinib
TNIK_S640	FTSJ3_S644	4.19785e-07	4.66667	PP2A‐B56i_Mitosis,VE-821 (ATM/ATR inh),4-OHT,Inf_EV-A71,Metformin
TNIK_S640	ZBTB21_S714	4.19785e-07	4.66667	Ang II,4-OHT,Inf_EV-A71,Metformin,AZR3/H1975 cells,AZR4/H1975 cells,Crizotinib (RTKi),PD184352 (MEKi),Trametinib
TNIK_S640	ZC3HC1_S407	1.46172e-06	4.66667	Ang II,Inf_EV-A71,Metformin,AZR3/H1975 cells,AZR4/H1975 cells,Crizotinib (RTKi),Imatinib Res_K562-STI-R/K562,Trametinib
TNIK_S640	LUC7L2_S18	2.60541e-06	4.66667	Crizotinib (RTKi),Her2 Pos/Neg,RSK1/2-RNAi,4-OHT,Metformin,Phorbol myristate acetate
TNIK_S640	PRRC2A_T610	2.60541e-06	4.66667	4-OHT,Inf_EV-A71,Metformin,Crizotinib (RTKi),PD184352 (MEKi),Phorbol myristate acetate,RSK1/2-RNAi,Trametinib
TNIK_S640	TBC1D5_S544	3.44273e-06	4.66667	Ang II,VE-821 (ATM/ATR inh),Inf_EV-A71,Metformin,Imatinib Res_K562-STI-R/K562,RSK1/2-RNAi
TNIK_S640	UTP14A_S437	3.44273e-06	4.66667	Her2 Pos/Neg,Inf_EV-A71,Metformin,PD184352 (MEKi)
TNIK_S640	PACSIN3_S354	4.51969e-06	4.66667	Ang II,Inf_EV-A71,Metformin,Lysophosphatidic acid/HB-EGF,Phorbol myristate acetate,RSK1/2-RNAi
TNIK_S640	MBD3_S85	4.51969e-06	4.66667	Her2 Pos/Neg,Inf_EV-A71,AZR3/H1975 cells,Crizotinib (RTKi),Osimertinib+(AZR3/H1975),PD184352 (MEKi),Phorbol myristate acetate,Metformin
TNIK_S640	MTDH_T143	5.89669e-06	4.66667	VE-821 (ATM/ATR inh),Inf_EV-A71,Metformin,AZR3/H1975 cells,AZR4/H1975 cells,Crizotinib (RTKi),PD184352 (MEKi),RSK1/2-RNAi,Trametinib
TNIK_S640	STK10_S450	2.04655e-05	4.66667	Her2 Pos/Neg,Metformin,Crizotinib (RTKi),Lysophosphatidic acid/HB-EGF,Osimertinib+(AZR4/H1975),Phorbol myristate acetate
TNIK_S640	LARP1_T376	2.58412e-05	4.66667	Her2 Pos/Neg,4-OHT,AZR3/H1975 cells,AZR4/H1975 cells,Crizotinib (RTKi),PD184352 (MEKi),RSK1/2-RNAi,Trametinib,Metformin
TNIK_S640	WDR44_S96	4.06185e-05	4.66667	4-OHT,Inf_EV-A71,Metformin,Cyclin A (high/low),PD184352 (MEKi),Phorbol myristate acetate,RSK1/2-RNAi
TNIK_S640	RTN4_S181	5.05804e-05	4.66667	4-OHT,Inf_EV-A71,Metformin,Imatinib Res_K562-STI-R/K562,Lysophosphatidic acid/HB-EGF
TNIK_S640	PIKFYVE_S307	6.27135e-05	4.66667	VE-821 (ATM/ATR inh),4-OHT,C17 (DYRK2i),Inf_EV-A71,Metformin
TNIK_S640	RBM14_S618	7.74318e-05	4.66667	Her2 Pos/Neg,4-OHT,Metformin,Crizotinib (RTKi),PD184352 (MEKi),Trametinib
TNIK_S640	LIMA1_S490	0.000209557	4.66667	Ang II,PP2A‐B56i_Mitosis,RSK1/2-RNAi,4-OHT,C17 (DYRK2i),Metformin,AZR3/H1975 cells,AZR4/H1975 cells,Osimertinib+(AZR3/H1975),Osimertinib+(AZR4/H1975),PD184352 (MEKi)
TNIK_S640	IWS1_S237	0.00101593	4.66667	Her2 Pos/Neg,VE-821 (ATM/ATR inh),Inf_EV-A71,Metformin
TNIK_S640	MAP7D1_S552	0.00101593	4.66667	Crizotinib (RTKi),4-OHT,Inf_EV-A71,Metformin,Lysophosphatidic acid/HB-EGF,RSK1/2-RNAi
TNIK_S640	XRN2_S499	0.00101593	4.66667	4-OHT,Inf_EV-A71,Metformin,AZR3/H1975 cells,Cyclin A (high/low),Osimertinib+(AZR3/H1975),Osimertinib+(AZR4/H1975)
TNIK_S640	ST13_S79	0.00119287	4.66667	VE-821 (ATM/ATR inh),4-OHT,Inf_EV-A71,Metformin,Osimertinib+(AZR3/H1975),Phorbol myristate acetate
TNIK_S640	SRRM2_S2102	0.00119287	4.66667	4-OHT,Inf_EV-A71,Metformin,Imatinib Res_K562-STI-R/K562,Lysophosphatidic acid/HB-EGF
TNIK_S640	OSBPL8_S808	0.00119287	4.66667	Ang II,PP2A‐B56i_Mitosis,4-OHT,Inf_EV-A71,Metformin,Phorbol myristate acetate
TNIK_S640	FOXK1_S416	0.0159698	4.66667	Inf_EV-A71,Metformin,AZR3/H1975 cells,AZR4/H1975 cells,Imatinib Res_K562-STI-R/K562,RSK1/2-RNAi
TNIK_S640	EIF5B_S137	0.0310567	4.66667	RSK1/2-RNAi,4-OHT,Inf_EV-A71,Metformin,Imatinib Res_K562-STI-R/K562,PD184352 (MEKi)
TNIK_S640	SQSTM1_S28	3.40495e-05	4.5	4-OHT,Inf_EV-A71,Metformin,RSK1/2-RNAi
TNIK_S640	IWS1_S720	4.10874e-08	4.5	Ang II,Her2 Pos/Neg,Inf_EV-A71,Metformin,Crizotinib (RTKi),PD184352 (MEKi),RSK1/2-RNAi,Trametinib
TNIK_S640	MAPK14_T180	5.27838e-05	4.5	PP2A‐B56i_Mitosis,C17 (DYRK2i),Inf_EV-A71,Metformin,Trametinib
TNIK_S640	CTTN_Y446	2.70904e-05	4.5	4-OHT,Inf_EV-A71,Metformin,Osimertinib+(AZR3/H1975)
TNIK_S640	SLC9A1_S703	2.73861e-05	4.5	Her2 Pos/Neg,4-OHT,Inf_EV-A71,AZR3/H1975 cells,AZR4/H1975 cells,Crizotinib (RTKi),RSK1/2-RNAi,Trametinib,Metformin
TNIK_S640	UBE4B_S105	1.81756e-07	4.5	VE-821 (ATM/ATR inh),4-OHT,C17 (DYRK2i),Inf_EV-A71,Metformin,AZR3/H1975 cells,Crizotinib (RTKi),Imatinib Res_K562-STI-R/K562,PD184352 (MEKi),RSK1/2-RNAi
TNIK_S640	DDX20_S268	3.40495e-05	4.5	4-OHT,C17 (DYRK2i),Metformin,RSK1/2-RNAi
TNIK_S640	AHCYL2_S107	3.40495e-05	4.5	Inf_EV-A71,Metformin,Cyclin A (high/low),PD184352 (MEKi)
TNIK_S640	NCKIPSD_T181	4.25231e-05	4.5	Crizotinib (RTKi),Inf_EV-A71,AZR3/H1975 cells,AZR4/H1975 cells,Metformin
TNIK_S640	TWF2_S349	4.25231e-05	4.5	VE-821 (ATM/ATR inh),Inf_EV-A71,Imatinib Res_K562-STI-R/K562,Osimertinib+(AZR4/H1975),RSK1/2-RNAi
TNIK_S640	SNRK_S569	4.25231e-05	4.5	PP2A‐B56i_Mitosis,Inf_EV-A71,Crizotinib (RTKi),PD184352 (MEKi),Metformin
TNIK_S640	BCL11A_T208	4.25231e-05	4.5	Ang II,RSK1/2-RNAi,Inf_EV-A71,Metformin
TNIK_S640	ITPKB_S49	5.27838e-05	4.5	Ang II,Inf_EV-A71,RSK1/2-RNAi,Metformin
TNIK_S640	ZNF462_S350	5.27838e-05	4.5	4-OHT,Inf_EV-A71,Metformin,PD184352 (MEKi)
TNIK_S640	EHBP1_S428	6.51428e-05	4.5	Ang II,Metformin,Crizotinib (RTKi),PD184352 (MEKi),RSK1/2-RNAi
TNIK_S640	OSBPL3_S437	6.51428e-05	4.5	4-OHT,Metformin,AZR3/H1975 cells,Osimertinib+(AZR3/H1975),Trametinib
TNIK_S640	CWC25_S218	7.99547e-05	4.5	4-OHT,Metformin,AZR3/H1975 cells,AZR4/H1975 cells,PD184352 (MEKi),Phorbol myristate acetate
TNIK_S640	JCAD_S1044	7.99547e-05	4.5	RSK1/2-RNAi,4-OHT,Metformin,AZR3/H1975 cells,AZR4/H1975 cells,Lysophosphatidic acid/HB-EGF,Osimertinib+(AZR3/H1975),Osimertinib+(AZR4/H1975)
TNIK_S640	JMJD1C_S2053	7.99547e-05	4.5	4-OHT,Inf_EV-A71,Metformin,Phorbol myristate acetate
TNIK_S640	SRGAP2_S916	9.76211e-05	4.5	Crizotinib (RTKi),VE-821 (ATM/ATR inh),Inf_EV-A71,Metformin
TNIK_S640	KHDRBS1_S18	9.76211e-05	4.5	Ang II,Inf_EV-A71,Metformin,PD184352 (MEKi)
TNIK_S640	RBBP5_S497	0.000118596	4.5	Her2 Pos/Neg,VE-821 (ATM/ATR inh),Metformin,Phorbol myristate acetate,RSK1/2-RNAi
TNIK_S640	PDLIM5_S309	0.000118596	4.5	Inf_EV-A71,Metformin,Imatinib Res_K562-STI-R/K562,Phorbol myristate acetate
TNIK_S640	MED1_S1021	0.00014339	4.5	Crizotinib (RTKi),Metformin,PD184352 (MEKi),Phorbol myristate acetate
TNIK_S640	RBBP6_S772	0.00014339	4.5	RSK1/2-RNAi,VE-821 (ATM/ATR inh),4-OHT,Metformin,Crizotinib (RTKi)
TNIK_S640	CEP43_S156	0.000171536	4.5	Ang II,RSK1/2-RNAi,Inf_EV-A71,Metformin,AZR3/H1975 cells,AZR4/H1975 cells,Imatinib Res_K562-STI-R/K562,Osimertinib+(AZR3/H1975),Osimertinib+(AZR4/H1975),Phorbol myristate acetate
TNIK_S640	AHNAK_S220	0.000206796	4.5	Ang II,PP2A‐B56i_Mitosis,Metformin,Phorbol myristate acetate,RSK1/2-RNAi
TNIK_S640	NHSL1_S1292	0.000206796	4.5	Inf_EV-A71,Metformin,RSK1/2-RNAi,Trametinib
TNIK_S640	PWP1_S485	0.000206796	4.5	Ang II,VE-821 (ATM/ATR inh),4-OHT,C17 (DYRK2i),Metformin
TNIK_S640	TCF20_S1322	0.000206796	4.5	Ang II,VE-821 (ATM/ATR inh),Inf_EV-A71,AZR3/H1975 cells,AZR4/H1975 cells
TNIK_S640	SENP7_S11	0.000206796	4.5	Inf_EV-A71,Crizotinib (RTKi),PD184352 (MEKi),RSK1/2-RNAi,Metformin
TNIK_S640	SMC4_S41	0.000246763	4.5	Inf_EV-A71,Metformin,Cyclin A (high/low),Imatinib Res_K562-STI-R/K562,Lysophosphatidic acid/HB-EGF
TNIK_S640	CARMIL1_T916	0.000293269	4.5	Her2 Pos/Neg,Metformin,AZR3/H1975 cells,RSK1/2-RNAi
TNIK_S640	ARHGEF11_S1458	0.000293269	4.5	4-OHT,C17 (DYRK2i),Metformin,Trametinib
TNIK_S640	EHBP1_S432	0.000347194	4.5	Ang II,4-OHT,Metformin,Phorbol myristate acetate
TNIK_S640	DDX20_S500	0.000347194	4.5	VE-821 (ATM/ATR inh),4-OHT,Metformin,Phorbol myristate acetate,RSK1/2-RNAi
TNIK_S640	MATR3_S206	0.000347194	4.5	Ang II,4-OHT,Metformin,PD184352 (MEKi),Phorbol myristate acetate
TNIK_S640	PDS5B_S1162	0.000347194	4.5	RSK1/2-RNAi,Inf_EV-A71,Metformin,Cyclin A (high/low)
TNIK_S640	SRSF6_S314	0.000390543	4.5	4-OHT,C17 (DYRK2i),Inf_EV-A71,Metformin,AZR3/H1975 cells,Crizotinib (RTKi),Imatinib Res_K562-STI-R/K562,Osimertinib+(AZR3/H1975),Osimertinib+(AZR4/H1975)
TNIK_S640	ZNF608_T636	0.000409507	4.5	Ang II,Crizotinib (RTKi),Inf_EV-A71,Metformin
TNIK_S640	LMO7_S805	0.000409507	4.5	Inf_EV-A71,Metformin,Crizotinib (RTKi),RSK1/2-RNAi
TNIK_S640	HNRNPA3_S358	0.000409507	4.5	4-OHT,Inf_EV-A71,AZR3/H1975 cells,Metformin
TNIK_S640	PTPN1_S295	0.000481279	4.5	Crizotinib (RTKi),Metformin,AZR3/H1975 cells,AZR4/H1975 cells,RSK1/2-RNAi
TNIK_S640	TRA2B_S264	0.000481279	4.5	RSK1/2-RNAi,4-OHT,Inf_EV-A71,Osimertinib+(AZR3/H1975),Phorbol myristate acetate
TNIK_S640	SPEN_S1222	0.000481279	4.5	Her2 Pos/Neg,Metformin,AZR3/H1975 cells,AZR4/H1975 cells,Phorbol myristate acetate
TNIK_S640	AHNAK_T4100	0.000481279	4.5	VE-821 (ATM/ATR inh),4-OHT,Metformin,Crizotinib (RTKi),Trametinib
TNIK_S640	HNRNPH1_S104	0.000576965	4.5	4-OHT,Inf_EV-A71,Metformin,AZR3/H1975 cells,AZR4/H1975 cells,Cyclin A (high/low),Imatinib Res_K562-STI-R/K562,Osimertinib+(AZR3/H1975),Osimertinib+(AZR4/H1975),PD184352 (MEKi)
TNIK_S640	DLGAP4_T915	0.00065801	4.5	Crizotinib (RTKi),VE-821 (ATM/ATR inh),4-OHT,Metformin,AZR3/H1975 cells,AZR4/H1975 cells,Osimertinib+(AZR3/H1975),Phorbol myristate acetate
TNIK_S640	BYSL_S98	0.00118461	4.5	Inf_EV-A71,Metformin,Imatinib Res_K562-STI-R/K562,Lysophosphatidic acid/HB-EGF,RSK1/2-RNAi
TNIK_S640	RPS3A_S263	0.00156242	4.5	Crizotinib (RTKi),Inf_EV-A71,Metformin,Cyclin A (high/low),Phorbol myristate acetate
TNIK_S640	RCOR1_S260	0.00203925	4.5	Inf_EV-A71,Metformin,AZR3/H1975 cells,AZR4/H1975 cells,Imatinib Res_K562-STI-R/K562
TNIK_S640	RPL14_S139	0.00298567	4.5	RSK1/2-RNAi,VE-821 (ATM/ATR inh),4-OHT,AZR3/H1975 cells,Lysophosphatidic acid/HB-EGF,PD184352 (MEKi),Phorbol myristate acetate
TNIK_S640	CD2BP2_S195	0.00298567	4.5	Metformin,AZR3/H1975 cells,AZR4/H1975 cells,Lysophosphatidic acid/HB-EGF,Osimertinib+(AZR3/H1975),Osimertinib+(AZR4/H1975),Phorbol myristate acetate
TNIK_S640	RIOK2_S382	0.0102769	4.5	Ang II,Inf_EV-A71,Metformin,Imatinib Res_K562-STI-R/K562
TNIK_S640	C9orf78_S261	0.0113727	4.5	Metformin,AZR3/H1975 cells,AZR4/H1975 cells,Imatinib Res_K562-STI-R/K562,Osimertinib+(AZR3/H1975),Osimertinib+(AZR4/H1975),Phorbol myristate acetate
TNIK_S640	ABCF1_S109	0.0129281	4.5	RSK1/2-RNAi,4-OHT,Inf_EV-A71,Metformin,Cyclin A (high/low),Imatinib Res_K562-STI-R/K562,Phorbol myristate acetate
TNIK_S640	AKAP12_S1395	0.0167813	4.5	4-OHT,Inf_EV-A71,Metformin,PD184352 (MEKi)
TNIK_S640	RSL1D1_S396	0.0167813	4.5	Ang II,Crizotinib (RTKi),Her2 Pos/Neg,Metformin,PD184352 (MEKi),Phorbol myristate acetate
TNIK_S640	ALS2_S483	0.0201974	4.5	4-OHT,Metformin,AZR3/H1975 cells,AZR4/H1975 cells,Osimertinib+(AZR3/H1975),Osimertinib+(AZR4/H1975),RSK1/2-RNAi
TNIK_S640	SIRT1_S47	8.95919e-06	4.33333	4-OHT,Inf_EV-A71,Metformin,AZR3/H1975 cells,AZR4/H1975 cells,Osimertinib+(AZR3/H1975),Osimertinib+(AZR4/H1975),RSK1/2-RNAi
TNIK_S640	BAD_S99	8.95919e-06	4.33333	Her2 Pos/Neg,4-OHT,Metformin,Crizotinib (RTKi),PD184352 (MEKi)
TNIK_S640	ILF3_S382	1.15516e-05	4.33333	Inf_EV-A71,Metformin,AZR3/H1975 cells,Phorbol myristate acetate,RSK1/2-RNAi
TNIK_S640	CD44_S706	0.000812983	4.33333	4-OHT,Inf_EV-A71,Cyclin A (high/low),Phorbol myristate acetate,RSK1/2-RNAi,Metformin
TNIK_S640	EIF4B_S504	0.00907991	4.33333	Ang II,Inf_EV-A71,Metformin,AZR3/H1975 cells,Phorbol myristate acetate
TNIK_S640	U2SURP_S244	2.39529e-07	4.33333	Her2 Pos/Neg,Inf_EV-A71,Metformin,Crizotinib (RTKi)
TNIK_S640	WNK1_S2372	6.65139e-07	4.33333	Ang II,VE-821 (ATM/ATR inh),4-OHT,Inf_EV-A71,Metformin
TNIK_S640	LIMA1_S365	9.16821e-07	4.33333	PP2A‐B56i_Mitosis,Her2 Pos/Neg,RSK1/2-RNAi,4-OHT,Metformin,Phorbol myristate acetate
TNIK_S640	PLEC_S720	1.25251e-06	4.33333	4-OHT,Inf_EV-A71,Metformin,Cyclin A (high/low),Osimertinib+(AZR3/H1975)
TNIK_S640	MTMR12_S564	1.69665e-06	4.33333	PP2A‐B56i_Mitosis,Her2 Pos/Neg,4-OHT,Metformin,Imatinib Res_K562-STI-R/K562
TNIK_S640	EIF4G3_S232	2.27982e-06	4.33333	Ang II,4-OHT,Inf_EV-A71,Metformin,Phorbol myristate acetate
TNIK_S640	VAMP4_S30	4.02396e-06	4.33333	4-OHT,Inf_EV-A71,Metformin,Imatinib Res_K562-STI-R/K562,Lysophosphatidic acid/HB-EGF,RSK1/2-RNAi
TNIK_S640	MAP1B_T1932	5.28925e-06	4.33333	RSK1/2-RNAi,4-OHT,Inf_EV-A71,Cyclin A (high/low),Lysophosphatidic acid/HB-EGF,Osimertinib+(AZR4/H1975)
TNIK_S640	OSBPL8_S807	8.95919e-06	4.33333	Ang II,PP2A‐B56i_Mitosis,4-OHT,Inf_EV-A71,Metformin,Phorbol myristate acetate
TNIK_S640	SETD2_T1872	8.95919e-06	4.33333	Her2 Pos/Neg,VE-821 (ATM/ATR inh),Inf_EV-A71,AZR3/H1975 cells,Metformin
TNIK_S640	GPS1_T479	8.95919e-06	4.33333	VE-821 (ATM/ATR inh),Inf_EV-A71,Metformin,Phorbol myristate acetate,RSK1/2-RNAi
TNIK_S640	UBR4_S178	8.95919e-06	4.33333	Crizotinib (RTKi),RSK1/2-RNAi,4-OHT,Inf_EV-A71,Metformin,AZR3/H1975 cells,AZR4/H1975 cells
TNIK_S640	LRRFIP1_S714	1.15516e-05	4.33333	Inf_EV-A71,Metformin,AZR3/H1975 cells,AZR4/H1975 cells,Cyclin A (high/low),Osimertinib+(AZR3/H1975),Osimertinib+(AZR4/H1975),PD184352 (MEKi),RSK1/2-RNAi
TNIK_S640	CLASP2_S370	1.15516e-05	4.33333	PP2A‐B56i_Mitosis,4-OHT,Inf_EV-A71,Metformin,Imatinib Res_K562-STI-R/K562,RSK1/2-RNAi
TNIK_S640	PLEC_T4030	1.15516e-05	4.33333	PP2A‐B56i_Mitosis,Her2 Pos/Neg,4-OHT,AZR3/H1975 cells,Osimertinib+(AZR3/H1975),RSK1/2-RNAi,Metformin
TNIK_S640	HUWE1_S2365	3.01661e-05	4.33333	Crizotinib (RTKi),Inf_EV-A71,Metformin,Imatinib Res_K562-STI-R/K562,RSK1/2-RNAi
TNIK_S640	PABPN1_S150	8.94913e-05	4.33333	Inf_EV-A71,Metformin,AZR3/H1975 cells,AZR4/H1975 cells,Osimertinib+(AZR3/H1975),Osimertinib+(AZR4/H1975),PD184352 (MEKi),Phorbol myristate acetate
TNIK_S640	PKP3_S314	0.000109766	4.33333	PP2A‐B56i_Mitosis,Her2 Pos/Neg,C17 (DYRK2i),Metformin,Imatinib Res_K562-STI-R/K562,RSK1/2-RNAi
TNIK_S640	BAG6_S964	0.000197744	4.33333	4-OHT,Inf_EV-A71,Metformin,PD184352 (MEKi),Phorbol myristate acetate,RSK1/2-RNAi
TNIK_S640	LYSMD2_S24	0.000490344	4.33333	Crizotinib (RTKi),Inf_EV-A71,Metformin,Osimertinib+(AZR3/H1975),Osimertinib+(AZR4/H1975),PD184352 (MEKi)
TNIK_S640	CDC42BPB_S1690	0.000956444	4.33333	Ang II,4-OHT,Metformin,Crizotinib (RTKi),Osimertinib+(AZR3/H1975),Osimertinib+(AZR4/H1975),Phorbol myristate acetate
TNIK_S640	PHRF1_S1371	0.00178141	4.33333	Ang II,Inf_EV-A71,Metformin,Osimertinib+(AZR3/H1975),Osimertinib+(AZR4/H1975),Phorbol myristate acetate
TNIK_S640	MAP1B_S1438	0.00276264	4.33333	4-OHT,Inf_EV-A71,Metformin,Cyclin A (high/low),Lysophosphatidic acid/HB-EGF,PD184352 (MEKi),Phorbol myristate acetate
TNIK_S640	WDR70_S638	0.00276264	4.33333	4-OHT,Inf_EV-A71,Metformin,Lysophosphatidic acid/HB-EGF,PD184352 (MEKi)
TNIK_S640	SRPRA_S297	0.00318195	4.33333	4-OHT,Inf_EV-A71,Metformin,Imatinib Res_K562-STI-R/K562
TNIK_S640	DKC1_S453	0.00547049	4.33333	RSK1/2-RNAi,4-OHT,Inf_EV-A71,Metformin,Imatinib Res_K562-STI-R/K562
TNIK_S640	MAP1B_S2209	0.00707766	4.33333	Crizotinib (RTKi),4-OHT,Inf_EV-A71,Cyclin A (high/low),PD184352 (MEKi),Phorbol myristate acetate,RSK1/2-RNAi
TNIK_S640	RABEP1_S410	0.0163435	4.33333	Crizotinib (RTKi),RSK1/2-RNAi,Inf_EV-A71,Metformin,Imatinib Res_K562-STI-R/K562,Lysophosphatidic acid/HB-EGF
TNIK_S640	STUB1_S23	0.018277	4.33333	4-OHT,Inf_EV-A71,Metformin,Imatinib Res_K562-STI-R/K562
TNIK_S640	GPS1_S474	2.16228e-06	4.25	4-OHT,Inf_EV-A71,Metformin,AZR3/H1975 cells,PD184352 (MEKi),Phorbol myristate acetate,RSK1/2-RNAi,Trametinib
TNIK_S640	ATF2_T71	6.17318e-07	4.25	Ang II,RSK1/2-RNAi,Inf_EV-A71,Metformin,Crizotinib (RTKi),Imatinib Res_K562-STI-R/K562,Trametinib
TNIK_S640	SMG9_S7	9.51318e-09	4.25	4-OHT,Inf_EV-A71,Metformin,Lysophosphatidic acid/HB-EGF,PD184352 (MEKi),Phorbol myristate acetate,RSK1/2-RNAi
TNIK_S640	TRAPPC12_S184	7.38471e-08	4.25	Ang II,VE-821 (ATM/ATR inh),4-OHT,Inf_EV-A71,Metformin,Osimertinib+(AZR3/H1975),RSK1/2-RNAi
TNIK_S640	LARP7_S298	8.92536e-06	4.25	Ang II,PP2A‐B56i_Mitosis,VE-821 (ATM/ATR inh),Inf_EV-A71,Metformin,Crizotinib (RTKi),Imatinib Res_K562-STI-R/K562,PD184352 (MEKi),RSK1/2-RNAi
TNIK_S640	DKC1_S451	0.000525965	4.25	PP2A‐B56i_Mitosis,4-OHT,Inf_EV-A71,Metformin,Imatinib Res_K562-STI-R/K562,Osimertinib+(AZR3/H1975),Osimertinib+(AZR4/H1975),PD184352 (MEKi)
TNIK_S640	SRRM1_S402	0.00155799	4.25	RSK1/2-RNAi,Inf_EV-A71,Metformin,AZR3/H1975 cells,AZR4/H1975 cells,Kenpaullone,Osimertinib+(AZR4/H1975),Phorbol myristate acetate
TNIK_S640	GIT1_S592	3.56116e-06	4.2	Ang II,Her2 Pos/Neg,4-OHT,Inf_EV-A71,Metformin,Osimertinib+(AZR3/H1975),Osimertinib+(AZR4/H1975),PD184352 (MEKi),RSK1/2-RNAi,Trametinib
TNIK_S640	SRSF6_S303	0.000458176	4.2	4-OHT,Inf_EV-A71,Metformin,AZR3/H1975 cells,AZR4/H1975 cells,Crizotinib (RTKi),Imatinib Res_K562-STI-R/K562,Kenpaullone,Lysophosphatidic acid/HB-EGF,Osimertinib+(AZR3/H1975),Osimertinib+(AZR4/H1975),Phorbol myristate acetate
TNIK_S640	SHC1_Y427	7.92336e-07	4	Her2 Pos/Neg,Inf_EV-A71,Metformin,AZR3/H1975 cells,AZR4/H1975 cells,Crizotinib (RTKi),Osimertinib+(AZR3/H1975),Osimertinib+(AZR4/H1975)
TNIK_S640	SHC1_S139	8.53217e-06	4	PP2A‐B56i_Mitosis,Her2 Pos/Neg,VE-821 (ATM/ATR inh),4-OHT,Metformin,AZR3/H1975 cells,Crizotinib (RTKi),Osimertinib+(AZR3/H1975),RSK1/2-RNAi
TNIK_S640	PAK1_S174	0.000134725	4	Crizotinib (RTKi),4-OHT,Metformin,AZR3/H1975 cells,AZR4/H1975 cells,Osimertinib+(AZR3/H1975),Osimertinib+(AZR4/H1975),PD184352 (MEKi),Phorbol myristate acetate,RSK1/2-RNAi
TNIK_S640	LMNA_S392	0.00283789	4	PP2A‐B56i_Mitosis,RSK1/2-RNAi,4-OHT,Inf_EV-A71,Metformin,Imatinib Res_K562-STI-R/K562,Phorbol myristate acetate
TNIK_S640	SKP2_S64	1.44626e-05	4	Crizotinib (RTKi),Inf_EV-A71,Metformin,AZR3/H1975 cells,AZR4/H1975 cells,Osimertinib+(AZR3/H1975),Phorbol myristate acetate
TNIK_S640	KRT18_S34	1.85261e-05	4	PP2A‐B56i_Mitosis,Her2 Pos/Neg,Metformin,Crizotinib (RTKi),Osimertinib+(AZR3/H1975),Osimertinib+(AZR4/H1975)
TNIK_S640	CFL1_S41	0.000249618	4	4-OHT,C17 (DYRK2i),Metformin,Cyclin A (high/low)
TNIK_S640	RPS6KA1_S380	0.0438858	4	VE-821 (ATM/ATR inh),Crizotinib (RTKi),RSK1/2-RNAi,Metformin
TNIK_S640	ITGA3_S1042	0.00336905	4	PP2A‐B56i_Mitosis,AZR3/H1975 cells,AZR4/H1975 cells,Crizotinib (RTKi)
TNIK_S640	BRAF_S151	0.00163556	4	Ang II,Metformin,AZR3/H1975 cells,AZR4/H1975 cells,Crizotinib (RTKi),PD184352 (MEKi),Phorbol myristate acetate
TNIK_S640	H1-4_S187	0.00715101	4	Crizotinib (RTKi),Osimertinib+(AZR3/H1975),Osimertinib+(AZR4/H1975),Phorbol myristate acetate
TNIK_S640	HSF1_S314	0.00662131	4	Crizotinib (RTKi),AZR3/H1975 cells,AZR4/H1975 cells,Lysophosphatidic acid/HB-EGF
TNIK_S640	ARID1A_S702	4.32169e-08	4	Ang II,RSK1/2-RNAi,VE-821 (ATM/ATR inh),4-OHT,Inf_EV-A71,Imatinib Res_K562-STI-R/K562,PD184352 (MEKi),Phorbol myristate acetate,Metformin
TNIK_S640	HNRNPF_S104	6.44723e-08	4	Ang II,C17 (DYRK2i),Inf_EV-A71,Metformin,AZR3/H1975 cells,AZR4/H1975 cells,Imatinib Res_K562-STI-R/K562,PD184352 (MEKi),Trametinib
TNIK_S640	SMG9_S32	4.05563e-07	4	4-OHT,Inf_EV-A71,Metformin,Imatinib Res_K562-STI-R/K562,Lysophosphatidic acid/HB-EGF,PD184352 (MEKi),Phorbol myristate acetate,RSK1/2-RNAi
TNIK_S640	BCL2L13_S420	5.693e-07	4	Her2 Pos/Neg,RSK1/2-RNAi,Inf_EV-A71,AZR3/H1975 cells,AZR4/H1975 cells,Cyclin A (high/low),Metformin
TNIK_S640	KCTD12_S187	1.12636e-06	4	Ang II,4-OHT,Inf_EV-A71,Metformin,AZR3/H1975 cells,AZR4/H1975 cells,PD184352 (MEKi)
TNIK_S640	SPAG7_S114	1.54651e-06	4	Inf_EV-A71,AZR3/H1975 cells,AZR4/H1975 cells,Osimertinib+(AZR3/H1975),Osimertinib+(AZR4/H1975),RSK1/2-RNAi,Metformin
TNIK_S640	SART3_S10	2.10354e-06	4	Inf_EV-A71,Metformin,Lysophosphatidic acid/HB-EGF,Osimertinib+(AZR3/H1975),Phorbol myristate acetate
TNIK_S640	ARHGEF16_S227	2.10354e-06	4	Her2 Pos/Neg,Inf_EV-A71,Phorbol myristate acetate,Metformin
TNIK_S640	NUP35_T273	2.7486e-06	4	Her2 Pos/Neg,4-OHT,C17 (DYRK2i),Inf_EV-A71,Metformin,AZR3/H1975 cells,AZR4/H1975 cells
TNIK_S640	EPN1_S435	2.83589e-06	4	RSK1/2-RNAi,4-OHT,Inf_EV-A71,Metformin,AZR3/H1975 cells,AZR4/H1975 cells,PD184352 (MEKi),Trametinib
TNIK_S640	MEPCE_T213	3.68406e-06	4	Ang II,PP2A‐B56i_Mitosis,Inf_EV-A71,Metformin,Imatinib Res_K562-STI-R/K562,Phorbol myristate acetate
TNIK_S640	RBM34_S14	3.68406e-06	4	Ang II,VE-821 (ATM/ATR inh),Inf_EV-A71,Metformin,AZR3/H1975 cells,AZR4/H1975 cells,Crizotinib (RTKi),Imatinib Res_K562-STI-R/K562,RSK1/2-RNAi,Trametinib
TNIK_S640	PTMA_S9	5.02775e-06	4	VE-821 (ATM/ATR inh),Inf_EV-A71,Metformin,Osimertinib+(AZR3/H1975),Phorbol myristate acetate
TNIK_S640	RBM15_S294	6.48926e-06	4	PP2A‐B56i_Mitosis,4-OHT,Inf_EV-A71,Metformin,Crizotinib (RTKi),Imatinib Res_K562-STI-R/K562,Phorbol myristate acetate
TNIK_S640	ZNF687_S374	6.61716e-06	4	Ang II,Inf_EV-A71,Metformin,Crizotinib (RTKi),Phorbol myristate acetate
TNIK_S640	EXOSC9_S306	6.61716e-06	4	4-OHT,Inf_EV-A71,Metformin,AZR3/H1975 cells,AZR4/H1975 cells,Osimertinib+(AZR3/H1975)
TNIK_S640	PRPF40A_T373	8.64611e-06	4	Inf_EV-A71,Metformin,Crizotinib (RTKi),Osimertinib+(AZR3/H1975),RSK1/2-RNAi
TNIK_S640	ADNP_S953	1.12193e-05	4	RSK1/2-RNAi,4-OHT,Inf_EV-A71,Metformin,Imatinib Res_K562-STI-R/K562
TNIK_S640	BCL9L_S116	1.12193e-05	4	Ang II,Her2 Pos/Neg,Metformin,Osimertinib+(AZR3/H1975),Osimertinib+(AZR4/H1975),Phorbol myristate acetate
TNIK_S640	SRSF6_S297	1.44626e-05	4	Inf_EV-A71,Metformin,Crizotinib (RTKi),Lysophosphatidic acid/HB-EGF,Phorbol myristate acetate
TNIK_S640	ATN1_S77	2.35884e-05	4	Her2 Pos/Neg,VE-821 (ATM/ATR inh),Inf_EV-A71,Imatinib Res_K562-STI-R/K562,Metformin
TNIK_S640	PRRC2C_S779	2.35884e-05	4	4-OHT,Inf_EV-A71,Metformin,PD184352 (MEKi),Phorbol myristate acetate
TNIK_S640	FBL_S124	3.75919e-05	4	PP2A‐B56i_Mitosis,Metformin,AZR3/H1975 cells,AZR4/H1975 cells,Cyclin A (high/low),Osimertinib+(AZR3/H1975),Osimertinib+(AZR4/H1975),PD184352 (MEKi),RSK1/2-RNAi
TNIK_S640	MYBBP1A_S1159	5.86446e-05	4	Her2 Pos/Neg,Inf_EV-A71,Metformin,Imatinib Res_K562-STI-R/K562,RSK1/2-RNAi
TNIK_S640	LARP4_S722	7.27019e-05	4	RSK1/2-RNAi,4-OHT,Metformin,AZR3/H1975 cells,AZR4/H1975 cells,Crizotinib (RTKi),Osimertinib+(AZR3/H1975),Osimertinib+(AZR4/H1975),PD184352 (MEKi)
TNIK_S640	RIOK2_S332	0.000110175	4	Her2 Pos/Neg,Inf_EV-A71,Metformin,Imatinib Res_K562-STI-R/K562,Phorbol myristate acetate
TNIK_S640	CRYBG1_T525	0.000116292	4	Her2 Pos/Neg,Metformin,AZR3/H1975 cells,AZR4/H1975 cells,RSK1/2-RNAi
TNIK_S640	PALM3_S143	0.000141896	4	Crizotinib (RTKi),Inf_EV-A71,Metformin,Phorbol myristate acetate
TNIK_S640	ZBTB7A_S526	0.000164047	4	PP2A‐B56i_Mitosis,Inf_EV-A71,Metformin,Lysophosphatidic acid/HB-EGF,Osimertinib+(AZR3/H1975),Osimertinib+(AZR4/H1975)
TNIK_S640	TJP1_S617	0.000164047	4	RSK1/2-RNAi,4-OHT,Inf_EV-A71,Metformin,Imatinib Res_K562-STI-R/K562,Phorbol myristate acetate
TNIK_S640	TMX2_S211	0.000172181	4	Her2 Pos/Neg,4-OHT,AZR3/H1975 cells,Cyclin A (high/low),Osimertinib+(AZR3/H1975)
TNIK_S640	MACROH2A1_S173	0.000172181	4	VE-821 (ATM/ATR inh),Metformin,Cyclin A (high/low),Imatinib Res_K562-STI-R/K562
TNIK_S640	ASCC3_S2195	0.000207834	4	4-OHT,C17 (DYRK2i),Metformin,RSK1/2-RNAi
TNIK_S640	SRSF6_S295	0.000207834	4	Inf_EV-A71,Metformin,Crizotinib (RTKi),Phorbol myristate acetate
TNIK_S640	SON_S2129	0.000249618	4	Crizotinib (RTKi),Metformin,Osimertinib+(AZR3/H1975),Osimertinib+(AZR4/H1975),Phorbol myristate acetate
TNIK_S640	CABIN1_T2154	0.000249618	4	Ang II,4-OHT,Metformin,Trametinib
TNIK_S640	SPATS2L_S120	0.000249618	4	Metformin,Cyclin A (high/low),Osimertinib+(AZR3/H1975),Osimertinib+(AZR4/H1975),RSK1/2-RNAi
TNIK_S640	SMG6_T479	0.000298376	4	Ang II,Inf_EV-A71,Metformin,RSK1/2-RNAi
TNIK_S640	MAP4_S1151	0.000298376	4	PP2A‐B56i_Mitosis,Inf_EV-A71,Imatinib Res_K562-STI-R/K562,Metformin
TNIK_S640	ARAF_T181	0.000298376	4	Ang II,Crizotinib (RTKi),Her2 Pos/Neg,Metformin
TNIK_S640	NBN_S509	0.000298376	4	PP2A‐B56i_Mitosis,Her2 Pos/Neg,4-OHT,Metformin
TNIK_S640	CTR9_S970	0.00041399	4	Ang II,4-OHT,Inf_EV-A71,Metformin,AZR3/H1975 cells,AZR4/H1975 cells
TNIK_S640	PCM1_S960	0.000420635	4	Ang II,4-OHT,Metformin,Imatinib Res_K562-STI-R/K562,RSK1/2-RNAi
TNIK_S640	NPM1_S243	0.000496283	4	PP2A‐B56i_Mitosis,RSK1/2-RNAi,Metformin,AZR3/H1975 cells,Crizotinib (RTKi),Cyclin A (high/low)
TNIK_S640	PEX14_S232	0.000496283	4	4-OHT,C17 (DYRK2i),Metformin,PD184352 (MEKi)
TNIK_S640	MOV10_S969	0.000583211	4	4-OHT,Metformin,PD184352 (MEKi),Phorbol myristate acetate
TNIK_S640	ZSWIM8_S53	0.000691237	4	Ang II,Inf_EV-A71,Metformin,PD184352 (MEKi),RSK1/2-RNAi,Trametinib
TNIK_S640	PRCC_S209	0.000925659	4	Ang II,Her2 Pos/Neg,PD184352 (MEKi),Phorbol myristate acetate
TNIK_S640	SVIL_S221	0.000925659	4	4-OHT,AZR3/H1975 cells,AZR4/H1975 cells,PD184352 (MEKi),Trametinib,Metformin
TNIK_S640	SSB_S92	0.000925659	4	Crizotinib (RTKi),Metformin,Cyclin A (high/low),PD184352 (MEKi),RSK1/2-RNAi
TNIK_S640	YJU2_S211	0.00104195	4	Ang II,Crizotinib (RTKi),4-OHT,Inf_EV-A71,AZR3/H1975 cells,AZR4/H1975 cells,Osimertinib+(AZR3/H1975),Osimertinib+(AZR4/H1975),PD184352 (MEKi),Phorbol myristate acetate
TNIK_S640	CRTC2_S433	0.0010723	4	VE-821 (ATM/ATR inh),Metformin,AZR3/H1975 cells,AZR4/H1975 cells,Trametinib
TNIK_S640	CCNH_T315	0.0010723	4	Inf_EV-A71,Lysophosphatidic acid/HB-EGF,Phorbol myristate acetate,Metformin
TNIK_S640	VPS26A_S315	0.00123815	4	PP2A‐B56i_Mitosis,Inf_EV-A71,Cyclin A (high/low),Metformin
TNIK_S640	MAP1B_S1260	0.00131004	4	Ang II,PP2A‐B56i_Mitosis,4-OHT,Inf_EV-A71,PD184352 (MEKi),Phorbol myristate acetate
TNIK_S640	TPR_S2155	0.00150405	4	Ang II,Her2 Pos/Neg,VE-821 (ATM/ATR inh),4-OHT,Inf_EV-A71,Metformin,AZR3/H1975 cells,AZR4/H1975 cells,Crizotinib (RTKi),PD184352 (MEKi)
TNIK_S640	MYO5A_S600	0.00163556	4	Crizotinib (RTKi),4-OHT,Metformin,Cyclin A (high/low),RSK1/2-RNAi
TNIK_S640	SRRM2_S377	0.00174269	4	4-OHT,Inf_EV-A71,Metformin,Lysophosphatidic acid/HB-EGF,Osimertinib+(AZR3/H1975),Osimertinib+(AZR4/H1975),Phorbol myristate acetate
TNIK_S640	CEP170_T914	0.00185985	4	4-OHT,Metformin,RSK1/2-RNAi
TNIK_S640	SRRM2_T856	0.00187155	4	4-OHT,Metformin,Lysophosphatidic acid/HB-EGF,RSK1/2-RNAi
TNIK_S640	DENND4C_S1184	0.00187155	4	Ang II,Her2 Pos/Neg,Metformin,AZR3/H1975 cells,Crizotinib (RTKi)
TNIK_S640	EPS15_S814	0.00187155	4	Ang II,4-OHT,Metformin,AZR3/H1975 cells,AZR4/H1975 cells,PD184352 (MEKi),RSK1/2-RNAi,Trametinib
TNIK_S640	NUCKS1_S19	0.00205314	4	Ang II,Inf_EV-A71,Metformin,Imatinib Res_K562-STI-R/K562,Phorbol myristate acetate
TNIK_S640	RPL3_S13	0.0020665	4	PP2A‐B56i_Mitosis,4-OHT,Metformin,Cyclin A (high/low)
TNIK_S640	OSTM1_T324	0.0020665	4	4-OHT,Metformin,Imatinib Res_K562-STI-R/K562
TNIK_S640	AHNAK2_S1418	0.0020665	4	4-OHT,Metformin,Osimertinib+(AZR3/H1975)
TNIK_S640	AHNAK2_S2243	0.0020665	4	4-OHT,Metformin,Osimertinib+(AZR3/H1975)
TNIK_S640	AHNAK2_S4388	0.0020665	4	4-OHT,Metformin,Osimertinib+(AZR3/H1975)
TNIK_S640	SP100_S180	0.0020665	4	4-OHT,Imatinib Res_K562-STI-R/K562,RSK1/2-RNAi
TNIK_S640	GINS2_S179	0.0020665	4	Metformin,Imatinib Res_K562-STI-R/K562,Phorbol myristate acetate
TNIK_S640	HUWE1_S2888	0.00213559	4	Metformin,Crizotinib (RTKi),Imatinib Res_K562-STI-R/K562,Phorbol myristate acetate,RSK1/2-RNAi
TNIK_S640	EDC4_S6	0.0022899	4	4-OHT,Osimertinib+(AZR3/H1975),PD184352 (MEKi),RSK1/2-RNAi
TNIK_S640	PRKCQ_S695	0.0022899	4	Metformin,Imatinib Res_K562-STI-R/K562,RSK1/2-RNAi
TNIK_S640	NHSL1_S1276	0.00253094	4	4-OHT,Metformin,Trametinib
TNIK_S640	ULK1_S467	0.00253094	4	Ang II,4-OHT,Crizotinib (RTKi),Imatinib Res_K562-STI-R/K562
TNIK_S640	JCAD_S755	0.00253094	4	Ang II,4-OHT,Lysophosphatidic acid/HB-EGF
TNIK_S640	STRN4_S53	0.00253094	4	Ang II,4-OHT,Phorbol myristate acetate
TNIK_S640	POM121_S396	0.00253094	4	4-OHT,Metformin,Crizotinib (RTKi)
TNIK_S640	BOD1L1_S1077	0.00275848	4	PP2A‐B56i_Mitosis,Metformin,Crizotinib (RTKi),PD184352 (MEKi),Trametinib
TNIK_S640	ZNF185_S465	0.00275848	4	PP2A‐B56i_Mitosis,Metformin,Crizotinib (RTKi),Osimertinib+(AZR3/H1975),Osimertinib+(AZR4/H1975),PD184352 (MEKi)
TNIK_S640	TSSC4_S321	0.00279053	4	Cyclin A (high/low),Imatinib Res_K562-STI-R/K562,Osimertinib+(AZR3/H1975),Osimertinib+(AZR4/H1975)
TNIK_S640	CMTR1_S66	0.00279053	4	Ang II,Metformin,Phorbol myristate acetate
TNIK_S640	UBTF_S638	0.00279053	4	Metformin,AZR3/H1975 cells,AZR4/H1975 cells,Imatinib Res_K562-STI-R/K562
TNIK_S640	PPP1R14A_S128	0.00306958	4	Metformin,Imatinib Res_K562-STI-R/K562,Phorbol myristate acetate
TNIK_S640	TOP2A_S1495	0.00306958	4	PP2A‐B56i_Mitosis,RSK1/2-RNAi,Crizotinib (RTKi),Cyclin A (high/low)
TNIK_S640	PFAS_S569	0.00306958	4	VE-821 (ATM/ATR inh),4-OHT,Cyclin A (high/low),RSK1/2-RNAi
TNIK_S640	TSSC4_S143	0.00306958	4	Ang II,Crizotinib (RTKi),Phorbol myristate acetate
TNIK_S640	ADD2_S699	0.00306958	4	Ang II,Lysophosphatidic acid/HB-EGF,Phorbol myristate acetate
TNIK_S640	GJA1_S365	0.00336905	4	RSK1/2-RNAi,4-OHT,Phorbol myristate acetate
TNIK_S640	MYCBP2_S2687	0.00336905	4	Ang II,4-OHT,Crizotinib (RTKi)
TNIK_S640	ITPRID2_S591	0.00368991	4	PP2A‐B56i_Mitosis,4-OHT,Metformin
TNIK_S640	RAI14_S512	0.00368991	4	4-OHT,Metformin,Crizotinib (RTKi)
TNIK_S640	ZNF219_S698	0.00368991	4	Crizotinib (RTKi),Phorbol myristate acetate,Metformin
TNIK_S640	MAP1B_T1270	0.00403316	4	Crizotinib (RTKi),4-OHT,Metformin
TNIK_S640	SH3PXD2A_S567	0.00403316	4	Crizotinib (RTKi),Metformin,PD184352 (MEKi)
TNIK_S640	STAG2_S1064	0.00412214	4	Her2 Pos/Neg,Inf_EV-A71,Imatinib Res_K562-STI-R/K562,Phorbol myristate acetate,Metformin
TNIK_S640	RIOK2_S385	0.00446764	4	Ang II,Inf_EV-A71,Imatinib Res_K562-STI-R/K562,Metformin
TNIK_S640	MAP1B_S1256	0.00446764	4	Ang II,4-OHT,Lysophosphatidic acid/HB-EGF,Osimertinib+(AZR4/H1975),Phorbol myristate acetate,RSK1/2-RNAi
TNIK_S640	TOP2B_S1526	0.00450665	4	Her2 Pos/Neg,4-OHT,Inf_EV-A71,Metformin,Phorbol myristate acetate
TNIK_S640	PAICS_S27	0.00450665	4	Her2 Pos/Neg,VE-821 (ATM/ATR inh),Inf_EV-A71,Metformin,PD184352 (MEKi),Phorbol myristate acetate,RSK1/2-RNAi
TNIK_S640	SRRM2_S2407	0.00470462	4	4-OHT,Inf_EV-A71,Metformin,Phorbol myristate acetate
TNIK_S640	RBM14_S220	0.0047909	4	4-OHT,C17 (DYRK2i),Phorbol myristate acetate
TNIK_S640	PSMD1_T273	0.00501114	4	RSK1/2-RNAi,4-OHT,Metformin,AZR3/H1975 cells
TNIK_S640	SDE2_S278	0.00501114	4	Inf_EV-A71,Kenpaullone,Osimertinib+(AZR3/H1975),RSK1/2-RNAi
TNIK_S640	NEK4_S661	0.0052075	4	Metformin,Crizotinib (RTKi),PD184352 (MEKi),RSK1/2-RNAi
TNIK_S640	MYO18A_S1067	0.0056507	4	4-OHT,AZR3/H1975 cells,AZR4/H1975 cells,Crizotinib (RTKi)
TNIK_S640	WASHC2A_S802	0.0056507	4	AZR3/H1975 cells,AZR4/H1975 cells,Crizotinib (RTKi),Phorbol myristate acetate
TNIK_S640	AFF4_S180	0.0056507	4	Crizotinib (RTKi),Phorbol myristate acetate,Metformin
TNIK_S640	NAV2_S311	0.00662131	4	Ang II,Osimertinib+(AZR3/H1975),Osimertinib+(AZR4/H1975),Phorbol myristate acetate
TNIK_S640	PRRC2A_S380	0.00776722	4	Ang II,4-OHT,Metformin,Crizotinib (RTKi),Imatinib Res_K562-STI-R/K562
TNIK_S640	LMNA_S414	0.00804814	4	Ang II,Her2 Pos/Neg,Inf_EV-A71,Metformin,Crizotinib (RTKi)
TNIK_S640	LEO1_S300	0.00881202	4	Inf_EV-A71,Metformin,Imatinib Res_K562-STI-R/K562,Kenpaullone,Phorbol myristate acetate
TNIK_S640	MAP1B_T1067	0.0089319	4	Metformin,PD184352 (MEKi),Phorbol myristate acetate,RSK1/2-RNAi
TNIK_S640	BMP2K_S1031	0.0116737	4	Ang II,4-OHT,Inf_EV-A71,Metformin
TNIK_S640	FOXK1_S243	0.014367	4	Ang II,4-OHT,Metformin
TNIK_S640	SRRM2_S2692	0.0157212	4	RSK1/2-RNAi,4-OHT,C17 (DYRK2i),Inf_EV-A71,Metformin,Imatinib Res_K562-STI-R/K562
TNIK_S640	SRRM2_S2694	0.0178484	4	RSK1/2-RNAi,4-OHT,C17 (DYRK2i),Inf_EV-A71,Metformin,Imatinib Res_K562-STI-R/K562
TNIK_S640	DBN1_T335	0.0191098	4	Crizotinib (RTKi),Metformin,Imatinib Res_K562-STI-R/K562,Phorbol myristate acetate
TNIK_S640	ZC3H7B_S217	0.0219704	4	Ang II,AZR3/H1975 cells,AZR4/H1975 cells,Crizotinib (RTKi)
TNIK_S640	INCENP_S148	0.0258157	4	Ang II,RSK1/2-RNAi,Imatinib Res_K562-STI-R/K562,Phorbol myristate acetate
TNIK_S640	CHAF1B_S458	0.0297211	4	Ang II,Crizotinib (RTKi),Metformin,PD184352 (MEKi)
TNIK_S640	SH3BP5L_S343	0.0340215	4	4-OHT,Metformin,AZR3/H1975 cells,RSK1/2-RNAi
TNIK_S640	VIRMA_S138	0.0340215	4	Crizotinib (RTKi),PD184352 (MEKi),Phorbol myristate acetate,Metformin
TNIK_S640	SMARCAD1_S127	0.0396983	4	Inf_EV-A71,Metformin,Imatinib Res_K562-STI-R/K562,Lysophosphatidic acid/HB-EGF

## Sheet: TNIK_S640_UDDU
TNIK site	Co-regulated_PsOps	FET p-Value	UDDU Frequency	EXP_code
TNIK_S640	PLEKHA5_S855	6.37698e-08	12	Ang II,Her2 Pos/Neg,Metformin,AZR3/H1975 cells,Osimertinib+(AZR3/H1975),Osimertinib+(AZR4/H1975),Phorbol myristate acetate
TNIK_S640	BCL9L_S975	8.54515e-07	12	Ang II,Her2 Pos/Neg,Metformin,Phorbol myristate acetate
TNIK_S640	CAVIN2_S293	1.80813e-06	12	Ang II,Her2 Pos/Neg,4-OHT,C17 (DYRK2i),AZR3/H1975 cells,AZR4/H1975 cells,Osimertinib+(AZR3/H1975),Osimertinib+(AZR4/H1975)
TNIK_S640	NSD2_T115	2.87218e-05	12	Ang II,Her2 Pos/Neg,Metformin,Crizotinib (RTKi)
TNIK_S640	MKI67_S827	7.4559e-07	11	Her2 Pos/Neg,Metformin,Osimertinib+(AZR3/H1975),Osimertinib+(AZR4/H1975),PD184352 (MEKi)
TNIK_S640	CWC22_S866	4.77111e-07	10	Ang II,Her2 Pos/Neg,Metformin,Crizotinib (RTKi)
TNIK_S640	NECTIN3_S465	1.85163e-06	10	Her2 Pos/Neg,4-OHT,AZR3/H1975 cells,AZR4/H1975 cells,Osimertinib+(AZR3/H1975),Osimertinib+(AZR4/H1975)
TNIK_S640	CDCA3_S29	0.000100383	10	Ang II,PP2A‐B56i_Mitosis,C17 (DYRK2i),Metformin,Osimertinib+(AZR3/H1975),Osimertinib+(AZR4/H1975)
TNIK_S640	CAVIN2_S370	1.14186e-06	9	Her2 Pos/Neg,4-OHT,Osimertinib+(AZR3/H1975),Osimertinib+(AZR4/H1975)
TNIK_S640	RANBP2_T2613	2.23082e-06	9	Her2 Pos/Neg,Metformin,PD184352 (MEKi)
TNIK_S640	TGIF2_S153	9.3989e-06	9	PP2A‐B56i_Mitosis,Her2 Pos/Neg,RSK1/2-RNAi,Metformin
TNIK_S640	SETD2_S676	4.62055e-06	8	Her2 Pos/Neg,Metformin,RSK1/2-RNAi
TNIK_S640	SETD2_S130	5.67668e-06	8	Crizotinib (RTKi),Her2 Pos/Neg,Metformin
TNIK_S640	ZC3HAV1_S302	1.02148e-05	8	RSK1/2-RNAi,VE-821 (ATM/ATR inh),Metformin,Phorbol myristate acetate
TNIK_S640	NCOR2_S1479	1.23101e-05	8	VE-821 (ATM/ATR inh),Metformin,Trametinib
TNIK_S640	PRKAG2_S196	2.26661e-05	8	Her2 Pos/Neg,Metformin,Cyclin A (high/low),Lysophosphatidic acid/HB-EGF
TNIK_S640	CDCA3_S199	8.87179e-05	8	Metformin,Imatinib Res_K562-STI-R/K562,Osimertinib+(AZR3/H1975),Osimertinib+(AZR4/H1975),Trametinib
TNIK_S640	NOLC1_S698	0.000369564	8	Her2 Pos/Neg,Imatinib Res_K562-STI-R/K562,Kenpaullone,Phorbol myristate acetate
TNIK_S640	PDCD4_S94	0.0022726	8	PP2A‐B56i_Mitosis,4-OHT,Metformin,Imatinib Res_K562-STI-R/K562,Phorbol myristate acetate,RSK1/2-RNAi
TNIK_S640	UTP14A_S52	2.7595e-05	7	PP2A‐B56i_Mitosis,Metformin,Cyclin A (high/low)
TNIK_S640	IQCB1_S572	3.88606e-05	7	Ang II,Her2 Pos/Neg,Metformin
TNIK_S640	PBK_T9	5.38569e-05	7	Crizotinib (RTKi),Metformin,AZR3/H1975 cells
TNIK_S640	CDCA5_S209	8.55356e-05	7	RSK1/2-RNAi,Metformin,Phorbol myristate acetate
TNIK_S640	BOD1L1_S3019	0.000292142	7	Her2 Pos/Neg,Metformin,PD184352 (MEKi)
TNIK_S640	HCFC1_S2019	0.000344684	7	PP2A‐B56i_Mitosis,Metformin,Crizotinib (RTKi),RSK1/2-RNAi
TNIK_S640	STIM1_S660	0.00244266	7	Metformin,Crizotinib (RTKi),Osimertinib+(AZR3/H1975),Osimertinib+(AZR4/H1975),Trametinib
TNIK_S640	RPS6_S242	0.0162781	7	4-OHT,Metformin,Crizotinib (RTKi),Lysophosphatidic acid/HB-EGF,Phorbol myristate acetate
TNIK_S640	ANKRD26_S631	5.92975e-06	6.5	Ang II,Her2 Pos/Neg,Metformin,AZR3/H1975 cells,Cyclin A (high/low),Osimertinib+(AZR3/H1975)
TNIK_S640	UPF3B_T169	2.39664e-05	6	PP2A‐B56i_Mitosis,RSK1/2-RNAi,Metformin,AZR3/H1975 cells,AZR4/H1975 cells,Osimertinib+(AZR3/H1975),Osimertinib+(AZR4/H1975),Phorbol myristate acetate
TNIK_S640	TMEM94_S801	9.68116e-05	6	Ang II,Her2 Pos/Neg,Metformin
TNIK_S640	HIVEP3_S2034	0.000112947	6	Her2 Pos/Neg,Metformin,RSK1/2-RNAi
TNIK_S640	CAVIN1_S203	0.000131263	6	Her2 Pos/Neg,4-OHT,Lysophosphatidic acid/HB-EGF
TNIK_S640	APBB1IP_S526	0.000131263	6	Her2 Pos/Neg,Imatinib Res_K562-STI-R/K562,Lysophosphatidic acid/HB-EGF
TNIK_S640	TCOF1_S475	0.000151988	6	Her2 Pos/Neg,Lysophosphatidic acid/HB-EGF,Phorbol myristate acetate
TNIK_S640	CCDC88A_S1675	0.000151988	6	Her2 Pos/Neg,Metformin,Osimertinib+(AZR3/H1975)
TNIK_S640	SIK2_S534	0.000175371	6	Metformin,AZR3/H1975 cells,Trametinib
TNIK_S640	ZBTB47_T390	0.000201677	6	Crizotinib (RTKi),Her2 Pos/Neg,Metformin
TNIK_S640	MAP2K2_S306	0.00023119	6	Crizotinib (RTKi),Metformin,Lysophosphatidic acid/HB-EGF
TNIK_S640	MCM2_S381	0.000301085	6	Her2 Pos/Neg,VE-821 (ATM/ATR inh),Phorbol myristate acetate
TNIK_S640	ARID1A_S1600	0.000342142	6	Crizotinib (RTKi),Metformin,PD184352 (MEKi),RSK1/2-RNAi
TNIK_S640	ZFAND3_S124	0.000970131	6	PP2A‐B56i_Mitosis,Her2 Pos/Neg,Metformin
TNIK_S640	IRS2_T527	0.000994434	6	PP2A‐B56i_Mitosis,Crizotinib (RTKi),VE-821 (ATM/ATR inh),Metformin,RSK1/2-RNAi
TNIK_S640	SSR3_S105	0.00370193	6	Crizotinib (RTKi),Osimertinib+(AZR3/H1975),Osimertinib+(AZR4/H1975),Phorbol myristate acetate,Metformin
TNIK_S640	ZNF703_S252	5.1361e-06	5.5	Her2 Pos/Neg,RSK1/2-RNAi,Metformin,Cyclin A (high/low)
TNIK_S640	OTUD7B_T547	0.000611407	5	Metformin,Crizotinib (RTKi),Trametinib
TNIK_S640	CLSPN_S723	0.000611407	5	C17 (DYRK2i),Metformin,Imatinib Res_K562-STI-R/K562
TNIK_S640	MSL1_S205	0.000611407	5	Metformin,Phorbol myristate acetate,RSK1/2-RNAi
TNIK_S640	ATP1A1_Y260	0.000689793	5	RSK1/2-RNAi,Cyclin A (high/low),Osimertinib+(AZR3/H1975),Osimertinib+(AZR4/H1975)
TNIK_S640	PLCL2_S17	0.000776017	5	RSK1/2-RNAi,C17 (DYRK2i),Metformin
TNIK_S640	CEP170B_S711	0.000870653	5	Metformin,Crizotinib (RTKi),Trametinib
TNIK_S640	PHIP_T1480	0.00134576	5	PP2A‐B56i_Mitosis,Metformin,Crizotinib (RTKi)
TNIK_S640	HSPA8_S254	0.00184296	5	Crizotinib (RTKi),Osimertinib+(AZR3/H1975),Osimertinib+(AZR4/H1975),Phorbol myristate acetate,Metformin
TNIK_S640	PTPRK_T854	0.00237188	5	Ang II,Metformin,Osimertinib+(AZR3/H1975),PD184352 (MEKi)
TNIK_S640	PLXDC2_S506	0.00468986	5	RSK1/2-RNAi,4-OHT,Metformin,Phorbol myristate acetate
TNIK_S640	LPIN2_S106	0.00636385	5	Crizotinib (RTKi),Metformin,Osimertinib+(AZR3/H1975),Osimertinib+(AZR4/H1975),RSK1/2-RNAi
TNIK_S640	EIF4G1_S1194	0.0120504	5	Ang II,PP2A‐B56i_Mitosis,Metformin,Osimertinib+(AZR3/H1975)
TNIK_S640	AHNAK_T2845	5.27838e-05	4.5	Her2 Pos/Neg,Metformin,Osimertinib+(AZR3/H1975),Osimertinib+(AZR4/H1975),Trametinib
TNIK_S640	ATRX_S1061	0.000563684	4.5	Ang II,Metformin,AZR3/H1975 cells,AZR4/H1975 cells,PD184352 (MEKi),Phorbol myristate acetate
TNIK_S640	MSH6_S256	0.00065801	4.5	Her2 Pos/Neg,Metformin,Lysophosphatidic acid/HB-EGF,Phorbol myristate acetate
TNIK_S640	RBMX_S328	0.000682758	4	PP2A‐B56i_Mitosis,C17 (DYRK2i),Metformin,AZR3/H1975 cells,AZR4/H1975 cells,Phorbol myristate acetate
TNIK_S640	MELK_S529	0.000682758	4	C17 (DYRK2i),Metformin,Cyclin A (high/low),Osimertinib+(AZR3/H1975)
TNIK_S640	ABL1_Y185	0.0020665	4	Imatinib Res_K562-STI-R/K562,Lysophosphatidic acid/HB-EGF,Osimertinib+(AZR3/H1975),Osimertinib+(AZR4/H1975)
TNIK_S640	HYCC1_S415	0.0022899	4	RSK1/2-RNAi,Metformin,Trametinib
TNIK_S640	PRKCQ_S685	0.00253094	4	Imatinib Res_K562-STI-R/K562,PD184352 (MEKi),Phorbol myristate acetate
TNIK_S640	ADGRG6_S1189	0.00253094	4	Metformin,Cyclin A (high/low),Osimertinib+(AZR3/H1975),Osimertinib+(AZR4/H1975)
TNIK_S640	MIS18BP1_S1104	0.00279053	4	PP2A‐B56i_Mitosis,VE-821 (ATM/ATR inh),Metformin,Cyclin A (high/low)
TNIK_S640	CEP170B_S512	0.00336905	4	Metformin,Crizotinib (RTKi),Trametinib
TNIK_S640	EMSY_S168	0.00368991	4	Ang II,RSK1/2-RNAi,Crizotinib (RTKi)
TNIK_S640	SLC12A2_S994	0.00368991	4	RSK1/2-RNAi,Phorbol myristate acetate,Metformin
TNIK_S640	KMT2D_S4822	0.00368991	4	Crizotinib (RTKi),PD184352 (MEKi),RSK1/2-RNAi,Metformin
TNIK_S640	EIF4ENIF1_S670	0.00403316	4	Ang II,VE-821 (ATM/ATR inh),Osimertinib+(AZR3/H1975),Osimertinib+(AZR4/H1975)
TNIK_S640	ARHGAP29_S930	0.00612159	4	Metformin,Cyclin A (high/low),Osimertinib+(AZR3/H1975)
TNIK_S640	CDCA3_T212	0.0070702	4	VE-821 (ATM/ATR inh),Imatinib Res_K562-STI-R/K562,Trametinib,Metformin
TNIK_S640	RGL3_S569	0.00771188	4	Metformin,Crizotinib (RTKi),Trametinib
TNIK_S640	MAP3K20_S687	0.00954554	4	Ang II,VE-821 (ATM/ATR inh),C17 (DYRK2i),Metformin
TNIK_S640	SLC12A6_S32	0.0104935	4	Crizotinib (RTKi),VE-821 (ATM/ATR inh),Metformin,RSK1/2-RNAi
TNIK_S640	RPS6_S247	0.0494875	4	C17 (DYRK2i),Metformin,Crizotinib (RTKi),Phorbol myristate acetate

## Sheet: TNIK_S680_UUDD
TNIK site	Co-regulated_PsOps	FET p-Value	UUDD Frequency	EXP_code
TNIK_S680	FXR2_S603	6.66373e-11	27	COR1/H1975 cells,Hypoxia,Phorbol myristate acetate,siSIK2,4-OHT,Inf_EV-A71,Metformin,Imatinib Res_K562-STI-R/K562,Lysophosphatidic acid
TNIK_S680	TNIK_S678	2.74781e-12	22	PP2A‐B56i_Mitosis,Crizotinib (RTKi),Hypoxia,Inf_EV-A71,Metformin,Ang II,Etoposide,Imatinib Res_K562-STI-R/K562,RSK1/2-RNAi
TNIK_S680	HIRIP3_S159	1.36025e-08	22	PP2A‐B56i_Mitosis,Hypoxia,Inf_EV-A71,Gefitinib (EGFRi)
TNIK_S680	TRIM24_S1025	1.93156e-07	22	Hypoxia,Inf_EV-A71,Metformin,Imatinib Res_K562-STI-R/K562
TNIK_S680	HIRIP3_S160	4.44127e-08	21	Hypoxia,Inf_EV-A71,Gefitinib (EGFRi)
TNIK_S680	ERCC5_S384	1.26332e-11	20	Hypoxia,4-OHT,Inf_EV-A71,Metformin,Ang II,Crizotinib (RTKi),Etoposide,Imatinib Res_K562-STI-R/K562,Lysophosphatidic acid
TNIK_S680	XPC_S397	2.12219e-08	20	Hypoxia,Inf_EV-A71,Ang II
TNIK_S680	XPC_S399	1.79251e-07	20	Hypoxia,Inf_EV-A71,Ang II
TNIK_S680	XPC_S398	2.30466e-07	20	Hypoxia,Inf_EV-A71,Ang II
TNIK_S680	SRRM2_S1601	2.47669e-07	19	Hypoxia,Inf_EV-A71,Crizotinib (RTKi),Gefitinib (EGFRi),Imatinib Res_K562-STI-R/K562
TNIK_S680	PRP4K_S292	4.23521e-07	19	Hypoxia,Inf_Salmonella,siSIK2,Crizotinib (RTKi),Lysophosphatidic acid,Metformin
TNIK_S680	TOP2A_S1474	6.2031e-06	19	Hypoxia,Inf_EV-A71,Ang II,Imatinib Res_K562-STI-R/K562
TNIK_S680	ARHGEF11_S663	2.98586e-09	18	4-OHT,Inf_EV-A71,Metformin,RSK1/2-RNAi
TNIK_S680	IGF2BP3_S184	6.51263e-07	18	Hypoxia,Phorbol myristate acetate,Inf_EV-A71,Imatinib Res_K562-STI-R/K562,Metformin
TNIK_S680	RAB12_S21	2.81956e-06	18	COR1/H1975 cells,COR10/H1975 cells,Hypoxia,Inf_EV-A71,Gefitinib (EGFRi),C17 (DYRK2i)
TNIK_S680	TMPO_S184	1.65073e-05	18	Hypoxia,Inf_Salmonella,siSIK2,Inf_EV-A71,Metformin,Etoposide,Imatinib Res_K562-STI-R/K562
TNIK_S680	PHLDB1_S443	7.93322e-09	17	Hypoxia,Inf_EV-A71,Metformin,Crizotinib (RTKi)
TNIK_S680	TASOR_S633	5.15277e-08	17	Hypoxia,4-OHT,Inf_EV-A71
TNIK_S680	SLC1A5_S535	5.29074e-08	17	Inf_Salmonella,siSIK2,Inf_EV-A71,Metformin,Gefitinib (EGFRi),RSK1/2-RNAi,C17 (DYRK2i)
TNIK_S680	PXN_S303	7.10844e-08	17	COR1/H1975 cells,4-OHT,Inf_EV-A71,Metformin,Etoposide,Lysophosphatidic acid,RSK1/2-RNAi
TNIK_S680	CTNNA1_S655	1.67016e-07	17	siSIK2,Inf_EV-A71,Metformin,Etoposide,Gefitinib (EGFRi)
TNIK_S680	MEPCE_S152	2.32987e-07	17	PP2A‐B56i_Mitosis,4-OHT,Inf_EV-A71,Metformin,RSK1/2-RNAi
TNIK_S680	MYCBP2_S181	1.04013e-06	17	Hypoxia,Inf_Salmonella,siSIK2,Crizotinib (RTKi),Etoposide
TNIK_S680	LARP1_S225	2.72401e-06	17	Hypoxia,Inf_Salmonella,Inf_EV-A71,Gefitinib (EGFRi)
TNIK_S680	PRP4K_S144	6.13834e-06	17	Hypoxia,4-OHT,Imatinib Res_K562-STI-R/K562,Metformin
TNIK_S680	RBM15_S292	7.30999e-08	16	PP2A‐B56i_Mitosis,4-OHT,Inf_EV-A71,Metformin,Imatinib Res_K562-STI-R/K562
TNIK_S680	SRRM2_S456	6.47621e-07	16	Hypoxia,Inf_Salmonella,siSIK2,Inf_EV-A71,Metformin
TNIK_S680	ASAP1_S1008	7.67379e-07	16	Hypoxia,Inf_EV-A71,Metformin
TNIK_S680	UBR4_S2718	4.32747e-06	16	Hypoxia,Metformin,Imatinib Res_K562-STI-R/K562,RSK1/2-RNAi
TNIK_S680	LURAP1_S213	2.0958e-08	15	Hypoxia,Inf_EV-A71,RSK1/2-RNAi
TNIK_S680	ZNF638_S128	2.48736e-07	15	Hypoxia,Inf_EV-A71,Metformin,Imatinib Res_K562-STI-R/K562
TNIK_S680	KAT7_S100	4.24138e-07	15	Phorbol myristate acetate,Inf_EV-A71,Metformin,Crizotinib (RTKi),Imatinib Res_K562-STI-R/K562
TNIK_S680	KAT7_S99	4.24138e-07	15	Phorbol myristate acetate,Inf_EV-A71,Metformin,Etoposide,Imatinib Res_K562-STI-R/K562
TNIK_S680	EIF5B_S214	8.51826e-07	15	Hypoxia,Phorbol myristate acetate,4-OHT,Inf_EV-A71,Metformin,Imatinib Res_K562-STI-R/K562,Lysophosphatidic acid,RSK1/2-RNAi
TNIK_S680	PTPN12_S673	1.48148e-06	15	Phorbol myristate acetate,4-OHT,Inf_EV-A71,Metformin,Gefitinib (EGFRi),Lysophosphatidic acid,RSK1/2-RNAi
TNIK_S680	CLASP2_S370	1.87788e-06	15	PP2A‐B56i_Mitosis,COR1/H1975 cells,COR10/H1975 cells,Phorbol myristate acetate,4-OHT,Inf_EV-A71,Metformin,Imatinib Res_K562-STI-R/K562,RSK1/2-RNAi
TNIK_S680	FXR2_S601	3.1907e-11	14.5	Hypoxia,siSIK2,4-OHT,Inf_EV-A71,Metformin,Imatinib Res_K562-STI-R/K562,Lysophosphatidic acid,RSK1/2-RNAi
TNIK_S680	EIF2AK3_S715	3.44645e-06	14	COR1/H1975 cells,Phorbol myristate acetate,4-OHT,Inf_EV-A71,Crizotinib (RTKi),Metformin
TNIK_S680	RRBP1_S615	1.75596e-08	14	Hypoxia,Inf_EV-A71,Etoposide,RSK1/2-RNAi,Metformin
TNIK_S680	LATS1_S613	1.24411e-07	14	Inf_Salmonella,siSIK2,Inf_EV-A71,Metformin,RSK1/2-RNAi
TNIK_S680	RANBP3_S126	1.25993e-07	14	Inf_EV-A71,Metformin,Imatinib Res_K562-STI-R/K562,NGF
TNIK_S680	SASH1_S821	1.25993e-07	14	4-OHT,Inf_EV-A71,Metformin,RSK1/2-RNAi
TNIK_S680	INO80B_S127	1.67807e-07	14	Inf_EV-A71,Metformin,Etoposide,C17 (DYRK2i)
TNIK_S680	EIF4E2_S13	4.97839e-07	14	Inf_EV-A71,Crizotinib (RTKi),RSK1/2-RNAi,Metformin
TNIK_S680	LARP6_S447	6.44546e-07	14	Crizotinib (RTKi),Inf_EV-A71,Ang II,Etoposide,Lysophosphatidic acid,Metformin
TNIK_S680	TBC1D25_S506	6.44546e-07	14	COR1/H1975 cells,4-OHT,Inf_EV-A71,Metformin,RSK1/2-RNAi
TNIK_S680	RMI1_S284	8.30295e-07	14	Crizotinib (RTKi),Phorbol myristate acetate,Inf_EV-A71,Metformin
TNIK_S680	USP10_S576	1.35815e-06	14	4-OHT,Inf_EV-A71,Metformin,Imatinib Res_K562-STI-R/K562,RSK1/2-RNAi
TNIK_S680	ABL1_S569	2.74776e-06	14	Inf_EV-A71,Lysophosphatidic acid,RSK1/2-RNAi,C17 (DYRK2i),Metformin
TNIK_S680	ZC3HC1_S407	4.3058e-06	14	Inf_EV-A71,Metformin,Crizotinib (RTKi),Imatinib Res_K562-STI-R/K562
TNIK_S680	RFFL_S232	4.3058e-06	14	Inf_EV-A71,Metformin,Etoposide,Lysophosphatidic acid
TNIK_S680	LYSMD1_S99	4.3058e-06	14	COR1/H1975 cells,COR10/H1975 cells,Hypoxia,Crizotinib (RTKi),RSK1/2-RNAi,Metformin
TNIK_S680	WWP2_S211	1.24058e-05	14	Hypoxia,Inf_EV-A71,Ang II,Etoposide,Metformin
TNIK_S680	MAP1B_S1965	2.24882e-05	14	Inf_Salmonella,siSIK2,4-OHT,Inf_EV-A71,Etoposide,Lysophosphatidic acid,RSK1/2-RNAi,Metformin
TNIK_S680	LRRFIP2_S328	5.71329e-05	14	PP2A‐B56i_Mitosis,4-OHT,Inf_EV-A71,Etoposide,Imatinib Res_K562-STI-R/K562,Lysophosphatidic acid,Metformin
TNIK_S680	PEX1_S1211	2.2039e-09	13.5	Hypoxia,Rapamycin,4-OHT,Inf_EV-A71,Metformin,Imatinib Res_K562-STI-R/K562,RSK1/2-RNAi
TNIK_S680	KIF4A_S801	9.45997e-05	13	COR1/H1975 cells,COR10/H1975 cells,Metformin,COR10/COR1 cells,Crizotinib (RTKi),Etoposide,Imatinib Res_K562-STI-R/K562,RSK1/2-RNAi
TNIK_S680	DDA1_S95	7.59161e-08	13	Inf_Salmonella,siSIK2,Inf_EV-A71,Metformin,Crizotinib (RTKi),Imatinib Res_K562-STI-R/K562
TNIK_S680	TRIT1_S455	7.59161e-08	13	Inf_EV-A71,Metformin,Etoposide
TNIK_S680	MAP3K20_S637	1.62579e-07	13	4-OHT,Inf_EV-A71,Metformin,Ang II,Etoposide,Imatinib Res_K562-STI-R/K562,RSK1/2-RNAi
TNIK_S680	SMG1_T3573	6.27768e-07	13	Metformin,Ang II,Etoposide,Imatinib Res_K562-STI-R/K562,PurvalanolA+AZD1152,RSK1/2-RNAi,C17 (DYRK2i)
TNIK_S680	FMNL2_S171	8.11718e-07	13	4-OHT,Inf_EV-A71,Metformin,Ang II,Gefitinib (EGFRi)
TNIK_S680	DHX57_S127	1.01916e-06	13	Inf_EV-A71,Ang II,Gefitinib (EGFRi),RSK1/2-RNAi,C17 (DYRK2i),Metformin
TNIK_S680	JMJD1C_S2053	1.04398e-06	13	Phorbol myristate acetate,4-OHT,Inf_EV-A71,Metformin,Etoposide
TNIK_S680	METTL22_S132	1.90666e-06	13	4-OHT,Inf_EV-A71,Metformin,Crizotinib (RTKi)
TNIK_S680	TMCC2_S438	2.15531e-06	13	4-OHT,Inf_EV-A71,Metformin,RSK1/2-RNAi
TNIK_S680	NELFE_S131	2.71875e-06	13	COR1/H1975 cells,COR10/H1975 cells,Inf_EV-A71,Crizotinib (RTKi),PurvalanolA+AZD1152,RSK1/2-RNAi,Metformin
TNIK_S680	CBL_S452	3.41438e-06	13	4-OHT,Inf_EV-A71,RSK1/2-RNAi,Metformin
TNIK_S680	KDM2A_S28	1.23098e-05	13	Inf_EV-A71,Metformin,Gefitinib (EGFRi),RSK1/2-RNAi
TNIK_S680	PTPN14_S314	1.50479e-05	13	4-OHT,Inf_EV-A71,Metformin,Crizotinib (RTKi),RSK1/2-RNAi
TNIK_S680	PCM1_S69	1.50479e-05	13	Hypoxia,Metformin,Imatinib Res_K562-STI-R/K562,RSK1/2-RNAi
TNIK_S680	MAP2_S1790	1.83333e-05	13	PP2A‐B56i_Mitosis,Inf_Salmonella,siSIK2,Inf_EV-A71,Metformin,Crizotinib (RTKi),Lysophosphatidic acid
TNIK_S680	PDCD5_S119	1.37226e-05	12	COR1/H1975 cells,COR10/H1975 cells,4-OHT,Inf_EV-A71,Metformin,Imatinib Res_K562-STI-R/K562,RSK1/2-RNAi
TNIK_S680	CTIF_S18	1.80177e-07	12	Inf_EV-A71,Metformin,Etoposide
TNIK_S680	NRBP1_S14	2.3046e-07	12	Inf_EV-A71,Metformin,Etoposide
TNIK_S680	FGD6_S515	3.71529e-07	12	Inf_EV-A71,Metformin,Imatinib Res_K562-STI-R/K562
TNIK_S680	PPHLN1_T204	4.68449e-07	12	Phorbol myristate acetate,Inf_EV-A71,Metformin
TNIK_S680	ATRX_S25	4.68449e-07	12	4-OHT,Inf_EV-A71,Metformin
TNIK_S680	IQGAP1_S2	4.68449e-07	12	4-OHT,Inf_EV-A71,Metformin,RSK1/2-RNAi
TNIK_S680	REXO1_S499	5.88053e-07	12	Rapamycin,Inf_EV-A71,Metformin
TNIK_S680	EIF4G2_S395	1.40169e-06	12	4-OHT,Metformin,Etoposide
TNIK_S680	IKBKB_S672	2.11576e-06	12	Inf_EV-A71,Metformin,Etoposide,RSK1/2-RNAi
TNIK_S680	RBPJ_S18	3.64972e-06	12	4-OHT,Inf_EV-A71,RSK1/2-RNAi,Metformin
TNIK_S680	CPEB4_S97	5.69374e-06	12	4-OHT,Inf_EV-A71,RSK1/2-RNAi,Metformin
TNIK_S680	MAP3K21_S528	5.69374e-06	12	COR10/H1975 cells,Rapamycin,Inf_Salmonella,siSIK2,Ang II,Lysophosphatidic acid,Metformin
TNIK_S680	KDM4B_S566	5.69374e-06	12	Rapamycin,4-OHT,Inf_EV-A71,Crizotinib (RTKi),Metformin
TNIK_S680	ERBIN_S852	7.06529e-06	12	Inf_EV-A71,Metformin,Ang II,Crizotinib (RTKi),Etoposide
TNIK_S680	NPAT_S1296	8.73097e-06	12	Rapamycin,Inf_EV-A71,Metformin,Crizotinib (RTKi),Gefitinib (EGFRi)
TNIK_S680	DNM1_S778	1.07463e-05	12	Inf_EV-A71,Lysophosphatidic acid,RSK1/2-RNAi,Metformin
TNIK_S680	GTPBP4_S472	1.1527e-05	12	Hypoxia,Inf_EV-A71,Imatinib Res_K562-STI-R/K562
TNIK_S680	MAP1B_S992	1.9304e-05	12	COR1/H1975 cells,COR10/H1975 cells,Phorbol myristate acetate,Inf_Salmonella,siSIK2,Inf_EV-A71,Crizotinib (RTKi),Etoposide
TNIK_S680	APC_S2093	2.37601e-05	12	Inf_Salmonella,siSIK2,4-OHT,Inf_EV-A71,RSK1/2-RNAi,Metformin
TNIK_S680	GTPBP4_S468	3.71506e-05	12	Hypoxia,Inf_EV-A71,Imatinib Res_K562-STI-R/K562
TNIK_S680	FCHO2_S394	4.15652e-05	12	Hypoxia,Inf_Salmonella,siSIK2,4-OHT,Ang II,Etoposide,RSK1/2-RNAi,Metformin
TNIK_S680	MAP1B_T1932	4.15652e-05	12	siSIK2,4-OHT,Inf_EV-A71,Lysophosphatidic acid,RSK1/2-RNAi,Metformin
TNIK_S680	CWC22_S829	4.15652e-05	12	Inf_EV-A71,Crizotinib (RTKi),Imatinib Res_K562-STI-R/K562,Metformin
TNIK_S680	GTPBP4_S470	8.03177e-05	12	Hypoxia,Inf_EV-A71,Imatinib Res_K562-STI-R/K562
TNIK_S680	PPP1R3D_S77	9.94031e-05	12	Crizotinib (RTKi),Hypoxia,Etoposide,RSK1/2-RNAi
TNIK_S680	MEF2A_S98	0.000117368	12	4-OHT,Inf_EV-A71,Metformin,Etoposide
TNIK_S680	RAPGEF6_S230	0.000117368	12	Inf_EV-A71,Metformin,Etoposide,Lysophosphatidic acid,RSK1/2-RNAi
TNIK_S680	LARP1_S228	0.000218824	12	Hypoxia,Inf_Salmonella,Gefitinib (EGFRi)
TNIK_S680	EEF1B2_S106	0.000259504	12	siSIK2,4-OHT,Inf_EV-A71,Gefitinib (EGFRi),Imatinib Res_K562-STI-R/K562,Lysophosphatidic acid,RSK1/2-RNAi,Metformin
TNIK_S680	SLC4A7_S403	0.000374455	12	Hypoxia,Phorbol myristate acetate,Inf_Salmonella,siSIK2,Inf_EV-A71,Etoposide,RSK1/2-RNAi
TNIK_S680	VPS13D_S1765	0.000469943	12	Hypoxia,Inf_EV-A71,Imatinib Res_K562-STI-R/K562,RSK1/2-RNAi,Metformin
TNIK_S680	PHIP_S1783	3.47753e-07	11.5	Hypoxia,4-OHT,Inf_EV-A71,Metformin,Gefitinib (EGFRi)
TNIK_S680	NSFL1C_S140	0.000387834	11	COR1/H1975 cells,4-OHT,Inf_EV-A71,Etoposide,RSK1/2-RNAi
TNIK_S680	ATR_S435	0.000289032	11	Phorbol myristate acetate,4-OHT,Crizotinib (RTKi),RSK1/2-RNAi,Metformin
TNIK_S680	RABEPK_S133	4.52143e-07	11	PP2A‐B56i_Mitosis,Inf_EV-A71,Metformin
TNIK_S680	FAM117A_S67	7.1652e-07	11	Inf_EV-A71,Metformin,C17 (DYRK2i)
TNIK_S680	TCF7L2_S60	7.1652e-07	11	Inf_EV-A71,Crizotinib (RTKi),Metformin
TNIK_S680	MAP1A_S667	2.09494e-06	11	4-OHT,Inf_EV-A71,Metformin,RSK1/2-RNAi
TNIK_S680	ITPKB_T33	2.09494e-06	11	Inf_EV-A71,RSK1/2-RNAi,Metformin
TNIK_S680	NCOA5_S381	2.56523e-06	11	Inf_EV-A71,Metformin,Imatinib Res_K562-STI-R/K562,C17 (DYRK2i)
TNIK_S680	ZC3H13_S64	3.12958e-06	11	4-OHT,Metformin,RSK1/2-RNAi
TNIK_S680	PRRC2B_S480	3.12958e-06	11	Phorbol myristate acetate,Rapamycin,Metformin,RSK1/2-RNAi
TNIK_S680	SMG1_S3570	3.80459e-06	11	Metformin,Ang II,Etoposide,Imatinib Res_K562-STI-R/K562,RSK1/2-RNAi,C17 (DYRK2i)
TNIK_S680	RB1CC1_S243	3.80459e-06	11	4-OHT,Inf_EV-A71,Metformin,Crizotinib (RTKi)
TNIK_S680	LARP6_S58	4.23323e-06	11	Inf_EV-A71,Ang II,Etoposide,Lysophosphatidic acid,Metformin
TNIK_S680	PARG_S286	5.30522e-06	11	Crizotinib (RTKi),Rapamycin,Inf_EV-A71,Metformin
TNIK_S680	HEATR6_S336	5.56608e-06	11	Hypoxia,Inf_Salmonella,siSIK2,Inf_EV-A71,Etoposide,Metformin
TNIK_S680	SLC35G2_S409	5.56608e-06	11	PP2A‐B56i_Mitosis,4-OHT,Inf_EV-A71,RSK1/2-RNAi,Metformin
TNIK_S680	SRGAP1_S1005	6.61628e-06	11	4-OHT,Metformin,Ang II,Lysophosphatidic acid
TNIK_S680	CDK5RAP2_S1238	6.69991e-06	11	Crizotinib (RTKi),Hypoxia,Imatinib Res_K562-STI-R/K562
TNIK_S680	MAP1B_S1016	6.69991e-06	11	COR1/H1975 cells,COR10/H1975 cells,Inf_Salmonella,siSIK2,4-OHT,Inf_EV-A71,Lysophosphatidic acid,Metformin
TNIK_S680	ABL2_S631	9.61916e-06	11	4-OHT,Inf_EV-A71,Lysophosphatidic acid,RSK1/2-RNAi,Metformin
TNIK_S680	ALKBH5_S361	9.61916e-06	11	COR1/H1975 cells,COR10/H1975 cells,4-OHT,Metformin,RSK1/2-RNAi
TNIK_S680	FCHO2_S387	1.36519e-05	11	Inf_Salmonella,siSIK2,Ang II,RSK1/2-RNAi,C17 (DYRK2i),Metformin
TNIK_S680	ELAC2_S199	1.52994e-05	11	Inf_Salmonella,siSIK2,4-OHT,Metformin,RSK1/2-RNAi
TNIK_S680	PTDSS1_S417	2.26971e-05	11	COR1/H1975 cells,COR10/H1975 cells,Inf_Salmonella,siSIK2,4-OHT,Metformin,COR10/COR1 cells,RSK1/2-RNAi
TNIK_S680	PHF14_S835	2.66366e-05	11	Rapamycin,Metformin,Crizotinib (RTKi),Etoposide,Gefitinib (EGFRi)
TNIK_S680	TXNL1_S113	2.74891e-05	11	Inf_Salmonella,siSIK2,Inf_EV-A71,Metformin,RSK1/2-RNAi
TNIK_S680	USP15_S965	2.74891e-05	11	4-OHT,Inf_EV-A71,Imatinib Res_K562-STI-R/K562,Metformin
TNIK_S680	DDX21_S173	3.31734e-05	11	Inf_Salmonella,siSIK2,4-OHT,Inf_EV-A71,RSK1/2-RNAi
TNIK_S680	MAP2_S1786	3.31734e-05	11	PP2A‐B56i_Mitosis,Inf_Salmonella,siSIK2,Inf_EV-A71,Metformin,Lysophosphatidic acid
TNIK_S680	MAP1A_S2106	3.31734e-05	11	Inf_EV-A71,Metformin,Etoposide,RSK1/2-RNAi
TNIK_S680	PPM1G_S527	4.78162e-05	11	Inf_EV-A71,Metformin,Crizotinib (RTKi),Etoposide,RSK1/2-RNAi
TNIK_S680	LIMA1_S726	5.71255e-05	11	Phorbol myristate acetate,4-OHT,Metformin,Crizotinib (RTKi)
TNIK_S680	CBX5_S13	8.07784e-05	11	Hypoxia,Inf_EV-A71,Crizotinib (RTKi),Etoposide,Imatinib Res_K562-STI-R/K562
TNIK_S680	LATS1_S464	0.000112887	11	4-OHT,Inf_EV-A71,Metformin,Imatinib Res_K562-STI-R/K562
TNIK_S680	MAPK6_S189	0.000132892	11	COR1/H1975 cells,COR10/H1975 cells,4-OHT,Metformin,Gefitinib (EGFRi),Lysophosphatidic acid
TNIK_S680	SLC20A1_S265	0.000515844	11	Inf_Salmonella,siSIK2,4-OHT,Inf_EV-A71,RSK1/2-RNAi
TNIK_S680	AKAP12_S698	0.000593034	11	Hypoxia,Phorbol myristate acetate,siSIK2,Inf_EV-A71,Ang II
TNIK_S680	CLIP1_S204	1.9834e-06	10.6667	Crizotinib (RTKi),Hypoxia,4-OHT,Inf_EV-A71,Metformin,Ang II,Lysophosphatidic acid
TNIK_S680	MVD_S96	7.14161e-05	10	Crizotinib (RTKi),4-OHT,Inf_EV-A71,RSK1/2-RNAi
TNIK_S680	DAP_S3	2.09524e-05	10	COR1/H1975 cells,COR10/H1975 cells,Inf_EV-A71,COR10/COR1 cells,RSK1/2-RNAi,C17 (DYRK2i)
TNIK_S680	VIM_S55	0.000612061	10	COR1/H1975 cells,COR10/H1975 cells,Hypoxia,Inf_EV-A71,Ang II,Imatinib Res_K562-STI-R/K562
TNIK_S680	FOXO3_S12	3.46975e-05	10	Inf_EV-A71,Ang II,Etoposide,Metformin
TNIK_S680	TMEM63B_S114	1.73083e-09	10	Hypoxia,4-OHT,Metformin,Etoposide
TNIK_S680	CDAN1_S265	2.28225e-06	10	Inf_EV-A71,Imatinib Res_K562-STI-R/K562,Metformin
TNIK_S680	TEAD1_S11	2.28225e-06	10	Inf_EV-A71,Metformin,Etoposide
TNIK_S680	RAB34_S241	2.28225e-06	10	4-OHT,Inf_EV-A71,Crizotinib (RTKi)
TNIK_S680	CRACDL_S92	2.80094e-06	10	Inf_EV-A71,RSK1/2-RNAi,Metformin
TNIK_S680	CDV3_S30	2.80094e-06	10	Inf_Salmonella,siSIK2,Inf_EV-A71,Metformin
TNIK_S680	RAB34_S244	2.80094e-06	10	4-OHT,Inf_EV-A71,Crizotinib (RTKi)
TNIK_S680	ARHGAP23_S361	3.42337e-06	10	4-OHT,Inf_EV-A71,Ang II,RSK1/2-RNAi,Metformin
TNIK_S680	EPRS1_S882	5.0543e-06	10	Metformin,Imatinib Res_K562-STI-R/K562,RSK1/2-RNAi
TNIK_S680	PLEKHO1_S271	5.0543e-06	10	4-OHT,Inf_EV-A71,Crizotinib (RTKi)
TNIK_S680	EXOC1_S472	5.0543e-06	10	Metformin,Imatinib Res_K562-STI-R/K562,Lysophosphatidic acid
TNIK_S680	PALM3_S375	5.0543e-06	10	Crizotinib (RTKi),Inf_EV-A71,Metformin
TNIK_S680	JMY_S713	7.35367e-06	10	Inf_EV-A71,RSK1/2-RNAi,Metformin
TNIK_S680	LMO7_T932	8.8244e-06	10	Inf_Salmonella,siSIK2,Inf_EV-A71,Metformin
TNIK_S680	RAPGEF2_S1022	1.05547e-05	10	Inf_Salmonella,siSIK2,Ang II,RSK1/2-RNAi,Metformin
TNIK_S680	WRNIP1_T116	1.49588e-05	10	Inf_EV-A71,Metformin,RSK1/2-RNAi
TNIK_S680	PNPLA6_S420	1.7729e-05	10	COR1/H1975 cells,COR10/H1975 cells,4-OHT,Inf_EV-A71
TNIK_S680	APC_S1042	1.93991e-05	10	Inf_Salmonella,siSIK2,Inf_EV-A71,Ang II,RSK1/2-RNAi,Metformin
TNIK_S680	ZEB1_S646	1.93991e-05	10	4-OHT,Inf_EV-A71,Metformin,Etoposide,RSK1/2-RNAi
TNIK_S680	FAM53B_S118	2.09524e-05	10	COR1/H1975 cells,COR10/H1975 cells,Metformin,RSK1/2-RNAi,C17 (DYRK2i)
TNIK_S680	SIX4_S44	2.36451e-05	10	4-OHT,Inf_EV-A71,RSK1/2-RNAi,Metformin
TNIK_S680	PPP1R18_S432	2.36451e-05	10	4-OHT,Inf_EV-A71,RSK1/2-RNAi,Metformin
TNIK_S680	KIF13B_S1410	2.4694e-05	10	4-OHT,Inf_EV-A71,Metformin,RSK1/2-RNAi
TNIK_S680	SPICE1_T235	2.90262e-05	10	Inf_EV-A71,Metformin,RSK1/2-RNAi
TNIK_S680	HLA-A_S352	3.40307e-05	10	Hypoxia,Inf_EV-A71,Metformin
TNIK_S680	FOSL1_S74	4.17861e-05	10	4-OHT,Metformin,Gefitinib (EGFRi),RSK1/2-RNAi
TNIK_S680	EVI5_S776	4.64318e-05	10	Hypoxia,4-OHT,Inf_EV-A71,Imatinib Res_K562-STI-R/K562
TNIK_S680	UBR4_T2715	5.01365e-05	10	COR1/H1975 cells,Metformin,Imatinib Res_K562-STI-R/K562,C17 (DYRK2i)
TNIK_S680	DLG5_S1263	5.01365e-05	10	COR1/H1975 cells,4-OHT,RSK1/2-RNAi,Metformin
TNIK_S680	NPAT_S554	5.01365e-05	10	Rapamycin,Inf_EV-A71,Metformin,RSK1/2-RNAi
TNIK_S680	CWC22_S61	8.48056e-05	10	Metformin,Gefitinib (EGFRi),Imatinib Res_K562-STI-R/K562,C17 (DYRK2i)
TNIK_S680	FRMD4A_S800	8.48056e-05	10	COR1/H1975 cells,COR10/H1975 cells,4-OHT,Inf_EV-A71,RSK1/2-RNAi
TNIK_S680	EVI5_S778	9.70212e-05	10	Hypoxia,4-OHT,Inf_EV-A71,Imatinib Res_K562-STI-R/K562
TNIK_S680	NES_S905	0.000100383	10	Phorbol myristate acetate,4-OHT,Inf_EV-A71,Etoposide
TNIK_S680	FRMD6_S522	0.000139358	10	4-OHT,Inf_EV-A71,Ang II,RSK1/2-RNAi,Metformin
TNIK_S680	CHD1_S215	0.000163478	10	Hypoxia,Inf_Salmonella,siSIK2,Inf_EV-A71,Crizotinib (RTKi)
TNIK_S680	DOCK5_S1766	0.000259583	10	4-OHT,Metformin,Gefitinib (EGFRi),PurvalanolA+AZD1152
TNIK_S680	PGM3_S64	0.000259583	10	Inf_EV-A71,Metformin,Imatinib Res_K562-STI-R/K562,RSK1/2-RNAi
TNIK_S680	PDAP1_S176	0.000348778	10	PP2A‐B56i_Mitosis,Phorbol myristate acetate,Rapamycin,Inf_Salmonella,siSIK2,4-OHT,Metformin,RSK1/2-RNAi
TNIK_S680	TGS1_S85	0.000464134	10	Inf_EV-A71,Ang II,Imatinib Res_K562-STI-R/K562,Lysophosphatidic acid,PurvalanolA+AZD1152,C17 (DYRK2i)
TNIK_S680	BZW2_S414	0.00091221	10	Hypoxia,4-OHT,Inf_EV-A71,Imatinib Res_K562-STI-R/K562
TNIK_S680	MAP2_S1787	0.0010378	10	Hypoxia,Inf_EV-A71,Metformin,Lysophosphatidic acid
TNIK_S680	BZW2_S412	0.0011784	10	Hypoxia,4-OHT,Inf_EV-A71,Imatinib Res_K562-STI-R/K562
TNIK_S680	RBM33_S205	1.71755e-06	9.5	Hypoxia,Inf_EV-A71,Metformin,Imatinib Res_K562-STI-R/K562,PurvalanolA+AZD1152
TNIK_S680	RACGAP1_S203	1.96476e-05	9.5	PP2A‐B56i_Mitosis,COR1/H1975 cells,COR10/H1975 cells,4-OHT,Inf_EV-A71,Crizotinib (RTKi),Etoposide,Gefitinib (EGFRi),Metformin
TNIK_S680	CCP110_S170	1.53403e-05	9	Inf_EV-A71,Crizotinib (RTKi),Metformin
TNIK_S680	GAB2_S210	3.51146e-05	9	Metformin,Crizotinib (RTKi),Imatinib Res_K562-STI-R/K562,C17 (DYRK2i)
TNIK_S680	CDC42EP1_S350	4.47206e-08	9	Crizotinib (RTKi),4-OHT,Inf_EV-A71,Metformin,Ang II,Lysophosphatidic acid
TNIK_S680	SMG9_S32	2.15772e-07	9	Phorbol myristate acetate,4-OHT,Inf_EV-A71,Metformin,Ang II,Imatinib Res_K562-STI-R/K562,Lysophosphatidic acid,RSK1/2-RNAi
TNIK_S680	GAREM1_S610	7.4496e-06	9	Inf_Salmonella,siSIK2,Inf_EV-A71,Metformin
TNIK_S680	ZEB1_S701	7.4496e-06	9	4-OHT,Inf_EV-A71,Etoposide
TNIK_S680	KMT2B_S1035	7.4496e-06	9	Inf_EV-A71,Crizotinib (RTKi),Etoposide,Imatinib Res_K562-STI-R/K562,C17 (DYRK2i)
TNIK_S680	PLEKHO2_S390	7.4496e-06	9	4-OHT,Inf_EV-A71,Metformin
TNIK_S680	BORA_S558	1.07681e-05	9	Inf_EV-A71,C17 (DYRK2i),Metformin
TNIK_S680	ZEB1_S704	1.07681e-05	9	4-OHT,Inf_EV-A71,Etoposide
TNIK_S680	PDLIM4_S135	1.28749e-05	9	4-OHT,Inf_EV-A71,RSK1/2-RNAi,Metformin
TNIK_S680	EIF4EBP1_T10	1.53403e-05	9	Inf_EV-A71,Metformin,RSK1/2-RNAi
TNIK_S680	TPM4_S6	1.53403e-05	9	COR1/H1975 cells,COR10/H1975 cells,4-OHT,Inf_EV-A71
TNIK_S680	ARHGAP21_T747	1.53403e-05	9	Inf_Salmonella,siSIK2,Metformin,Gefitinib (EGFRi)
TNIK_S680	VEZT_S696	1.82165e-05	9	4-OHT,Inf_EV-A71,Metformin
TNIK_S680	MEX3A_S338	2.15624e-05	9	4-OHT,Inf_EV-A71,Metformin
TNIK_S680	NES_S965	2.15624e-05	9	4-OHT,Inf_EV-A71,Etoposide
TNIK_S680	PHIP_S1281	2.19452e-05	9	Hypoxia,Inf_EV-A71,Metformin,Imatinib Res_K562-STI-R/K562
TNIK_S680	SRRM2_S1600	2.19452e-05	9	Hypoxia,Inf_EV-A71,Gefitinib (EGFRi),Imatinib Res_K562-STI-R/K562
TNIK_S680	PPP2R5E_S34	2.54437e-05	9	Phorbol myristate acetate,Metformin,Ang II
TNIK_S680	MAP1B_S1144	2.54437e-05	9	Phorbol myristate acetate,siSIK2,Inf_EV-A71,Etoposide,Lysophosphatidic acid
TNIK_S680	MINK1_S641	2.54437e-05	9	Inf_Salmonella,4-OHT,Metformin,Lysophosphatidic acid
TNIK_S680	SAFB2_S109	2.54437e-05	9	4-OHT,Inf_EV-A71,Metformin,Gefitinib (EGFRi)
TNIK_S680	NCKAP5L_S477	2.54437e-05	9	4-OHT,Metformin,Ang II,Etoposide
TNIK_S680	NCOR2_S1018	2.99337e-05	9	Inf_EV-A71,Metformin,Etoposide
TNIK_S680	USP42_S1166	3.51146e-05	9	siSIK2,Inf_EV-A71,Metformin
TNIK_S680	ARHGAP21_S881	3.51146e-05	9	Inf_Salmonella,siSIK2,Metformin,Ang II,Crizotinib (RTKi)
TNIK_S680	GOLM2_S328	3.51146e-05	9	COR1/H1975 cells,4-OHT,Inf_EV-A71,Metformin
TNIK_S680	EIF4G1_S1596	3.51146e-05	9	4-OHT,Inf_EV-A71,Gefitinib (EGFRi),Imatinib Res_K562-STI-R/K562
TNIK_S680	TNRC6B_S564	3.51146e-05	9	Hypoxia,Inf_Salmonella,siSIK2,Metformin
TNIK_S680	SETX_S1017	4.10774e-05	9	4-OHT,Inf_EV-A71,Imatinib Res_K562-STI-R/K562
TNIK_S680	AFF4_S1062	4.10774e-05	9	Inf_Salmonella,siSIK2,Metformin,Crizotinib (RTKi)
TNIK_S680	SEMA4C_S760	4.10774e-05	9	4-OHT,Inf_EV-A71,Crizotinib (RTKi)
TNIK_S680	RFC1_S366	4.10774e-05	9	Hypoxia,Inf_EV-A71,Crizotinib (RTKi)
TNIK_S680	SNAP23_S5	5.57657e-05	9	4-OHT,Inf_EV-A71,Metformin,RSK1/2-RNAi
TNIK_S680	SMTN_T360	5.78313e-05	9	PP2A‐B56i_Mitosis,4-OHT,Inf_EV-A71,Metformin
TNIK_S680	NAA30_S55	5.78313e-05	9	Inf_EV-A71,Metformin,Gefitinib (EGFRi),RSK1/2-RNAi
TNIK_S680	GCFC2_S174	6.47281e-05	9	Inf_Salmonella,siSIK2,Inf_EV-A71,Metformin
TNIK_S680	BCL9_S104	6.47281e-05	9	Phorbol myristate acetate,Metformin,Etoposide,RSK1/2-RNAi
TNIK_S680	RTKN_S220	7.49483e-05	9	Crizotinib (RTKi),Phorbol myristate acetate,Ang II,RSK1/2-RNAi,Metformin
TNIK_S680	CDK11B_S589	8.24721e-05	9	4-OHT,Inf_EV-A71,Crizotinib (RTKi),Imatinib Res_K562-STI-R/K562
TNIK_S680	ANLN_S562	8.24721e-05	9	PP2A‐B56i_Mitosis,Inf_EV-A71,Crizotinib (RTKi),Metformin
TNIK_S680	RYBP_S227	8.24721e-05	9	Inf_Salmonella,siSIK2,Inf_EV-A71,Metformin,Imatinib Res_K562-STI-R/K562
TNIK_S680	SSX2IP_S536	8.24721e-05	9	Inf_Salmonella,4-OHT,Inf_EV-A71,Metformin,Imatinib Res_K562-STI-R/K562
TNIK_S680	GSE1_S826	8.24721e-05	9	Inf_EV-A71,Metformin,Crizotinib (RTKi),Imatinib Res_K562-STI-R/K562
TNIK_S680	LARP1B_S60	8.65782e-05	9	Inf_EV-A71,Imatinib Res_K562-STI-R/K562,RSK1/2-RNAi,Metformin
TNIK_S680	TEX2_S265	8.65782e-05	9	Hypoxia,Inf_EV-A71,Metformin
TNIK_S680	PSIP1_S105	8.65782e-05	9	Inf_Salmonella,siSIK2,Inf_EV-A71,Ang II,Gefitinib (EGFRi)
TNIK_S680	NUFIP2_S692	0.000115894	9	Phorbol myristate acetate,4-OHT,Inf_EV-A71,Metformin
TNIK_S680	LEO1_T629	0.000136677	9	Inf_Salmonella,siSIK2,Inf_EV-A71,Crizotinib (RTKi),Imatinib Res_K562-STI-R/K562
TNIK_S680	GLE1_T102	0.000136677	9	Hypoxia,Inf_EV-A71,Metformin,RSK1/2-RNAi
TNIK_S680	ZFHX3_S2896	0.000160659	9	Inf_Salmonella,siSIK2,4-OHT,RSK1/2-RNAi,Metformin
TNIK_S680	GLCE_S73	0.000172342	9	Inf_EV-A71,Metformin,RSK1/2-RNAi
TNIK_S680	RERE_S594	0.000172342	9	Hypoxia,Etoposide,RSK1/2-RNAi
TNIK_S680	ATAD2_S1243	0.000188254	9	Inf_EV-A71,Etoposide,Imatinib Res_K562-STI-R/K562,C17 (DYRK2i),Metformin
TNIK_S680	STK26_S300	0.000188254	9	PP2A‐B56i_Mitosis,Crizotinib (RTKi),Inf_EV-A71,Metformin,Imatinib Res_K562-STI-R/K562
TNIK_S680	AKAP12_T597	0.000219918	9	Phorbol myristate acetate,Inf_EV-A71,RSK1/2-RNAi,Metformin
TNIK_S680	APC_S2088	0.000219918	9	Crizotinib (RTKi),Inf_Salmonella,siSIK2,Inf_EV-A71,Metformin
TNIK_S680	NUP93_S52	0.000223796	9	PP2A‐B56i_Mitosis,Hypoxia,Inf_EV-A71,PurvalanolA+AZD1152
TNIK_S680	SPAG9_S251	0.000254313	9	Phorbol myristate acetate,Inf_Salmonella,siSIK2,Inf_EV-A71,Metformin
TNIK_S680	EXOC1_T471	0.000256154	9	Metformin,Ang II,Imatinib Res_K562-STI-R/K562,Lysophosphatidic acid
TNIK_S680	PPP1R3D_S25	0.000256154	9	PP2A‐B56i_Mitosis,siSIK2,Inf_EV-A71,Imatinib Res_K562-STI-R/K562,Metformin
TNIK_S680	PCIF1_S116	0.000256154	9	Inf_EV-A71,Metformin,Crizotinib (RTKi),Imatinib Res_K562-STI-R/K562,RSK1/2-RNAi
TNIK_S680	CENPU_S111	0.000256154	9	Hypoxia,Inf_EV-A71,Metformin,Imatinib Res_K562-STI-R/K562
TNIK_S680	CEP152_S1461	0.000256154	9	4-OHT,Crizotinib (RTKi),Imatinib Res_K562-STI-R/K562,Metformin
TNIK_S680	IRS1_S330	0.000297515	9	Inf_EV-A71,Crizotinib (RTKi),Gefitinib (EGFRi),Metformin
TNIK_S680	AKAP8L_S283	0.000369262	9	Hypoxia,Inf_EV-A71,Crizotinib (RTKi)
TNIK_S680	MAP1B_S1258	0.000398096	9	Hypoxia,Inf_Salmonella,siSIK2,4-OHT,Ang II,Etoposide,Metformin
TNIK_S680	PPIP5K2_S1016	0.000398096	9	Inf_EV-A71,Ang II,Crizotinib (RTKi),Etoposide,Metformin
TNIK_S680	SAFB2_S513	0.000398096	9	COR1/H1975 cells,COR10/H1975 cells,Rapamycin,Metformin,PurvalanolA+AZD1152
TNIK_S680	MCM3_S668	0.000398096	9	PP2A‐B56i_Mitosis,Hypoxia,Rapamycin,Inf_EV-A71,Etoposide
TNIK_S680	MCM3_S681	0.00078934	9	PP2A‐B56i_Mitosis,Hypoxia,Inf_EV-A71,Gefitinib (EGFRi)
TNIK_S680	PPP6R3_S617	0.0010216	9	Inf_EV-A71,Metformin,Imatinib Res_K562-STI-R/K562,Lysophosphatidic acid,RSK1/2-RNAi
TNIK_S680	BNIP2_S114	0.00148119	9	COR1/H1975 cells,COR10/H1975 cells,Phorbol myristate acetate,RSK1/2-RNAi,Metformin
TNIK_S680	ABLIM3_S373	0.00166994	9	PP2A‐B56i_Mitosis,Inf_Salmonella,4-OHT,Metformin
TNIK_S680	RB1_S37	0.00211098	9	Hypoxia,Inf_Salmonella,siSIK2,Inf_EV-A71,Metformin
TNIK_S680	ZFR_S1054	0.00558148	9	siSIK2,4-OHT,Inf_EV-A71,Metformin,RSK1/2-RNAi
TNIK_S680	RIC8A_T441	2.61022e-06	8.66667	Hypoxia,4-OHT,Inf_EV-A71,Metformin,RSK1/2-RNAi
TNIK_S680	KIF4A_T799	1.49552e-07	8.5	PP2A‐B56i_Mitosis,COR1/H1975 cells,COR10/H1975 cells,Inf_EV-A71,Metformin,Crizotinib (RTKi),Etoposide,Imatinib Res_K562-STI-R/K562
TNIK_S680	SRRM2_S1893	1.49552e-07	8.5	Hypoxia,Phorbol myristate acetate,Metformin,Ang II,Imatinib Res_K562-STI-R/K562
TNIK_S680	MARK2_S486	2.02901e-07	8.5	PP2A‐B56i_Mitosis,COR1/H1975 cells,COR10/H1975 cells,Inf_EV-A71,Metformin,Ang II,RSK1/2-RNAi
TNIK_S680	MAP1A_S2022	8.54778e-07	8.5	Phorbol myristate acetate,4-OHT,Inf_EV-A71,Etoposide,Imatinib Res_K562-STI-R/K562,RSK1/2-RNAi,Metformin
TNIK_S680	MAP1B_T1788	4.05989e-06	8.5	PP2A‐B56i_Mitosis,COR1/H1975 cells,COR10/H1975 cells,siSIK2,4-OHT,Inf_EV-A71,Lysophosphatidic acid,RSK1/2-RNAi,Metformin
TNIK_S680	EEF2K_S445	0.000468554	8	Hypoxia,Inf_EV-A71,Metformin
TNIK_S680	SHCBP1_S273	4.07314e-05	8	Inf_Salmonella,siSIK2,4-OHT,Inf_EV-A71
TNIK_S680	KAT7_T88	7.10424e-05	8	Hypoxia,4-OHT,Inf_EV-A71,Metformin,RSK1/2-RNAi
TNIK_S680	MACF1_S7330	4.07314e-05	8	PP2A‐B56i_Mitosis,4-OHT,Inf_EV-A71
TNIK_S680	DEF6_S597	0.000173272	8	Hypoxia,Inf_EV-A71,Metformin
TNIK_S680	TRIM25_S100	2.98535e-08	8	COR1/H1975 cells,Hypoxia,4-OHT,Inf_EV-A71,Imatinib Res_K562-STI-R/K562,RSK1/2-RNAi,Metformin
TNIK_S680	ZNF609_S470	2.72843e-07	8	4-OHT,Inf_EV-A71,Metformin,Crizotinib (RTKi),RSK1/2-RNAi
TNIK_S680	ACIN1_S216	1.12328e-06	8	Hypoxia,Phorbol myristate acetate,4-OHT,Metformin,Crizotinib (RTKi),Gefitinib (EGFRi),Imatinib Res_K562-STI-R/K562
TNIK_S680	PRPF38A_S209	1.12328e-06	8	Hypoxia,Inf_EV-A71,Metformin,Crizotinib (RTKi)
TNIK_S680	CASC3_S148	2.70739e-06	8	Hypoxia,Phorbol myristate acetate,Rapamycin,Inf_EV-A71,Metformin,Imatinib Res_K562-STI-R/K562,RSK1/2-RNAi
TNIK_S680	SLC23A2_S81	5.19057e-06	8	COR1/H1975 cells,COR10/H1975 cells,Hypoxia,4-OHT,Inf_EV-A71,Ang II,COR10/COR1 cells
TNIK_S680	MIA3_S1906	5.19057e-06	8	Hypoxia,4-OHT,Inf_EV-A71,Metformin
TNIK_S680	NSMCE3_S64	6.59132e-06	8	Inf_EV-A71,Metformin,Crizotinib (RTKi),Etoposide,Gefitinib (EGFRi),RSK1/2-RNAi
TNIK_S680	MAP1B_S1915	2.54274e-05	8	COR1/H1975 cells,COR10/H1975 cells,Phorbol myristate acetate,Inf_Salmonella,siSIK2,4-OHT,Inf_EV-A71,Etoposide,Lysophosphatidic acid,RSK1/2-RNAi,Metformin
TNIK_S680	SLC38A2_S55	2.94598e-05	8	4-OHT,Inf_EV-A71,Metformin
TNIK_S680	GAREM1_S614	2.94598e-05	8	Inf_Salmonella,siSIK2,Inf_EV-A71,Metformin
TNIK_S680	EMG1_S14	2.94598e-05	8	Inf_EV-A71,Crizotinib (RTKi),Metformin
TNIK_S680	ZNF608_T481	3.46971e-05	8	Inf_EV-A71,Etoposide,Metformin
TNIK_S680	ARHGAP27_S632	3.46971e-05	8	Metformin,Ang II,Crizotinib (RTKi)
TNIK_S680	CMTR1_S64	3.46971e-05	8	Crizotinib (RTKi),Inf_EV-A71,Metformin
TNIK_S680	CBX5_S11	3.46971e-05	8	Inf_EV-A71,Crizotinib (RTKi),Etoposide,Imatinib Res_K562-STI-R/K562
TNIK_S680	WDR37_S30	4.07314e-05	8	Inf_Salmonella,Inf_EV-A71,Crizotinib (RTKi)
TNIK_S680	SDCCAG8_S92	4.07314e-05	8	Inf_EV-A71,Crizotinib (RTKi),Gefitinib (EGFRi)
TNIK_S680	RICTOR_S1235	4.07314e-05	8	4-OHT,Inf_EV-A71,Metformin
TNIK_S680	PKD2_S812	4.07314e-05	8	Inf_Salmonella,siSIK2,Inf_EV-A71,Metformin
TNIK_S680	MAP2_T1619	4.07314e-05	8	PP2A‐B56i_Mitosis,Inf_Salmonella,siSIK2,Inf_EV-A71
TNIK_S680	HECTD1_S1567	4.76644e-05	8	Inf_EV-A71,Metformin,RSK1/2-RNAi
TNIK_S680	MSANTD2_S13	4.76644e-05	8	Inf_EV-A71,RSK1/2-RNAi,Metformin
TNIK_S680	PRR12_S1135	4.76644e-05	8	Inf_EV-A71,Crizotinib (RTKi),Metformin
TNIK_S680	MCM3_S672	4.91236e-05	8	PP2A‐B56i_Mitosis,Hypoxia,Phorbol myristate acetate,Rapamycin,Inf_EV-A71,Etoposide,Gefitinib (EGFRi),Imatinib Res_K562-STI-R/K562,Metformin
TNIK_S680	RPTOR_T865	5.56084e-05	8	Inf_EV-A71,Ang II,Etoposide,Lysophosphatidic acid
TNIK_S680	DNAAF2_S773	5.56084e-05	8	COR1/H1975 cells,COR10/H1975 cells,Inf_EV-A71,Etoposide
TNIK_S680	NCOA5_S151	5.56084e-05	8	Crizotinib (RTKi),Metformin,PurvalanolA+AZD1152
TNIK_S680	LRCH3_S324	6.46873e-05	8	Inf_EV-A71,Etoposide,Metformin
TNIK_S680	RBM20_S876	6.46873e-05	8	Inf_EV-A71,Crizotinib (RTKi),Metformin
TNIK_S680	RIPOR2_S21	7.50373e-05	8	Inf_EV-A71,Metformin,Etoposide,Imatinib Res_K562-STI-R/K562
TNIK_S680	GSK3A_S14	7.50373e-05	8	Inf_EV-A71,Metformin,Lysophosphatidic acid
TNIK_S680	ATRX_S26	8.68079e-05	8	4-OHT,Inf_EV-A71,Metformin
TNIK_S680	NGFR_T293	8.68079e-05	8	Crizotinib (RTKi),Inf_EV-A71,Metformin
TNIK_S680	HNRNPC_S240	8.68079e-05	8	Inf_EV-A71,Crizotinib (RTKi),Etoposide
TNIK_S680	SP140L_S180	0.000100163	8	Inf_EV-A71,Metformin,RSK1/2-RNAi
TNIK_S680	PPP6R1_S529	0.000100163	8	Phorbol myristate acetate,4-OHT,Metformin
TNIK_S680	MET_S990	0.000115282	8	Inf_Salmonella,siSIK2,PurvalanolA+AZD1152,Metformin
TNIK_S680	JADE1_S603	0.000115282	8	Inf_EV-A71,Etoposide,Metformin
TNIK_S680	SEMA4C_S772	0.000115282	8	4-OHT,Inf_EV-A71,Crizotinib (RTKi)
TNIK_S680	PRKAA1_S486	0.000132361	8	Inf_EV-A71,Lysophosphatidic acid,RSK1/2-RNAi,C17 (DYRK2i)
TNIK_S680	MAPT_S519	0.000132361	8	Inf_EV-A71,RSK1/2-RNAi,Metformin
TNIK_S680	PAK4_S267	0.000151613	8	Hypoxia,Inf_EV-A71,Ang II,RSK1/2-RNAi
TNIK_S680	ZEB1_S322	0.000151613	8	4-OHT,Inf_EV-A71,Metformin,RSK1/2-RNAi
TNIK_S680	GRIP1_S43	0.000151613	8	PP2A‐B56i_Mitosis,Metformin,Etoposide,RSK1/2-RNAi
TNIK_S680	RIF1_S1552	0.000173272	8	siSIK2,Inf_EV-A71,Imatinib Res_K562-STI-R/K562,C17 (DYRK2i)
TNIK_S680	SPEG_T449	0.000175066	8	4-OHT,Inf_EV-A71,Ang II,Metformin
TNIK_S680	SRCAP_S2869	0.000224845	8	Inf_EV-A71,Crizotinib (RTKi),Etoposide
TNIK_S680	PPHLN1_S201	0.000224845	8	Hypoxia,Phorbol myristate acetate,Inf_EV-A71,Etoposide
TNIK_S680	NF1_S2817	0.000224845	8	Hypoxia,Phorbol myristate acetate,Inf_EV-A71,Etoposide
TNIK_S680	CPEB4_S99	0.000280438	8	4-OHT,Inf_EV-A71,Metformin,RSK1/2-RNAi
TNIK_S680	AKAP11_S1580	0.00032598	8	Inf_Salmonella,4-OHT,Gefitinib (EGFRi),RSK1/2-RNAi,Metformin
TNIK_S680	CLASP1_S559	0.00032598	8	siSIK2,4-OHT,Crizotinib (RTKi),Metformin
TNIK_S680	VIM_S325	0.000327328	8	COR1/H1975 cells,COR10/H1975 cells,Hypoxia,4-OHT,RSK1/2-RNAi
TNIK_S680	DNAJB2_S313	0.000327328	8	Hypoxia,siSIK2,Inf_EV-A71
TNIK_S680	CENPC_S710	0.000369564	8	Hypoxia,Inf_EV-A71,Etoposide
TNIK_S680	PRRC2A_S363	0.000377754	8	Inf_EV-A71,Etoposide,RSK1/2-RNAi,Metformin
TNIK_S680	NF1_S2515	0.000416492	8	Inf_EV-A71,Lysophosphatidic acid,Metformin
TNIK_S680	KSR1_S311	0.000436454	8	Crizotinib (RTKi),Phorbol myristate acetate,Inf_EV-A71,PurvalanolA+AZD1152
TNIK_S680	PCDH7_S989	0.000468554	8	PP2A‐B56i_Mitosis,Inf_EV-A71,Metformin
TNIK_S680	SKI_S343	0.000468554	8	Hypoxia,Inf_EV-A71,Gefitinib (EGFRi)
TNIK_S680	LRP12_S652	0.000468554	8	Hypoxia,4-OHT,Inf_EV-A71
TNIK_S680	CENPC_S709	0.000468554	8	Hypoxia,Inf_EV-A71,Etoposide
TNIK_S680	SSH3_S9	0.000502836	8	4-OHT,Etoposide,RSK1/2-RNAi,Metformin
TNIK_S680	LRP12_T655	0.000526222	8	Hypoxia,4-OHT,Inf_EV-A71
TNIK_S680	ERCC6_S486	0.000577721	8	COR1/H1975 cells,COR10/H1975 cells,Hypoxia,Inf_Salmonella,siSIK2,Metformin
TNIK_S680	SMG6_T479	0.00075662	8	Phorbol myristate acetate,Inf_EV-A71,Metformin,RSK1/2-RNAi
TNIK_S680	ARPC5L_S64	0.00075662	8	4-OHT,Inf_EV-A71,Gefitinib (EGFRi),RSK1/2-RNAi
TNIK_S680	FRMD4A_S711	0.000823739	8	Hypoxia,Inf_EV-A71,Metformin
TNIK_S680	ZHX3_S946	0.000862626	8	Inf_EV-A71,Lysophosphatidic acid,RSK1/2-RNAi,Metformin
TNIK_S680	CHAF1A_S65	0.000862626	8	Phorbol myristate acetate,4-OHT,Metformin,Crizotinib (RTKi),Etoposide
TNIK_S680	NAV1_S391	0.000862626	8	COR1/H1975 cells,Inf_EV-A71,Lysophosphatidic acid,RSK1/2-RNAi
TNIK_S680	TNIK_S707	0.00091788	8	Inf_Salmonella,siSIK2,Metformin,RSK1/2-RNAi
TNIK_S680	RFC1_S368	0.00091788	8	Hypoxia,Inf_EV-A71,Etoposide
TNIK_S680	SLC6A15_S687	0.000981128	8	PP2A‐B56i_Mitosis,Inf_Salmonella,siSIK2,4-OHT,NGF,RSK1/2-RNAi
TNIK_S680	CDK13_S525	0.0010213	8	Hypoxia,Ang II,Lysophosphatidic acid,Metformin
TNIK_S680	DENND5B_S1076	0.00111332	8	COR1/H1975 cells,COR10/H1975 cells,Inf_Salmonella,siSIK2,Etoposide,Metformin
TNIK_S680	NAV1_S199	0.00126049	8	PP2A‐B56i_Mitosis,Inf_EV-A71,RSK1/2-RNAi,Metformin
TNIK_S680	RBSN_S230	0.00126049	8	siSIK2,4-OHT,Ang II,Crizotinib (RTKi),Metformin
TNIK_S680	ABLIM1_S587	0.00160537	8	PP2A‐B56i_Mitosis,COR1/H1975 cells,COR10/H1975 cells,Metformin,Etoposide
TNIK_S680	GFPT2_S244	0.00254204	8	COR1/H1975 cells,COR10/H1975 cells,Rapamycin,4-OHT,COR10/COR1 cells,RSK1/2-RNAi
TNIK_S680	HNRNPM_S528	0.00254204	8	Phorbol myristate acetate,4-OHT,Crizotinib (RTKi),Imatinib Res_K562-STI-R/K562,RSK1/2-RNAi,Metformin
TNIK_S680	MARCKSL1_S41	0.00316338	8	Phorbol myristate acetate,Inf_EV-A71,Ang II,Crizotinib (RTKi)
TNIK_S680	BBX_S844	0.00351969	8	Inf_Salmonella,siSIK2,4-OHT,Metformin,Etoposide
TNIK_S680	GTPBP1_S580	0.00781028	8	Hypoxia,4-OHT,Etoposide,Gefitinib (EGFRi),Metformin
TNIK_S680	TRIM24_S1028	5.80425e-06	7.66667	Hypoxia,Rapamycin,Inf_EV-A71,Metformin,Imatinib Res_K562-STI-R/K562
TNIK_S680	RBL2_S639	1.566e-06	7.5	4-OHT,Inf_EV-A71,Metformin,Gefitinib (EGFRi)
TNIK_S680	DSTN_S3	9.12756e-07	7.5	4-OHT,Inf_EV-A71,Metformin,Lysophosphatidic acid,RSK1/2-RNAi
TNIK_S680	PI4KA_S257	1.1989e-06	7.5	Hypoxia,4-OHT,Inf_EV-A71,Metformin,Ang II
TNIK_S680	CD44_S686	2.03459e-06	7.5	PP2A‐B56i_Mitosis,COR1/H1975 cells,COR10/H1975 cells,4-OHT,Inf_EV-A71,Gefitinib (EGFRi),Lysophosphatidic acid,RSK1/2-RNAi,Metformin
TNIK_S680	ELF1_S163	6.99401e-06	7.5	Inf_EV-A71,Metformin,Ang II,RSK1/2-RNAi
TNIK_S680	ZNF106_T1372	1.39063e-05	7.5	Crizotinib (RTKi),4-OHT,Inf_EV-A71,Metformin
TNIK_S680	VPS13D_T1761	0.00018756	7.5	Hypoxia,Inf_EV-A71,Metformin,Imatinib Res_K562-STI-R/K562,RSK1/2-RNAi
TNIK_S680	CLIP1_S197	1.12943e-07	7.33333	Hypoxia,Inf_EV-A71,Metformin,Ang II
TNIK_S680	RBL2_T642	4.90121e-06	7	4-OHT,Inf_EV-A71,Metformin,Gefitinib (EGFRi)
TNIK_S680	OPTN_S177	0.00059618	7	COR1/H1975 cells,COR10/H1975 cells,4-OHT,Metformin,COR10/COR1 cells
TNIK_S680	CIP2A_S904	0.000114566	7	PP2A‐B56i_Mitosis,Inf_EV-A71,Metformin
TNIK_S680	ARHGAP22_S395	0.00119955	7	COR1/H1975 cells,COR10/H1975 cells,4-OHT,Metformin,Imatinib Res_K562-STI-R/K562
TNIK_S680	NAA30_S39	5.88336e-07	7	Inf_Salmonella,siSIK2,Inf_EV-A71,Metformin,Crizotinib (RTKi)
TNIK_S680	OSBPL3_S34	1.77763e-06	7	4-OHT,Inf_EV-A71,Metformin,Ang II,Crizotinib (RTKi)
TNIK_S680	GYS1_S649	2.3091e-06	7	Inf_EV-A71,Metformin,Ang II,Etoposide
TNIK_S680	GLCCI1_S303	2.98306e-06	7	Inf_Salmonella,siSIK2,4-OHT,Inf_EV-A71,Crizotinib (RTKi),C17 (DYRK2i),Metformin
TNIK_S680	MDN1_S4752	2.98306e-06	7	Hypoxia,Rapamycin,siSIK2,Inf_EV-A71,Metformin
TNIK_S680	PKP2_S155	4.90121e-06	7	Inf_EV-A71,Metformin,Ang II,Etoposide
TNIK_S680	PXN_S302	7.89622e-06	7	4-OHT,Inf_EV-A71,Lysophosphatidic acid,RSK1/2-RNAi,Metformin
TNIK_S680	NCAPG_S973	9.95324e-06	7	Inf_EV-A71,Metformin,Gefitinib (EGFRi),Imatinib Res_K562-STI-R/K562,RSK1/2-RNAi
TNIK_S680	SRRM2_S1483	1.22148e-05	7	Hypoxia,siSIK2,Inf_EV-A71,Metformin
TNIK_S680	PHIP_S1283	1.57001e-05	7	Hypoxia,Inf_EV-A71,Metformin,Imatinib Res_K562-STI-R/K562
TNIK_S680	SRRM2_S1482	2.00997e-05	7	Hypoxia,siSIK2,Inf_EV-A71,Metformin
TNIK_S680	PHLDB1_S520	3.65654e-05	7	4-OHT,Metformin,Ang II,Crizotinib (RTKi),Etoposide
TNIK_S680	PDS5B_S1166	5.1976e-05	7	COR1/H1975 cells,COR10/H1975 cells,Hypoxia,Phorbol myristate acetate,4-OHT,Inf_EV-A71,Metformin,Crizotinib (RTKi),Etoposide
TNIK_S680	ATN1_S101	5.47297e-05	7	Hypoxia,Inf_EV-A71,Metformin,Imatinib Res_K562-STI-R/K562,RSK1/2-RNAi
TNIK_S680	TMPO_S180	6.53136e-05	7	Hypoxia,Phorbol myristate acetate,Metformin,Imatinib Res_K562-STI-R/K562,RSK1/2-RNAi
TNIK_S680	MAP1B_S1427	6.66101e-05	7	Inf_Salmonella,siSIK2,Inf_EV-A71,Ang II,Crizotinib (RTKi),Etoposide,Imatinib Res_K562-STI-R/K562,RSK1/2-RNAi,Metformin
TNIK_S680	SRSF9_S189	9.76938e-05	7	Phorbol myristate acetate,4-OHT,Metformin,Gefitinib (EGFRi),C17 (DYRK2i)
TNIK_S680	STAT5B_S128	0.000114566	7	Inf_EV-A71,Imatinib Res_K562-STI-R/K562,RSK1/2-RNAi
TNIK_S680	TOP2B_S1613	0.000114566	7	4-OHT,Inf_EV-A71,Imatinib Res_K562-STI-R/K562
TNIK_S680	PRUNE2_S2866	0.000114566	7	siSIK2,Inf_EV-A71,Metformin
TNIK_S680	PTCH1_T1195	0.000114566	7	Inf_EV-A71,RSK1/2-RNAi,Metformin
TNIK_S680	CEP43_S209	0.000114566	7	PP2A‐B56i_Mitosis,Inf_EV-A71,Metformin
TNIK_S680	TRMT44_S78	0.000132	7	Inf_EV-A71,Gefitinib (EGFRi),Metformin
TNIK_S680	SSBP2_S321	0.000132	7	Inf_EV-A71,Ang II,Etoposide
TNIK_S680	VAPA_S3	0.000132	7	Inf_EV-A71,Metformin,RSK1/2-RNAi
TNIK_S680	CHD7_S2272	0.000132	7	Inf_EV-A71,Ang II,Metformin
TNIK_S680	GLI3_S664	0.000132	7	Inf_EV-A71,Ang II,Etoposide
TNIK_S680	SURF2_S183	0.000132	7	Rapamycin,Inf_EV-A71,Metformin
TNIK_S680	CLCC1_S524	0.000132	7	Inf_EV-A71,Metformin,PurvalanolA+AZD1152
TNIK_S680	SLC3A2_S165	0.000132	7	4-OHT,Metformin,Gefitinib (EGFRi)
TNIK_S680	EEF2K_S470	0.000141485	7	Hypoxia,Phorbol myristate acetate,Inf_EV-A71,Etoposide,Imatinib Res_K562-STI-R/K562,RSK1/2-RNAi,C17 (DYRK2i),Metformin
TNIK_S680	CHD7_S2275	0.000151659	7	Inf_EV-A71,Ang II,Metformin
TNIK_S680	SSBP2_T333	0.000151659	7	Inf_EV-A71,Metformin,Ang II
TNIK_S680	FRA10AC1_S12	0.000151659	7	Inf_EV-A71,Metformin,RSK1/2-RNAi
TNIK_S680	CLASP1_T1095	0.000151659	7	Inf_Salmonella,siSIK2,Metformin,RSK1/2-RNAi
TNIK_S680	FRA10AC1_S9	0.000151659	7	Inf_EV-A71,Metformin,RSK1/2-RNAi
TNIK_S680	CEP170_S1165	0.0001695	7	PP2A‐B56i_Mitosis,Crizotinib (RTKi),Inf_Salmonella,Inf_EV-A71,Gefitinib (EGFRi),Imatinib Res_K562-STI-R/K562,NGF,Metformin
TNIK_S680	TAOK3_S442	0.000173776	7	Metformin,Ang II,Imatinib Res_K562-STI-R/K562
TNIK_S680	RSF1_S1172	0.000173776	7	Phorbol myristate acetate,siSIK2,Inf_EV-A71
TNIK_S680	TNS2_S120	0.000198601	7	Inf_EV-A71,Etoposide,RSK1/2-RNAi
TNIK_S680	DPH2_S488	0.000198601	7	COR1/H1975 cells,Inf_EV-A71,Imatinib Res_K562-STI-R/K562
TNIK_S680	RACGAP1_S214	0.000198601	7	COR1/H1975 cells,Inf_EV-A71,Metformin
TNIK_S680	ZC3H13_S1191	0.000198601	7	Phorbol myristate acetate,Inf_EV-A71,Ang II
TNIK_S680	CARMIL2_S1423	0.000198601	7	Inf_EV-A71,RSK1/2-RNAi,Metformin
TNIK_S680	CRMP1_S518	0.000198601	7	Rapamycin,Inf_EV-A71,Metformin
TNIK_S680	NES_S323	0.000198601	7	Rapamycin,4-OHT,Inf_EV-A71
TNIK_S680	NCOA7_S384	0.000198601	7	siSIK2,Inf_EV-A71,Crizotinib (RTKi)
TNIK_S680	SPRY1_S50	0.000198601	7	Inf_EV-A71,Crizotinib (RTKi),Metformin
TNIK_S680	TBX2_S386	0.000198601	7	PP2A‐B56i_Mitosis,4-OHT,Inf_EV-A71
TNIK_S680	NFATC4_S289	0.000198601	7	Crizotinib (RTKi),Inf_EV-A71,Metformin
TNIK_S680	CRMP1_T514	0.000198601	7	Rapamycin,Inf_EV-A71,Metformin
TNIK_S680	ARID4A_S159	0.000226406	7	Inf_EV-A71,Ang II,Etoposide
TNIK_S680	ARID4A_S160	0.000226406	7	Inf_EV-A71,Ang II,Etoposide
TNIK_S680	FTSJ3_S347	0.000257481	7	Inf_EV-A71,Crizotinib (RTKi),Imatinib Res_K562-STI-R/K562
TNIK_S680	PSD3_S1014	0.000257481	7	Crizotinib (RTKi),Inf_EV-A71,Etoposide
TNIK_S680	RASAL2_S635	0.000257481	7	Hypoxia,Metformin,Ang II
TNIK_S680	EPB41L3_S443	0.000257481	7	Inf_EV-A71,Ang II,Etoposide
TNIK_S680	NES_S746	0.000257481	7	Phorbol myristate acetate,4-OHT,Inf_EV-A71
TNIK_S680	SCARF2_S698	0.000257481	7	Inf_EV-A71,Ang II,RSK1/2-RNAi
TNIK_S680	GOLM2_S366	0.000257481	7	COR1/H1975 cells,COR10/H1975 cells,4-OHT,Metformin
TNIK_S680	SYNM_S777	0.000292142	7	Rapamycin,Inf_EV-A71,RSK1/2-RNAi
TNIK_S680	PHLDB1_S539	0.000292142	7	4-OHT,Inf_EV-A71,RSK1/2-RNAi
TNIK_S680	PPP1R12A_S479	0.000292142	7	Inf_Salmonella,siSIK2,Crizotinib (RTKi),Metformin
TNIK_S680	CHD9_S550	0.000292142	7	siSIK2,4-OHT,Metformin,Crizotinib (RTKi),RSK1/2-RNAi
TNIK_S680	MKI67_S2638	0.000292142	7	siSIK2,Inf_EV-A71,C17 (DYRK2i)
TNIK_S680	SGTA_S307	0.000292142	7	Phorbol myristate acetate,Inf_EV-A71,Gefitinib (EGFRi)
TNIK_S680	CLASP2_S368	0.000292142	7	Inf_EV-A71,RSK1/2-RNAi,Metformin
TNIK_S680	STAG2_S1058	0.000292142	7	Hypoxia,Inf_EV-A71,Imatinib Res_K562-STI-R/K562
TNIK_S680	ARHGAP29_S589	0.000330727	7	4-OHT,Metformin,Lysophosphatidic acid
TNIK_S680	HMGCR_S872	0.000330727	7	4-OHT,RSK1/2-RNAi,Metformin
TNIK_S680	JMJD1C_S319	0.000373599	7	Inf_EV-A71,Crizotinib (RTKi),Etoposide
TNIK_S680	DENR_T86	0.000373599	7	Inf_EV-A71,Metformin,Gefitinib (EGFRi)
TNIK_S680	SETX_S1019	0.000421148	7	4-OHT,Inf_EV-A71,Imatinib Res_K562-STI-R/K562
TNIK_S680	TWF2_S349	0.000421148	7	Inf_EV-A71,Imatinib Res_K562-STI-R/K562,RSK1/2-RNAi
TNIK_S680	ZDHHC5_S425	0.000421148	7	Metformin,Ang II,RSK1/2-RNAi
TNIK_S680	NES_S702	0.000421148	7	PP2A‐B56i_Mitosis,Phorbol myristate acetate,Inf_EV-A71
TNIK_S680	OSTM1_S325	0.000421148	7	Inf_EV-A71,Metformin,Imatinib Res_K562-STI-R/K562
TNIK_S680	EHBP1L1_S1257	0.00047253	7	Inf_EV-A71,Metformin,Crizotinib (RTKi),Gefitinib (EGFRi),RSK1/2-RNAi
TNIK_S680	SATB2_S39	0.000473791	7	Inf_EV-A71,Imatinib Res_K562-STI-R/K562,RSK1/2-RNAi,Metformin
TNIK_S680	RAB11FIP5_S296	0.000473791	7	COR1/H1975 cells,COR10/H1975 cells,Crizotinib (RTKi),Ang II,COR10/COR1 cells
TNIK_S680	DDX50_S41	0.000473791	7	siSIK2,Inf_EV-A71,Metformin
TNIK_S680	WASHC2A_S498	0.000473791	7	Inf_EV-A71,Etoposide,RSK1/2-RNAi
TNIK_S680	SLC4A7_S400	0.000531976	7	Phorbol myristate acetate,Inf_EV-A71,RSK1/2-RNAi
TNIK_S680	NAV1_S1253	0.00059618	7	PP2A‐B56i_Mitosis,Inf_EV-A71,Lysophosphatidic acid
TNIK_S680	FRMD6_S542	0.000666913	7	COR1/H1975 cells,COR10/H1975 cells,Crizotinib (RTKi),Metformin
TNIK_S680	USP15_T226	0.000710308	7	4-OHT,Metformin,Crizotinib (RTKi),Imatinib Res_K562-STI-R/K562
TNIK_S680	KMT2A_S279	0.00105656	7	Inf_Salmonella,siSIK2,4-OHT,Metformin,RSK1/2-RNAi
TNIK_S680	TNS1_S1281	0.00105656	7	COR1/H1975 cells,COR10/H1975 cells,4-OHT,COR10/COR1 cells,Etoposide,Metformin
TNIK_S680	ABLIM1_S586	0.00119955	7	PP2A‐B56i_Mitosis,Inf_Salmonella,Etoposide,Metformin
TNIK_S680	DENND4A_S731	0.00119955	7	4-OHT,Ang II,Crizotinib (RTKi),Metformin
TNIK_S680	RIC1_S1037	0.00119955	7	Rapamycin,Inf_Salmonella,siSIK2,4-OHT,Metformin
TNIK_S680	CDKL5_S407	0.00119955	7	Rapamycin,Inf_Salmonella,siSIK2,Crizotinib (RTKi),Lysophosphatidic acid,Metformin
TNIK_S680	PRRC2B_S563	0.00119955	7	Phorbol myristate acetate,4-OHT,Crizotinib (RTKi),Metformin
TNIK_S680	TRA2B_S266	0.00126149	7	4-OHT,Inf_EV-A71,Crizotinib (RTKi)
TNIK_S680	SRRM2_S1421	0.00126149	7	Inf_EV-A71,Metformin,Ang II
TNIK_S680	RUNX1_S212	0.00135843	7	PP2A‐B56i_Mitosis,Crizotinib (RTKi),4-OHT,Etoposide,RSK1/2-RNAi,Metformin
TNIK_S680	DCLK1_S330	0.00139529	7	Crizotinib (RTKi),Hypoxia,Phorbol myristate acetate,Ang II
TNIK_S680	UFL1_S458	0.00139529	7	Hypoxia,siSIK2,Inf_EV-A71
TNIK_S680	PLEKHG3_S643	0.00161319	7	Phorbol myristate acetate,Inf_EV-A71,Metformin,Etoposide
TNIK_S680	BCL3_S374	0.00187213	7	Metformin,Gefitinib (EGFRi),RSK1/2-RNAi
TNIK_S680	HMGN3_S6	0.00248234	7	Hypoxia,Rapamycin,Inf_EV-A71
TNIK_S680	GGT7_S72	0.00272904	7	4-OHT,Metformin,Lysophosphatidic acid,RSK1/2-RNAi
TNIK_S680	LARP1_S849	0.00272904	7	Hypoxia,Imatinib Res_K562-STI-R/K562,RSK1/2-RNAi,Metformin
TNIK_S680	MBD3_S85	0.0029777	7	Phorbol myristate acetate,Inf_EV-A71,Crizotinib (RTKi),Metformin
TNIK_S680	ZC3HAV1_S335	0.00376139	7	Ang II,Gefitinib (EGFRi),Lysophosphatidic acid,Metformin
TNIK_S680	MAPRE1_S165	0.00417043	7	siSIK2,Metformin,Crizotinib (RTKi),Gefitinib (EGFRi),RSK1/2-RNAi
TNIK_S680	S100A13_S32	0.00562558	7	COR1/H1975 cells,COR10/H1975 cells,4-OHT,Metformin,Crizotinib (RTKi)
TNIK_S680	MAP1B_S1785	3.1456e-05	6.75	PP2A‐B56i_Mitosis,COR1/H1975 cells,COR10/H1975 cells,Hypoxia,Phorbol myristate acetate,Inf_Salmonella,siSIK2,4-OHT,Inf_EV-A71,Lysophosphatidic acid,Metformin
TNIK_S680	ATRX_S731	2.61584e-06	6.66667	Hypoxia,Phorbol myristate acetate,Inf_EV-A71,Imatinib Res_K562-STI-R/K562,Metformin
TNIK_S680	SH2B3_S150	4.32716e-05	6.5	PP2A‐B56i_Mitosis,Phorbol myristate acetate,4-OHT,Metformin,RSK1/2-RNAi
TNIK_S680	KLF3_S250	7.80264e-05	6.5	Inf_EV-A71,Etoposide,RSK1/2-RNAi,Metformin
TNIK_S680	SCAP_S851	2.80213e-06	6.5	Inf_EV-A71,PurvalanolA+AZD1152,RSK1/2-RNAi,Metformin
TNIK_S680	LARP6_S56	2.80213e-06	6.5	4-OHT,Inf_EV-A71,Ang II,Etoposide,Lysophosphatidic acid,Metformin
TNIK_S680	MAP3K1_S1018	7.53228e-06	6.5	Inf_Salmonella,Inf_EV-A71,RSK1/2-RNAi,Metformin
TNIK_S680	RSF1_S1310	9.52028e-06	6.5	PP2A‐B56i_Mitosis,Inf_EV-A71,Metformin,Etoposide
TNIK_S680	KIF1B_S1454	9.52028e-06	6.5	Inf_EV-A71,Crizotinib (RTKi),RSK1/2-RNAi,Metformin
TNIK_S680	UBE4B_S101	9.52028e-06	6.5	Phorbol myristate acetate,Inf_EV-A71,Metformin,Etoposide
TNIK_S680	ARHGEF11_T254	1.19753e-05	6.5	Inf_EV-A71,Ang II,RSK1/2-RNAi,Metformin
TNIK_S680	ARHGAP23_S372	1.49937e-05	6.5	Inf_Salmonella,4-OHT,Inf_EV-A71,Ang II,RSK1/2-RNAi,Metformin
TNIK_S680	KAT7_S102	1.49937e-05	6.5	Inf_EV-A71,Metformin,Crizotinib (RTKi),Imatinib Res_K562-STI-R/K562
TNIK_S680	TGS1_S154	1.86892e-05	6.5	Inf_EV-A71,Imatinib Res_K562-STI-R/K562,RSK1/2-RNAi,C17 (DYRK2i),Metformin
TNIK_S680	CDC42EP4_S295	2.31953e-05	6.5	4-OHT,Metformin,Ang II,Etoposide,RSK1/2-RNAi,C17 (DYRK2i)
TNIK_S680	L3MBTL3_S608	4.32716e-05	6.5	PP2A‐B56i_Mitosis,Crizotinib (RTKi),4-OHT,Inf_EV-A71,Metformin,C17 (DYRK2i)
TNIK_S680	EVA1A_S114	5.28592e-05	6.5	Inf_EV-A71,COR10/COR1 cells,Gefitinib (EGFRi),Lysophosphatidic acid,RSK1/2-RNAi,Metformin
TNIK_S680	CDS2_S23	5.28592e-05	6.5	Hypoxia,Lysophosphatidic acid,RSK1/2-RNAi,Metformin
TNIK_S680	AHNAK_S5737	7.80264e-05	6.5	COR1/H1975 cells,COR10/H1975 cells,Hypoxia,Metformin,Etoposide,RSK1/2-RNAi
TNIK_S680	PRRC2B_S388	0.000136407	6.5	Phorbol myristate acetate,4-OHT,Inf_EV-A71,RSK1/2-RNAi,Metformin
TNIK_S680	SOWAHC_S213	0.000136407	6.5	siSIK2,Ang II,Crizotinib (RTKi),Etoposide,Gefitinib (EGFRi),Lysophosphatidic acid,Metformin
TNIK_S680	CTPS2_S571	0.000163274	6.5	Hypoxia,Inf_EV-A71,Imatinib Res_K562-STI-R/K562,Metformin
TNIK_S680	FARP1_S427	0.000529963	6.5	Inf_EV-A71,Metformin,Ang II,Etoposide,Lysophosphatidic acid
TNIK_S680	STIP1_S481	0.000843778	6.5	COR1/H1975 cells,COR10/H1975 cells,Hypoxia,Inf_EV-A71,Metformin,Etoposide
TNIK_S680	FOXK2_S398	0.00113685	6.5	4-OHT,Inf_EV-A71,Metformin,Crizotinib (RTKi),Etoposide,Lysophosphatidic acid,NGF,C17 (DYRK2i)
TNIK_S680	MDC1_S998	0.00230454	6.5	Hypoxia,siSIK2,Etoposide,Gefitinib (EGFRi)
TNIK_S680	PCM1_S1730	9.28257e-07	6.33333	COR1/H1975 cells,COR10/H1975 cells,Hypoxia,Metformin,Crizotinib (RTKi),Etoposide,RSK1/2-RNAi
TNIK_S680	CTNNA1_S652	1.24275e-06	6.33333	Hypoxia,Phorbol myristate acetate,siSIK2,Inf_EV-A71,Metformin,Ang II,Etoposide,NGF
TNIK_S680	BAIAP2L1_T257	1.65476e-06	6.33333	Inf_Salmonella,4-OHT,Inf_EV-A71,Metformin,Ang II,Crizotinib (RTKi),Etoposide,Gefitinib (EGFRi),Lysophosphatidic acid,C17 (DYRK2i)
TNIK_S680	WDR75_S779	8.30005e-06	6.33333	Hypoxia,Inf_Salmonella,siSIK2,Inf_EV-A71,Metformin,Imatinib Res_K562-STI-R/K562
TNIK_S680	WDR75_S782	8.30005e-06	6.33333	Hypoxia,Phorbol myristate acetate,Inf_Salmonella,siSIK2,Inf_EV-A71,Metformin,Imatinib Res_K562-STI-R/K562
TNIK_S680	RBMX_S208	2.52964e-08	6.25	Hypoxia,Inf_Salmonella,siSIK2,4-OHT,Inf_EV-A71,Etoposide,Imatinib Res_K562-STI-R/K562,Metformin
TNIK_S680	ZNF609_S578	3.03711e-06	6.25	Hypoxia,4-OHT,Inf_EV-A71,Metformin,Crizotinib (RTKi),Etoposide,Imatinib Res_K562-STI-R/K562,RSK1/2-RNAi
TNIK_S680	DPYSL3_T509	0.0233779	6	Inf_Salmonella,siSIK2,Metformin,Etoposide,RSK1/2-RNAi
TNIK_S680	IGF2BP1_S181	0.000168387	6	Hypoxia,Inf_EV-A71,Metformin,Imatinib Res_K562-STI-R/K562
TNIK_S680	OSTF1_S202	2.39664e-05	6	Inf_EV-A71,Metformin,Crizotinib (RTKi),Imatinib Res_K562-STI-R/K562
TNIK_S680	SLC2A1_S490	1.54441e-05	6	Phorbol myristate acetate,siSIK2,Inf_EV-A71,Metformin,Gefitinib (EGFRi)
TNIK_S680	CLASP2_S507	3.65252e-05	6	PP2A‐B56i_Mitosis,Inf_EV-A71,Metformin,Crizotinib (RTKi),Imatinib Res_K562-STI-R/K562
TNIK_S680	PRRC2C_S1249	3.34025e-06	6	Crizotinib (RTKi),Phorbol myristate acetate,Inf_EV-A71,Metformin,Ang II,Etoposide,RSK1/2-RNAi
TNIK_S680	TGS1_S89	4.36427e-06	6	COR1/H1975 cells,COR10/H1975 cells,Phorbol myristate acetate,Inf_EV-A71,Ang II,Imatinib Res_K562-STI-R/K562,Lysophosphatidic acid,PurvalanolA+AZD1152,C17 (DYRK2i),Metformin
TNIK_S680	ZNF609_S576	4.90487e-06	6	Hypoxia,Rapamycin,4-OHT,Inf_EV-A71,Metformin,Etoposide,Imatinib Res_K562-STI-R/K562,RSK1/2-RNAi
TNIK_S680	EEF1B2_S90	6.039e-06	6	Inf_EV-A71,Gefitinib (EGFRi),Lysophosphatidic acid,Metformin
TNIK_S680	MCM6_S271	6.039e-06	6	Inf_EV-A71,Gefitinib (EGFRi),Imatinib Res_K562-STI-R/K562,Metformin
TNIK_S680	PTPN14_S578	9.76007e-06	6	4-OHT,Inf_EV-A71,Lysophosphatidic acid,RSK1/2-RNAi,Metformin
TNIK_S680	MAP4_S1151	1.23086e-05	6	PP2A‐B56i_Mitosis,Hypoxia,Inf_EV-A71,Imatinib Res_K562-STI-R/K562,Metformin
TNIK_S680	LRRFIP2_S324	1.23086e-05	6	PP2A‐B56i_Mitosis,Metformin,Ang II,Imatinib Res_K562-STI-R/K562,Lysophosphatidic acid
TNIK_S680	SRRM2_S2694	1.86276e-05	6	COR1/H1975 cells,COR10/H1975 cells,Hypoxia,4-OHT,Inf_EV-A71,Metformin,Imatinib Res_K562-STI-R/K562
TNIK_S680	IGF2R_S2479	1.92842e-05	6	4-OHT,Metformin,Crizotinib (RTKi),Imatinib Res_K562-STI-R/K562,C17 (DYRK2i)
TNIK_S680	MAP1B_T1949	5.47379e-05	6	Inf_Salmonella,siSIK2,4-OHT,Inf_EV-A71,Etoposide,RSK1/2-RNAi,Metformin
TNIK_S680	CTTNBP2NL_S484	8.07577e-05	6	Hypoxia,Inf_Salmonella,siSIK2,Inf_EV-A71,Metformin,RSK1/2-RNAi
TNIK_S680	ARHGEF40_S262	0.000117415	6	4-OHT,Inf_EV-A71,Etoposide,Lysophosphatidic acid,Metformin
TNIK_S680	CANX_S564	0.000136375	6	COR1/H1975 cells,Hypoxia,Rapamycin,Inf_Salmonella,siSIK2,Inf_EV-A71,Imatinib Res_K562-STI-R/K562,Metformin
TNIK_S680	BCL9_T115	0.000140844	6	Inf_EV-A71,Crizotinib (RTKi),Etoposide,RSK1/2-RNAi,Metformin
TNIK_S680	RPS6KC1_S427	0.000168387	6	Crizotinib (RTKi),Hypoxia,4-OHT,Metformin,Imatinib Res_K562-STI-R/K562,Lysophosphatidic acid
TNIK_S680	BYSL_S98	0.000333432	6	Inf_EV-A71,Metformin,Crizotinib (RTKi),Imatinib Res_K562-STI-R/K562,Lysophosphatidic acid,RSK1/2-RNAi
TNIK_S680	LRRFIP2_S333	0.000438339	6	PP2A‐B56i_Mitosis,Metformin,Etoposide
TNIK_S680	SLC4A7_S1188	0.000494297	6	COR1/H1975 cells,Inf_Salmonella,siSIK2,4-OHT
TNIK_S680	EXOC1_S501	0.000539924	6	Crizotinib (RTKi),Inf_EV-A71,Metformin,Lysophosphatidic acid,RSK1/2-RNAi
TNIK_S680	SYTL2_S535	0.000556084	6	Crizotinib (RTKi),4-OHT,Metformin
TNIK_S680	BCL9_T257	0.000624176	6	Metformin,Gefitinib (EGFRi),RSK1/2-RNAi
TNIK_S680	NCOA7_T210	0.000624176	6	siSIK2,Metformin,Etoposide
TNIK_S680	ARHGAP21_S459	0.000624176	6	COR1/H1975 cells,COR10/H1975 cells,Inf_Salmonella,siSIK2,4-OHT
TNIK_S680	GRAMD1B_S550	0.000624176	6	4-OHT,Metformin,RSK1/2-RNAi
TNIK_S680	EXOC1_S470	0.00063063	6	Metformin,Ang II,Imatinib Res_K562-STI-R/K562,Lysophosphatidic acid,RSK1/2-RNAi
TNIK_S680	PUM2_S587	0.000734686	6	COR1/H1975 cells,COR10/H1975 cells,4-OHT,Inf_EV-A71,Metformin,Etoposide
TNIK_S680	MAP2_S285	0.000871474	6	Inf_Salmonella,siSIK2,Crizotinib (RTKi),Etoposide,Metformin
TNIK_S680	CEP170_S879	0.000871474	6	Inf_Salmonella,siSIK2,4-OHT,Crizotinib (RTKi),RSK1/2-RNAi
TNIK_S680	DBR1_S514	0.000871474	6	Metformin,Crizotinib (RTKi),Etoposide
TNIK_S680	TNK1_S519	0.000970131	6	Ang II,Imatinib Res_K562-STI-R/K562,RSK1/2-RNAi,Metformin
TNIK_S680	ERC1_S37	0.000970131	6	Phorbol myristate acetate,Inf_Salmonella,siSIK2,Metformin
TNIK_S680	ZDHHC8_S606	0.00107792	6	COR1/H1975 cells,COR10/H1975 cells,4-OHT,RSK1/2-RNAi,Metformin
TNIK_S680	MDC1_T1608	0.00107792	6	Inf_Salmonella,siSIK2,Metformin,Etoposide
TNIK_S680	CHD9_S2079	0.00119552	6	Crizotinib (RTKi),Inf_Salmonella,siSIK2,Metformin
TNIK_S680	NR2C2_S46	0.00119552	6	Metformin,Crizotinib (RTKi),RSK1/2-RNAi
TNIK_S680	MAP2_S1653	0.00119552	6	PP2A‐B56i_Mitosis,Hypoxia,Inf_Salmonella,siSIK2,Ang II
TNIK_S680	MON2_S205	0.00119552	6	4-OHT,Crizotinib (RTKi),RSK1/2-RNAi
TNIK_S680	ERBIN_S602	0.00132071	6	Hypoxia,Inf_Salmonella,siSIK2,Ang II,Etoposide,Metformin
TNIK_S680	PJA1_T277	0.00146293	6	COR1/H1975 cells,4-OHT,Etoposide,Metformin
TNIK_S680	MAP4K4_S631	0.00146293	6	Phorbol myristate acetate,Metformin,Etoposide
TNIK_S680	PRRC2C_S1248	0.00152042	6	Hypoxia,Phorbol myristate acetate,Metformin,Ang II,Etoposide
TNIK_S680	ITGB1_Y783	0.00161427	6	Rapamycin,4-OHT,Metformin
TNIK_S680	YTHDC2_S1279	0.00177843	6	Crizotinib (RTKi),siSIK2,4-OHT,Ang II,RSK1/2-RNAi
TNIK_S680	SH3D19_S369	0.00235664	6	Inf_Salmonella,Metformin,Crizotinib (RTKi)
TNIK_S680	TNKS1BP1_S1666	0.00383972	6	Phorbol myristate acetate,Rapamycin,Inf_EV-A71,Crizotinib (RTKi),Gefitinib (EGFRi),Imatinib Res_K562-STI-R/K562,RSK1/2-RNAi,C17 (DYRK2i)
TNIK_S680	GPRIN1_T60	0.00411082	6	Crizotinib (RTKi),4-OHT,Metformin,Ang II
TNIK_S680	SORBS3_S348	0.00455543	6	Phorbol myristate acetate,Ang II,Etoposide,Metformin
TNIK_S680	ERBIN_S603	0.00503807	6	Inf_Salmonella,siSIK2,4-OHT,Ang II,Etoposide,Metformin
TNIK_S680	PLEKHM3_S132	0.00503807	6	Phorbol myristate acetate,4-OHT,RSK1/2-RNAi,Metformin
TNIK_S680	SENP2_S333	0.00612702	6	4-OHT,Crizotinib (RTKi),RSK1/2-RNAi,Metformin
TNIK_S680	PI4KB_S277	0.0115154	6	PP2A‐B56i_Mitosis,siSIK2,4-OHT,Metformin,Crizotinib (RTKi)
TNIK_S680	MAP1B_S1618	0.0115154	6	Inf_Salmonella,siSIK2,Etoposide,Lysophosphatidic acid,Metformin
TNIK_S680	USP24_S1141	0.013602	6	Hypoxia,4-OHT,Ang II,C17 (DYRK2i),Metformin
TNIK_S680	STK10_S13	0.0217168	6	Phorbol myristate acetate,Inf_Salmonella,siSIK2,Lysophosphatidic acid,PurvalanolA+AZD1152,RSK1/2-RNAi
TNIK_S680	MKI67_S2105	0.0251376	6	Hypoxia,Rapamycin,Inf_Salmonella,siSIK2,Crizotinib (RTKi)
TNIK_S680	AHNAK_S5077	0.0332416	6	4-OHT,Crizotinib (RTKi),Etoposide,Metformin
TNIK_S680	SPTBN1_S2165	0.00294149	5.8	Hypoxia,Inf_EV-A71,Ang II,Etoposide,RSK1/2-RNAi,Metformin
TNIK_S680	ATRX_S729	7.28695e-07	5.75	Hypoxia,Phorbol myristate acetate,4-OHT,Inf_EV-A71,Imatinib Res_K562-STI-R/K562,Metformin
TNIK_S680	RSRC2_S30	0.00013255	5.75	Crizotinib (RTKi),Hypoxia,Inf_EV-A71,Metformin,Imatinib Res_K562-STI-R/K562
TNIK_S680	IWS1_S440	0.000930462	5.75	Hypoxia,Inf_EV-A71,Metformin,Imatinib Res_K562-STI-R/K562
TNIK_S680	FZD6_S620	2.93007e-07	5.66667	Inf_Salmonella,siSIK2,4-OHT,Inf_EV-A71,Crizotinib (RTKi),RSK1/2-RNAi,Metformin
TNIK_S680	AFAP1_S668	2.35601e-06	5.66667	COR1/H1975 cells,COR10/H1975 cells,Inf_Salmonella,siSIK2,4-OHT,Inf_EV-A71,Etoposide,Metformin
TNIK_S680	ABCC4_T646	2.35601e-06	5.66667	Inf_Salmonella,siSIK2,4-OHT,Inf_EV-A71,Crizotinib (RTKi),Etoposide,C17 (DYRK2i),Metformin
TNIK_S680	RIOK2_S332	4.05334e-06	5.66667	Hypoxia,siSIK2,Inf_EV-A71,Metformin,Imatinib Res_K562-STI-R/K562
TNIK_S680	PRP4K_S277	8.80168e-06	5.66667	Hypoxia,Inf_Salmonella,4-OHT,Imatinib Res_K562-STI-R/K562,Metformin
TNIK_S680	IGF2R_S2401	1.83187e-05	5.66667	Hypoxia,4-OHT,Metformin,Crizotinib (RTKi),Etoposide,Imatinib Res_K562-STI-R/K562
TNIK_S680	SAFB_S601	0.000240182	5.66667	Hypoxia,Phorbol myristate acetate,4-OHT,Metformin,Gefitinib (EGFRi),Imatinib Res_K562-STI-R/K562,C17 (DYRK2i)
TNIK_S680	TNIK_S769	0.000423267	5.66667	Rapamycin,4-OHT,Inf_EV-A71,Metformin,Etoposide,Gefitinib (EGFRi),Imatinib Res_K562-STI-R/K562,NGF
TNIK_S680	VIM_S51	0.00079854	5.5	COR1/H1975 cells,COR10/H1975 cells,Hypoxia,4-OHT,Inf_EV-A71,Ang II,Imatinib Res_K562-STI-R/K562
TNIK_S680	TRAF4_S426	0.00036709	5.5	Inf_Salmonella,siSIK2,4-OHT,Crizotinib (RTKi),RSK1/2-RNAi,Metformin
TNIK_S680	RC3H1_S535	3.30611e-05	5.5	4-OHT,Metformin,Ang II,Crizotinib (RTKi),Etoposide
TNIK_S680	NCDN_S2	5.00045e-05	5.5	Inf_EV-A71,Metformin,RSK1/2-RNAi,C17 (DYRK2i)
TNIK_S680	STRN4_S206	5.00045e-05	5.5	4-OHT,Inf_EV-A71,Gefitinib (EGFRi),Metformin
TNIK_S680	NOPCHAP1_S15	7.43176e-05	5.5	Inf_Salmonella,siSIK2,Inf_EV-A71,Metformin,Imatinib Res_K562-STI-R/K562
TNIK_S680	TMEM9_S137	9.00439e-05	5.5	COR1/H1975 cells,COR10/H1975 cells,4-OHT,Inf_EV-A71,COR10/COR1 cells,Metformin
TNIK_S680	RSL1D1_T415	0.000108672	5.5	Inf_Salmonella,Inf_EV-A71,Crizotinib (RTKi),Metformin
TNIK_S680	CBX5_S12	0.000108672	5.5	Hypoxia,Inf_EV-A71,Crizotinib (RTKi),Etoposide,Imatinib Res_K562-STI-R/K562
TNIK_S680	KPNA6_S6	0.000108672	5.5	4-OHT,Inf_EV-A71,Metformin,RSK1/2-RNAi
TNIK_S680	ARHGEF11_S1295	0.000108672	5.5	4-OHT,Inf_EV-A71,Metformin,RSK1/2-RNAi
TNIK_S680	USP15_S961	0.000156522	5.5	4-OHT,Inf_EV-A71,Imatinib Res_K562-STI-R/K562,Metformin
TNIK_S680	MKI67_S648	0.000156522	5.5	Inf_EV-A71,Crizotinib (RTKi),Imatinib Res_K562-STI-R/K562,C17 (DYRK2i),Metformin
TNIK_S680	MAP3K3_S340	0.000222284	5.5	Crizotinib (RTKi),Inf_EV-A71,Lysophosphatidic acid,RSK1/2-RNAi,Metformin
TNIK_S680	MAP1B_S1625	0.000311537	5.5	COR1/H1975 cells,COR10/H1975 cells,Inf_Salmonella,siSIK2,4-OHT,Etoposide,Lysophosphatidic acid,RSK1/2-RNAi,Metformin
TNIK_S680	LARP1_S824	0.000311537	5.5	Phorbol myristate acetate,Inf_Salmonella,siSIK2,4-OHT,Metformin,RSK1/2-RNAi
TNIK_S680	PRRC2B_S1395	0.00036709	5.5	4-OHT,Inf_EV-A71,RSK1/2-RNAi,Metformin
TNIK_S680	ZNF609_S1055	0.000431253	5.5	COR1/H1975 cells,COR10/H1975 cells,4-OHT,Etoposide,RSK1/2-RNAi,Metformin
TNIK_S680	ACIN1_T254	0.000431253	5.5	PP2A‐B56i_Mitosis,Inf_EV-A71,Metformin,Crizotinib (RTKi)
TNIK_S680	CHMP7_S417	0.000687347	5.5	Phorbol myristate acetate,Inf_EV-A71,Gefitinib (EGFRi),RSK1/2-RNAi,Metformin
TNIK_S680	FTSJ3_S336	0.000687347	5.5	4-OHT,Inf_EV-A71,Metformin,Imatinib Res_K562-STI-R/K562,Lysophosphatidic acid
TNIK_S680	NOB1_S201	0.00079854	5.5	Crizotinib (RTKi),Rapamycin,4-OHT,Inf_EV-A71,RSK1/2-RNAi,Metformin
TNIK_S680	SRRM2_S1112	0.00092532	5.5	COR1/H1975 cells,siSIK2,4-OHT,Inf_EV-A71,Ang II
TNIK_S680	LBR_S99	0.00141848	5.5	Phorbol myristate acetate,Rapamycin,Inf_EV-A71,Imatinib Res_K562-STI-R/K562,Metformin
TNIK_S680	AKAP13_S1929	0.00186384	5.5	COR1/H1975 cells,4-OHT,Metformin,Ang II,Lysophosphatidic acid
TNIK_S680	AHNAK_S5841	0.00401619	5.5	Phorbol myristate acetate,Inf_EV-A71,RSK1/2-RNAi,Metformin
TNIK_S680	SAFB_S383	3.73645e-05	5.4	Hypoxia,Phorbol myristate acetate,Inf_EV-A71,Metformin,Gefitinib (EGFRi),Imatinib Res_K562-STI-R/K562
TNIK_S680	ATF7_T53	4.48351e-05	5.33333	4-OHT,Inf_EV-A71,Metformin,Crizotinib (RTKi),Imatinib Res_K562-STI-R/K562
TNIK_S680	ATF7_T51	4.48351e-05	5.33333	4-OHT,Inf_EV-A71,Metformin,Crizotinib (RTKi),Imatinib Res_K562-STI-R/K562
TNIK_S680	RELCH_S453	2.79904e-07	5.33333	4-OHT,Inf_EV-A71,Ang II,Etoposide,Gefitinib (EGFRi),Metformin
TNIK_S680	ABLIM1_S655	1.30295e-06	5.33333	siSIK2,4-OHT,Inf_EV-A71,Metformin,Ang II,Etoposide,RSK1/2-RNAi
TNIK_S680	SOWAHC_S226	5.17099e-06	5.33333	Inf_Salmonella,siSIK2,Inf_EV-A71,Metformin,Crizotinib (RTKi),Gefitinib (EGFRi)
TNIK_S680	ITPRID2_S737	6.69983e-06	5.33333	4-OHT,Inf_EV-A71,Metformin,Crizotinib (RTKi),Imatinib Res_K562-STI-R/K562
TNIK_S680	ABCF1_S228	1.10776e-05	5.33333	Hypoxia,Inf_EV-A71,Metformin,Imatinib Res_K562-STI-R/K562,RSK1/2-RNAi
TNIK_S680	TNIK_S640	1.79681e-05	5.33333	PP2A‐B56i_Mitosis,4-OHT,Inf_EV-A71,Metformin,Imatinib Res_K562-STI-R/K562,RSK1/2-RNAi
TNIK_S680	CPD_T1368	4.48351e-05	5.33333	siSIK2,Inf_EV-A71,Ang II,Etoposide,Lysophosphatidic acid,C17 (DYRK2i),Metformin
TNIK_S680	ARID1A_S772	4.48351e-05	5.33333	PP2A‐B56i_Mitosis,Hypoxia,4-OHT,Inf_EV-A71,NGF,Metformin
TNIK_S680	NUP214_T437	5.57739e-05	5.33333	4-OHT,Inf_EV-A71,Metformin,Ang II,Crizotinib (RTKi)
TNIK_S680	SLTM_S551	1.31809e-05	5.25	COR1/H1975 cells,COR10/H1975 cells,Hypoxia,4-OHT,Imatinib Res_K562-STI-R/K562,PurvalanolA+AZD1152,C17 (DYRK2i),Metformin
TNIK_S680	CLIP1_S200	4.07061e-05	5.2	Hypoxia,Inf_EV-A71,Metformin,Ang II,RSK1/2-RNAi
TNIK_S680	SRRM2_S2692	9.74674e-06	5.16667	COR1/H1975 cells,COR10/H1975 cells,Hypoxia,4-OHT,Inf_EV-A71,Metformin,Imatinib Res_K562-STI-R/K562,PurvalanolA+AZD1152
TNIK_S680	USP11_S948	0.000315011	5	Hypoxia,Inf_EV-A71,Metformin,RSK1/2-RNAi
TNIK_S680	PAK4_S291	0.0117345	5	Hypoxia,Ang II,Etoposide,Lysophosphatidic acid,RSK1/2-RNAi
TNIK_S680	PTK2_Y576	0.00317988	5	COR1/H1975 cells,COR10/H1975 cells,Hypoxia,Metformin
TNIK_S680	TPX2_S121	0.00317988	5	Crizotinib (RTKi),Gefitinib (EGFRi),PurvalanolA+AZD1152,C17 (DYRK2i)
TNIK_S680	RAF1_S301	1.79074e-06	5	4-OHT,Inf_EV-A71,Metformin,Gefitinib (EGFRi),NGF,RSK1/2-RNAi
TNIK_S680	KDM1A_S137	0.00142821	5	PP2A‐B56i_Mitosis,Inf_EV-A71,Imatinib Res_K562-STI-R/K562,Lysophosphatidic acid,Metformin
TNIK_S680	FOXC2_S219	0.0101366	5	PP2A‐B56i_Mitosis,Inf_Salmonella,siSIK2,4-OHT,RSK1/2-RNAi
TNIK_S680	HDAC7_S181	0.000315011	5	Phorbol myristate acetate,Metformin,Etoposide,Imatinib Res_K562-STI-R/K562,RSK1/2-RNAi
TNIK_S680	MINK1_S763	5.36093e-06	5	4-OHT,Inf_EV-A71,Ang II,Lysophosphatidic acid,Metformin
TNIK_S680	FRMD6_S544	8.96015e-06	5	COR1/H1975 cells,COR10/H1975 cells,Inf_Salmonella,siSIK2,Inf_EV-A71,Ang II,Etoposide,RSK1/2-RNAi,Metformin
TNIK_S680	RAI14_S667	1.14923e-05	5	COR1/H1975 cells,COR10/H1975 cells,4-OHT,Inf_EV-A71,Metformin,Crizotinib (RTKi)
TNIK_S680	BCKDHA_S347	1.86247e-05	5	Phorbol myristate acetate,4-OHT,Inf_EV-A71,Metformin,Ang II,Etoposide
TNIK_S680	ZC3HAV1_T273	2.3541e-05	5	siSIK2,Inf_EV-A71,Ang II,Gefitinib (EGFRi),Imatinib Res_K562-STI-R/K562,Metformin
TNIK_S680	PSIP1_S275	2.64332e-05	5	Hypoxia,Inf_EV-A71,Metformin,Gefitinib (EGFRi),Imatinib Res_K562-STI-R/K562
TNIK_S680	CDC42EP1_S101	2.96195e-05	5	Inf_Salmonella,siSIK2,4-OHT,Inf_EV-A71,Etoposide,Metformin
TNIK_S680	CCNL2_S369	3.71032e-05	5	Rapamycin,Inf_Salmonella,siSIK2,4-OHT,Inf_EV-A71,Metformin,Imatinib Res_K562-STI-R/K562
TNIK_S680	OSBP_S382	5.93252e-05	5	Hypoxia,Phorbol myristate acetate,siSIK2,Inf_EV-A71,Ang II,Metformin
TNIK_S680	SPEG_S453	6.05132e-05	5	4-OHT,Inf_EV-A71,Ang II,Metformin
TNIK_S680	ZBTB21_S411	6.08035e-05	5	COR1/H1975 cells,COR10/H1975 cells,4-OHT,Inf_EV-A71,Crizotinib (RTKi),Imatinib Res_K562-STI-R/K562,RSK1/2-RNAi,Metformin
TNIK_S680	CEP170_S1112	8.76388e-05	5	COR1/H1975 cells,COR10/H1975 cells,Phorbol myristate acetate,Inf_EV-A71,Metformin,Ang II,RSK1/2-RNAi
TNIK_S680	SRRM2_S1478	0.000107589	5	Hypoxia,siSIK2,Inf_EV-A71,Metformin,Crizotinib (RTKi)
TNIK_S680	PRRC2A_S2113	0.00013114	5	Crizotinib (RTKi),4-OHT,Inf_EV-A71,Metformin
TNIK_S680	RABL6_S640	0.00013114	5	COR1/H1975 cells,4-OHT,Etoposide,Lysophosphatidic acid,Metformin
TNIK_S680	PHLDB1_T516	0.00013114	5	4-OHT,Metformin,Ang II,Etoposide
TNIK_S680	MAP1A_S1675	0.000157442	5	4-OHT,Inf_EV-A71,Etoposide,Imatinib Res_K562-STI-R/K562,Metformin
TNIK_S680	AGAP3_S443	0.000157442	5	4-OHT,Inf_EV-A71,Imatinib Res_K562-STI-R/K562,Metformin
TNIK_S680	ZNF800_S426	0.000157442	5	4-OHT,Inf_EV-A71,Metformin,Etoposide,RSK1/2-RNAi
TNIK_S680	PRRC2A_S1089	0.000235746	5	PP2A‐B56i_Mitosis,Crizotinib (RTKi),Hypoxia,Inf_EV-A71,Metformin,Imatinib Res_K562-STI-R/K562
TNIK_S680	PLEKHA2_S184	0.000266292	5	4-OHT,Inf_EV-A71,Metformin,RSK1/2-RNAi
TNIK_S680	PALM_S124	0.000266292	5	Inf_EV-A71,Ang II,Crizotinib (RTKi),RSK1/2-RNAi,Metformin
TNIK_S680	FXR1_S406	0.000284391	5	Inf_Salmonella,siSIK2,Inf_EV-A71,Etoposide,RSK1/2-RNAi,Metformin
TNIK_S680	RABL6_S641	0.000371388	5	4-OHT,Etoposide,Lysophosphatidic acid,Metformin
TNIK_S680	TANC2_S1442	0.000371388	5	4-OHT,Etoposide,RSK1/2-RNAi,C17 (DYRK2i),Metformin
TNIK_S680	CLASP1_S646	0.000409905	5	Phorbol myristate acetate,Inf_Salmonella,siSIK2,4-OHT,Ang II,Crizotinib (RTKi),RSK1/2-RNAi,Metformin
TNIK_S680	WDR4_S391	0.000409905	5	Hypoxia,Inf_EV-A71,Metformin,Crizotinib (RTKi)
TNIK_S680	TBC1D2_S920	0.000436429	5	PP2A‐B56i_Mitosis,Crizotinib (RTKi),Inf_EV-A71,Imatinib Res_K562-STI-R/K562,Metformin
TNIK_S680	MAP1A_S2019	0.000511247	5	4-OHT,Inf_EV-A71,Etoposide,Imatinib Res_K562-STI-R/K562,Metformin
TNIK_S680	PDZD8_S521	0.000511247	5	Inf_Salmonella,siSIK2,Inf_EV-A71,PurvalanolA+AZD1152,Metformin
TNIK_S680	SMARCAD1_S214	0.000597068	5	siSIK2,Metformin,Etoposide,Imatinib Res_K562-STI-R/K562
TNIK_S680	GMPS_S332	0.000597068	5	Hypoxia,Metformin,Etoposide,Gefitinib (EGFRi),RSK1/2-RNAi
TNIK_S680	LARP6_S451	0.000597068	5	Crizotinib (RTKi),Inf_EV-A71,Ang II,Lysophosphatidic acid,Metformin
TNIK_S680	CLASP1_S594	0.000597068	5	Hypoxia,4-OHT,RSK1/2-RNAi,Metformin
TNIK_S680	RANBP2_S1400	0.000695239	5	Phorbol myristate acetate,Metformin,Ang II,Crizotinib (RTKi),Etoposide
TNIK_S680	HUWE1_S1395	0.00080724	5	COR1/H1975 cells,Inf_EV-A71,Metformin,RSK1/2-RNAi
TNIK_S680	VPS26A_S315	0.00080724	5	PP2A‐B56i_Mitosis,siSIK2,Inf_EV-A71,Metformin
TNIK_S680	RBMX_S88	0.00124316	5	COR1/H1975 cells,COR10/H1975 cells,4-OHT,Imatinib Res_K562-STI-R/K562,PurvalanolA+AZD1152,Metformin
TNIK_S680	ZDHHC5_S432	0.00142821	5	COR1/H1975 cells,Metformin,Ang II,RSK1/2-RNAi
TNIK_S680	RNF139_T663	0.00163676	5	4-OHT,Inf_EV-A71,Hypoxia,Imatinib Res_K562-STI-R/K562
TNIK_S680	RBSN_S232	0.00165077	5	siSIK2,4-OHT,Metformin
TNIK_S680	CLIP4_S609	0.00165077	5	Rapamycin,Inf_Salmonella,siSIK2,Etoposide,RSK1/2-RNAi
TNIK_S680	SMG1_T3569	0.00200871	5	Etoposide,RSK1/2-RNAi,Metformin
TNIK_S680	SON_S2357	0.00200871	5	Metformin,Imatinib Res_K562-STI-R/K562,C17 (DYRK2i)
TNIK_S680	MAP1B_S1298	0.00213445	5	COR1/H1975 cells,COR10/H1975 cells,siSIK2,4-OHT,Inf_EV-A71
TNIK_S680	AKAP12_S598	0.00213445	5	COR1/H1975 cells,COR10/H1975 cells,Phorbol myristate acetate,Inf_EV-A71,COR10/COR1 cells,RSK1/2-RNAi
TNIK_S680	EIF3A_S1336	0.00220958	5	4-OHT,Etoposide,Metformin
TNIK_S680	SLC6A15_S675	0.00242621	5	Inf_Salmonella,siSIK2,4-OHT,RSK1/2-RNAi
TNIK_S680	AKAP12_S645	0.00242621	5	siSIK2,4-OHT,Ang II,Etoposide
TNIK_S680	ABLIM3_S379	0.0026595	5	PP2A‐B56i_Mitosis,4-OHT,Metformin
TNIK_S680	ARHGAP21_S857	0.0026595	5	COR1/H1975 cells,COR10/H1975 cells,Inf_Salmonella,siSIK2,Etoposide
TNIK_S680	WDR43_S77	0.00291039	5	4-OHT,Imatinib Res_K562-STI-R/K562,Metformin
TNIK_S680	MPHOSPH8_S319	0.00291039	5	4-OHT,Metformin,RSK1/2-RNAi
TNIK_S680	TNIK_S548	0.00291039	5	Crizotinib (RTKi),Gefitinib (EGFRi),C17 (DYRK2i),Metformin
TNIK_S680	DDX10_S780	0.00291039	5	4-OHT,Crizotinib (RTKi),Etoposide
TNIK_S680	ZNF638_S508	0.00291039	5	4-OHT,Metformin,Etoposide
TNIK_S680	CHD2_S1728	0.00317988	5	Crizotinib (RTKi),4-OHT,Metformin
TNIK_S680	ATP2B1_S17	0.00317988	5	COR1/H1975 cells,COR10/H1975 cells,4-OHT,RSK1/2-RNAi
TNIK_S680	ANKRD50_S1167	0.00317988	5	Crizotinib (RTKi),Ang II,Etoposide,RSK1/2-RNAi
TNIK_S680	GPRIN1_S64	0.00317988	5	Crizotinib (RTKi),4-OHT,Metformin,Ang II
TNIK_S680	CALU_S69	0.00317988	5	4-OHT,Metformin,RSK1/2-RNAi
TNIK_S680	DCLK1_S337	0.00317988	5	Phorbol myristate acetate,Inf_Salmonella,siSIK2,Ang II,Crizotinib (RTKi)
TNIK_S680	FAM114A1_S196	0.00346895	5	4-OHT,Crizotinib (RTKi),RSK1/2-RNAi
TNIK_S680	CHPF2_S64	0.00346895	5	Crizotinib (RTKi),4-OHT,RSK1/2-RNAi
TNIK_S680	ROBO1_S1055	0.00346895	5	Inf_Salmonella,siSIK2,4-OHT,Etoposide,Metformin
TNIK_S680	PI4KB_S428	0.00353409	5	4-OHT,Inf_EV-A71,Metformin,Imatinib Res_K562-STI-R/K562,RSK1/2-RNAi
TNIK_S680	SAMD4A_S580	0.00377868	5	Inf_Salmonella,siSIK2,4-OHT,Etoposide
TNIK_S680	DOCK4_S1815	0.00377868	5	Crizotinib (RTKi),4-OHT,Ang II,Etoposide
TNIK_S680	HEATR6_S337	0.00377868	5	Hypoxia,Inf_Salmonella,Etoposide,Metformin
TNIK_S680	SRPK1_S51	0.00445159	5	Hypoxia,Inf_EV-A71,Metformin,Imatinib Res_K562-STI-R/K562
TNIK_S680	ZGPAT_S373	0.00446447	5	Rapamycin,Metformin,Crizotinib (RTKi)
TNIK_S680	WASHC2A_S284	0.00449117	5	Hypoxia,Phorbol myristate acetate,Crizotinib (RTKi),RSK1/2-RNAi,C17 (DYRK2i)
TNIK_S680	PHF2_S705	0.00484281	5	PP2A‐B56i_Mitosis,Rapamycin,Metformin
TNIK_S680	ERBIN_S598	0.00524638	5	Inf_Salmonella,siSIK2,Ang II,Etoposide,Metformin
TNIK_S680	EIF3E_S399	0.00567641	5	COR1/H1975 cells,COR10/H1975 cells,Inf_Salmonella,siSIK2,RSK1/2-RNAi
TNIK_S680	TRIP10_S482	0.00613419	5	PP2A‐B56i_Mitosis,COR1/H1975 cells,COR10/H1975 cells,Phorbol myristate acetate,Imatinib Res_K562-STI-R/K562
TNIK_S680	NAV1_S452	0.00888692	5	Phorbol myristate acetate,Etoposide,RSK1/2-RNAi,Metformin
TNIK_S680	HNRNPM_S618	0.0102317	5	Phorbol myristate acetate,4-OHT,Crizotinib (RTKi)
TNIK_S680	SLAIN2_S353	0.0102317	5	Hypoxia,Ang II,Etoposide,RSK1/2-RNAi
TNIK_S680	PLCG1_S1248	0.0120504	5	Phorbol myristate acetate,Metformin,Crizotinib (RTKi),Imatinib Res_K562-STI-R/K562
TNIK_S680	ERBB2_S1083	0.0125494	5	Hypoxia,RSK1/2-RNAi,Metformin
TNIK_S680	INPP5F_S935	0.013105	5	Inf_Salmonella,siSIK2,Ang II,Crizotinib (RTKi),RSK1/2-RNAi
TNIK_S680	AMOT_S714	0.0154241	5	Ang II,Etoposide,RSK1/2-RNAi,Metformin
TNIK_S680	TJP1_S1366	0.0166945	5	Phorbol myristate acetate,4-OHT,Metformin,Lysophosphatidic acid
TNIK_S680	FAM53B_S167	0.0180428	5	COR1/H1975 cells,Metformin,Imatinib Res_K562-STI-R/K562,C17 (DYRK2i)
TNIK_S680	MAP2_T1656	0.0225861	5	PP2A‐B56i_Mitosis,Crizotinib (RTKi),Hypoxia,Ang II
TNIK_S680	BCL9L_S987	0.0242771	5	Crizotinib (RTKi),Phorbol myristate acetate,Ang II,Etoposide
TNIK_S680	PSMF1_S152	0.0242771	5	COR1/H1975 cells,COR10/H1975 cells,Phorbol myristate acetate,Imatinib Res_K562-STI-R/K562,RSK1/2-RNAi

## Sheet: TNIK_S680_UDDU
TNIK site	Co-regulated_PsOps	FET p-Value	UDDU Frequency	EXP_code
TNIK_S680	PPIP5K2_S493	6.16128e-08	15	COR1/H1975 cells,COR10/H1975 cells,Crizotinib (RTKi),Hypoxia
TNIK_S680	MED1_S774	1.62579e-07	13	Hypoxia,Ang II,Lysophosphatidic acid
TNIK_S680	CALD1_T730	6.5962e-07	13	Hypoxia,Rapamycin,Inf_Salmonella,Metformin,COR10/COR1 cells
TNIK_S680	ZFAND3_S124	2.58593e-06	12	PP2A‐B56i_Mitosis,Hypoxia,Metformin
TNIK_S680	CALD1_T726	1.1527e-05	12	Hypoxia,Rapamycin,siSIK2,Metformin
TNIK_S680	CHAMP1_S432	1.26451e-06	9	Crizotinib (RTKi),Hypoxia,Phorbol myristate acetate,Metformin,Etoposide,Gefitinib (EGFRi),RSK1/2-RNAi
TNIK_S680	LMNB1_S391	0.000254313	9	COR1/H1975 cells,COR10/H1975 cells,Hypoxia,Inf_Salmonella,siSIK2,NGF
TNIK_S680	PAPOLA_S24	0.000604546	9	COR1/H1975 cells,COR10/H1975 cells,Rapamycin,Metformin,Crizotinib (RTKi)
TNIK_S680	ZNF687_S433	0.00264978	9	COR1/H1975 cells,Hypoxia,Metformin,Crizotinib (RTKi),RSK1/2-RNAi
TNIK_S680	RPL18_S130	0.000151613	8	COR1/H1975 cells,Phorbol myristate acetate,Rapamycin,Metformin
TNIK_S680	RBM10_S797	0.000173272	8	PP2A‐B56i_Mitosis,Metformin,Etoposide
TNIK_S680	LMNB1_S393	0.000224845	8	Hypoxia,Inf_Salmonella,siSIK2,NGF,RSK1/2-RNAi
TNIK_S680	IRS2_T527	0.000377754	8	PP2A‐B56i_Mitosis,siSIK2,Metformin,Gefitinib (EGFRi),RSK1/2-RNAi
TNIK_S680	HTATSF1_S494	0.000661996	8	Inf_Salmonella,siSIK2,Ang II,Etoposide,Metformin
TNIK_S680	CEP170B_S360	0.000981128	8	Rapamycin,Metformin,Etoposide,Gefitinib (EGFRi)
TNIK_S680	SMARCC2_T548	0.00111332	8	Metformin,Ang II,Etoposide,RSK1/2-RNAi
TNIK_S680	TAF12_S51	5.59183e-06	7.33333	COR1/H1975 cells,Crizotinib (RTKi),Hypoxia,Metformin,Ang II,PurvalanolA+AZD1152,RSK1/2-RNAi
TNIK_S680	SMARCD2_S203	0.000226406	7	COR1/H1975 cells,COR10/H1975 cells,Crizotinib (RTKi),Metformin
TNIK_S680	PRRC2C_T1267	0.000373599	7	Hypoxia,Ang II,Metformin
TNIK_S680	OCIAD1_S123	0.000744719	7	Phorbol myristate acetate,Metformin,Etoposide,RSK1/2-RNAi
TNIK_S680	WASL_S430	0.000830179	7	Inf_Salmonella,siSIK2,Metformin,Gefitinib (EGFRi)
TNIK_S680	PRKDC_S2672	0.000928155	7	Inf_Salmonella,Metformin,Crizotinib (RTKi),Etoposide
TNIK_S680	CCDC9B_S193	0.00135843	7	Inf_Salmonella,siSIK2,Gefitinib (EGFRi),RSK1/2-RNAi,Metformin
TNIK_S680	UBR4_S181	0.00218182	7	COR1/H1975 cells,COR10/H1975 cells,Rapamycin,Imatinib Res_K562-STI-R/K562,Metformin
TNIK_S680	FOXK1_S223	0.000915781	6.66667	COR1/H1975 cells,COR10/H1975 cells,Hypoxia,Crizotinib (RTKi),Metformin
TNIK_S680	KMT2A_S1837	2.86681e-05	6.5	Hypoxia,Phorbol myristate acetate,RSK1/2-RNAi,Metformin
TNIK_S680	CHAMP1_S427	1.70006e-05	6.25	COR1/H1975 cells,COR10/H1975 cells,Crizotinib (RTKi),Hypoxia,Inf_Salmonella,Metformin,Ang II,COR10/COR1 cells,RSK1/2-RNAi
TNIK_S680	ZNF638_S383	0.000140844	6	COR1/H1975 cells,Crizotinib (RTKi),Metformin,RSK1/2-RNAi
TNIK_S680	NUP214_T670	0.000539924	6	COR1/H1975 cells,Phorbol myristate acetate,Metformin,Ang II,RSK1/2-RNAi
TNIK_S680	FLNA_S1835	0.000556084	6	Inf_Salmonella,siSIK2,4-OHT,Metformin
TNIK_S680	HDGF_T184	0.000556084	6	PP2A‐B56i_Mitosis,Rapamycin,Metformin,RSK1/2-RNAi
TNIK_S680	RPP38_S226	0.000699077	6	Phorbol myristate acetate,Etoposide,Metformin
TNIK_S680	HSPB1_S176	0.000699077	6	COR1/H1975 cells,COR10/H1975 cells,Etoposide,C17 (DYRK2i),Metformin
TNIK_S680	TRMT1_S120	0.000781322	6	Phorbol myristate acetate,Metformin,Etoposide
TNIK_S680	AHNAK_T3366	0.000871474	6	PP2A‐B56i_Mitosis,Rapamycin,Metformin,Gefitinib (EGFRi)
TNIK_S680	NUMB_T436	0.000970131	6	4-OHT,Crizotinib (RTKi),PurvalanolA+AZD1152
TNIK_S680	SNAPIN_S133	0.0101229	6	COR1/H1975 cells,COR10/H1975 cells,Phorbol myristate acetate,Metformin,Crizotinib (RTKi)
TNIK_S680	MBOAT2_T474	0.0125241	6	Ang II,Etoposide,Gefitinib (EGFRi),Metformin
TNIK_S680	ZC3HC1_T28	0.0147524	6	Hypoxia,Phorbol myristate acetate,Rapamycin,Ang II,Crizotinib (RTKi)
TNIK_S680	C1orf35_S220	0.0355548	6	Phorbol myristate acetate,Inf_Salmonella,siSIK2,Etoposide,Gefitinib (EGFRi),Hypoxia
TNIK_S680	POGZ_S425	0.0379914	6	COR1/H1975 cells,COR10/H1975 cells,Phorbol myristate acetate,RSK1/2-RNAi,Metformin
TNIK_S680	EPB41L1_S540	4.07523e-05	5.5	Inf_Salmonella,siSIK2,Metformin,Ang II,Crizotinib (RTKi)
TNIK_S680	TULP4_S577	2.65964e-07	5.25	Hypoxia,siSIK2,Metformin,Ang II,Crizotinib (RTKi)
TNIK_S680	AFF4_S703	5.81484e-06	5.25	COR1/H1975 cells,COR10/H1975 cells,Hypoxia,Metformin,Ang II,Etoposide
TNIK_S680	SLC35B2_S427	5.81484e-06	5.25	COR1/H1975 cells,Hypoxia,Metformin,RSK1/2-RNAi,C17 (DYRK2i)
TNIK_S680	NCL_S41	0.00172065	5.25	Hypoxia,Phorbol myristate acetate,Metformin,Crizotinib (RTKi),Imatinib Res_K562-STI-R/K562
TNIK_S680	NASP_T490	0.000266292	5	Phorbol myristate acetate,Rapamycin,Inf_Salmonella,siSIK2,Ang II,Metformin
TNIK_S680	CHD7_S2251	0.00200871	5	Inf_Salmonella,siSIK2,Crizotinib (RTKi),Etoposide
TNIK_S680	KIF20A_S878	0.00200871	5	PP2A‐B56i_Mitosis,Inf_Salmonella,siSIK2,Crizotinib (RTKi)
TNIK_S680	CDC25C_T48	0.00220958	5	Inf_Salmonella,Metformin,C17 (DYRK2i)
TNIK_S680	EPPK1_S2508	0.00291039	5	PP2A‐B56i_Mitosis,Inf_Salmonella,siSIK2,Crizotinib (RTKi),Gefitinib (EGFRi)
TNIK_S680	RPS6KB2_S416	0.00291039	5	COR1/H1975 cells,COR10/H1975 cells,Crizotinib (RTKi),Ang II,COR10/COR1 cells
TNIK_S680	CMTR1_S31	0.00291039	5	Ang II,Etoposide,Metformin
TNIK_S680	MYBL2_T538	0.00291039	5	Inf_Salmonella,siSIK2,Metformin,Crizotinib (RTKi)
TNIK_S680	GPATCH8_S1109	0.00346895	5	Hypoxia,Ang II,Metformin
TNIK_S680	PCNX3_S287	0.00377868	5	Hypoxia,Inf_Salmonella,siSIK2,Ang II
TNIK_S680	MED12_S635	0.00377868	5	Crizotinib (RTKi),Lysophosphatidic acid,Metformin
TNIK_S680	STAT3_S727	0.00398796	5	PP2A‐B56i_Mitosis,COR1/H1975 cells,Hypoxia,Phorbol myristate acetate,Imatinib Res_K562-STI-R/K562,Metformin
TNIK_S680	CAVIN1_S366	0.00411015	5	Phorbol myristate acetate,4-OHT,Ang II
TNIK_S680	RBM4B_S86	0.00411015	5	Rapamycin,RSK1/2-RNAi,Metformin
TNIK_S680	ESPL1_S1508	0.00446447	5	Hypoxia,Rapamycin,siSIK2,Etoposide
TNIK_S680	LIMA1_S604	0.00524638	5	Crizotinib (RTKi),PurvalanolA+AZD1152,RSK1/2-RNAi
TNIK_S680	PBRM1_S1119	0.00567641	5	Phorbol myristate acetate,Inf_Salmonella,siSIK2,Etoposide,Metformin
TNIK_S680	H1-3_T147	0.00613419	5	Inf_Salmonella,siSIK2,Metformin,Crizotinib (RTKi)
TNIK_S680	ZFYVE19_S144	0.00662103	5	COR1/H1975 cells,COR10/H1975 cells,siSIK2,Metformin
TNIK_S680	EPB41L1_S870	0.0076874	5	Rapamycin,Crizotinib (RTKi),Metformin
TNIK_S680	H1-5_T138	0.00826977	5	Hypoxia,Phorbol myristate acetate,Crizotinib (RTKi),Imatinib Res_K562-STI-R/K562
TNIK_S680	SON_S1026	0.00927185	5	PP2A‐B56i_Mitosis,Metformin,RSK1/2-RNAi,C17 (DYRK2i)
TNIK_S680	SELENOS_S140	0.0117345	5	Hypoxia,Rapamycin,Crizotinib (RTKi),Metformin
TNIK_S680	SRRM2_S763	0.013105	5	Phorbol myristate acetate,Metformin,Gefitinib (EGFRi),C17 (DYRK2i)
TNIK_S680	RICTOR_S1302	0.0166945	5	Inf_Salmonella,siSIK2,Crizotinib (RTKi),Gefitinib (EGFRi),RSK1/2-RNAi
TNIK_S680	ZNF217_S795	0.0184416	5	Hypoxia,Phorbol myristate acetate,Inf_Salmonella,siSIK2
TNIK_S680	NCOR1_S2151	0.0209855	5	COR1/H1975 cells,COR10/H1975 cells,Crizotinib (RTKi),Phorbol myristate acetate,Ang II
TNIK_S680	CDCA7L_S139	0.0225861	5	Crizotinib (RTKi),Inf_Salmonella,siSIK2,Metformin,Imatinib Res_K562-STI-R/K562
TNIK_S680	PNN_S692	0.0299244	5	Rapamycin,Ang II,Crizotinib (RTKi),Metformin

## Sheet: TNIK_S707_UUDD
TNIK site	Co-regulated_PsOps	FET p-Value	UUDD Frequency	EXP_code
TNIK_S707	BPTF_S572	1.36331e-09	15	PP2A‐B56i_G1S,Inf_Salmonella,siSIK2,RSK1/2-RNAi
TNIK_S707	ABI1_S231	3.28192e-09	14	PP2A‐B56i_G1S,EGF,Her2 Pos/Neg,mutKRT8_S73A/S73D,mutKRT8_S73D/WT,Metformin,Crizotinib (RTKi),mutKRT8_S431A/S431D,mutKRT8_S431D/WT,RSK1/2-RNAi
TNIK_S707	RIOK2_S335	6.5962e-06	13	EGF,Her2 Pos/Neg,Inf_Salmonella,siSIK2,Crizotinib (RTKi)
TNIK_S707	KIAA1217_S1461	1.02506e-09	13	Inf_Salmonella,siSIK2,Metformin,RAS Overexp/IDH1mut,RSK1/2-RNAi
TNIK_S707	PSIP1_S177	1.46926e-09	13	Her2 Pos/Neg,Metformin,Crizotinib (RTKi),HyIL6+CDK8i,Rapamycin,RSK1/2-RNAi
TNIK_S707	LMNA_S66	2.6269e-09	13	Rociletinib+(COR1/H1975),Rociletinib+(COR10/H1975),Crizotinib (RTKi),RAS Overexp/IDH1mut,RSK1/2-RNAi
TNIK_S707	ZNF609_S1055	1.58992e-07	13	Her2 Pos/Neg,mutIDH1_R132,Metformin,RAS Overexp/IDH1mut,RSK1/2-RNAi
TNIK_S707	CDC42EP1_S192	4.26977e-06	13	Her2 Pos/Neg,Inf_Salmonella,siSIK2,Metformin,Crizotinib (RTKi)
TNIK_S707	TNKS1BP1_S1666	2.69492e-05	13	Her2 Pos/Neg,mutIDH1_R132,SII Ang II,Metformin
TNIK_S707	IWS1_S720	5.69374e-06	12	Her2 Pos/Neg,siSIK2,Metformin,Isoproterenol
TNIK_S707	NAV1_S452	2.7447e-08	12	Dox/Isoproterenol,Her2 Pos/Neg,Metformin,RSK1/2-RNAi
TNIK_S707	ALKBH5_S361	3.65961e-08	12	PP2A‐B56i_G1S,mutKRT8_S73A/S73D,mutKRT8_S73D/WT,Metformin,Crizotinib (RTKi),Isoproterenol,RSK1/2-RNAi
TNIK_S707	DHX57_S127	6.37698e-08	12	PP2A‐B56i_G1S,Inf_Salmonella,siSIK2,RAS Overexp/IDH1mut,Metformin
TNIK_S707	CARMIL1_T916	2.89001e-07	12	PP2A‐B56i_G1S,Her2 Pos/Neg,Crizotinib (RTKi),Metformin
TNIK_S707	LSM14A_S178	9.15083e-07	12	Her2 Pos/Neg,siSIK2,Metformin,RSK1/2-RNAi
TNIK_S707	ZNF687_S1057	7.06529e-06	12	EGF,Her2 Pos/Neg,mutIDH1_R132,Rociletinib+(COR1/H1975),Metformin,RAS Overexp/IDH1mut,RSK1/2-RNAi
TNIK_S707	DOCK7_S180	1.31759e-05	12	PP2A‐B56i_G1S,Her2 Pos/Neg,Metformin
TNIK_S707	EEF2K_S474	2.87218e-05	12	PP2A‐B56i_G1S,Her2 Pos/Neg,Metformin,RSK1/2-RNAi
TNIK_S707	GATAD2B_S135	0.000138225	12	Rociletinib+(COR1/H1975),Rociletinib+(COR10/H1975),Metformin,Rapamycin,RSK1/2-RNAi
TNIK_S707	BCL3_S41	7.59808e-08	11	PP2A‐B56i_G1S,Dox/Isoproterenol,Her2 Pos/Neg,mutKRT8_S73A/S73D,Metformin,Isoproterenol,mutKRT8_S431D/WT,mutKRT8_S73A/WT
TNIK_S707	RAP1GAP2_S613	2.18093e-07	11	PP2A‐B56i_G1S,Her2 Pos/Neg,Crizotinib (RTKi),RSK1/2-RNAi
TNIK_S707	SLC1A5_S535	7.1652e-07	11	Dox/Isoproterenol,Her2 Pos/Neg,mutKRT8_S73A/S73D,mutKRT8_S73D/WT,Metformin,Crizotinib (RTKi),Isoproterenol,mutKRT8_S431A/S431D,mutKRT8_S431D/WT,RSK1/2-RNAi
TNIK_S707	PUM1_S124	1.26256e-06	11	PP2A‐B56i_G1S,EGF,mutKRT8_S73A/S73D,mutKRT8_S73D/WT,Rociletinib+(COR1/H1975),Metformin,Crizotinib (RTKi),mutKRT8_S431A/S431D
TNIK_S707	NUFIP2_S112	2.6538e-06	11	Rociletinib+(COR1/H1975),Rociletinib+(COR10/H1975),Inf_Salmonella,SII Ang II,siSIK2,Metformin,RSK1/2-RNAi
TNIK_S707	TNIK_S678	5.30522e-06	11	Her2 Pos/Neg,mutKRT8_S73A/S73D,mutKRT8_S73D/WT,Inf_Salmonella,siSIK2,Metformin,Crizotinib (RTKi)
TNIK_S707	EEF2K_S470	8.03989e-06	11	PP2A‐B56i_G1S,Dox/Isoproterenol,mutKRT8_S73A/S73D,mutKRT8_S73D/WT,mutKRT8_S431A/S431D,RSK1/2-RNAi
TNIK_S707	PLEC_S4613	3.31734e-05	11	Metformin,Crizotinib (RTKi),RAS Overexp/IDH1mut,RSK1/2-RNAi
TNIK_S707	GATAD2B_S134	0.000183124	11	PP2A‐B56i_G1S,Dox/Isoproterenol,EGF,Her2 Pos/Neg,siSIK2,Crizotinib (RTKi),RSK1/2-RNAi,Metformin
TNIK_S707	LMNA_S404	0.000194706	10.5	Her2 Pos/Neg,Inf_Salmonella,siSIK2,Rapamycin,RSK1/2-RNAi
TNIK_S707	MORC2_S739	3.97987e-05	10	PP2A‐B56i_G1S,Her2 Pos/Neg,Metformin,Crizotinib (RTKi),RSK1/2-RNAi
TNIK_S707	DAB2IP_S895	2.9751e-08	10	Metformin,Crizotinib (RTKi),RSK1/2-RNAi
TNIK_S707	ZNF629_S625	5.53305e-08	10	Dox/Isoproterenol,Metformin,Isoproterenol,Rapamycin,RSK1/2-RNAi
TNIK_S707	PIK3C2A_S338	4.77111e-07	10	EGF,Her2 Pos/Neg,siSIK2,Metformin,Crizotinib (RTKi),RSK1/2-RNAi
TNIK_S707	ZDHHC5_S432	4.16758e-06	10	Dox/Isoproterenol,Her2 Pos/Neg,Metformin,RSK1/2-RNAi
TNIK_S707	HMGN1_S7	6.10728e-06	10	Her2 Pos/Neg,Metformin,RSK1/2-RNAi
TNIK_S707	ENAH_S125	1.58465e-05	10	PP2A‐B56i_G1S,Her2 Pos/Neg,Metformin
TNIK_S707	F11R_S284	0.000191235	10	EGF,Metformin,Crizotinib (RTKi),RSK1/2-RNAi
TNIK_S707	KCTD15_S35	0.000219854	10	Her2 Pos/Neg,Metformin,Crizotinib (RTKi)
TNIK_S707	SPEN_S1006	3.30075e-07	9	Crizotinib (RTKi),RSK1/2-RNAi,Metformin
TNIK_S707	RALGPS2_S315	1.79435e-06	9	EGF,Her2 Pos/Neg,Metformin
TNIK_S707	ZC3H8_S59	7.47866e-06	9	Her2 Pos/Neg,Inf_Salmonella,siSIK2,Metformin,Crizotinib (RTKi),Rapamycin
TNIK_S707	SEPTIN6_S416	9.3989e-06	9	Dox/Isoproterenol,Her2 Pos/Neg,mutKRT8_S73A/S73D,mutKRT8_S73D/WT,Isoproterenol,mutKRT8_S431D/WT,mutKRT8_S73A/WT
TNIK_S707	PLEKHA2_S184	1.17411e-05	9	Her2 Pos/Neg,Metformin,Crizotinib (RTKi),RSK1/2-RNAi
TNIK_S707	LPIN1_S162	3.51146e-05	9	Her2 Pos/Neg,Metformin,RAS Overexp/IDH1mut,RSK1/2-RNAi
TNIK_S707	NOP2_S58	5.78313e-05	9	PP2A‐B56i_G1S,EGF,Her2 Pos/Neg,Rociletinib+(COR1/H1975),Rociletinib+(COR10/H1975),Crizotinib (RTKi),RSK1/2-RNAi,Metformin
TNIK_S707	LYSMD1_S99	9.79382e-05	9	Her2 Pos/Neg,mutIDH1_R132,Crizotinib (RTKi),RAS Overexp/IDH1mut
TNIK_S707	RAPGEF6_S230	0.000219918	9	Her2 Pos/Neg,mutIDH1_R132,Metformin,mutKRT8_S431D/WT,mutKRT8_S73A/WT,RSK1/2-RNAi
TNIK_S707	CDC42EP4_S64	0.000416739	9	Her2 Pos/Neg,Metformin,RSK1/2-RNAi
TNIK_S707	PANK2_S189	0.00078934	9	PP2A‐B56i_G1S,Her2 Pos/Neg,Metformin
TNIK_S707	WDR70_S638	0.0011569	9	PP2A‐B56i_G1S,Her2 Pos/Neg,mutKRT8_S73A/S73D,mutKRT8_S73D/WT,Metformin,mutKRT8_S431D/WT,mutKRT8_S73A/WT,RSK1/2-RNAi
TNIK_S707	NIPBL_S280	0.00558148	9	Her2 Pos/Neg,Rociletinib+(COR1/H1975),Rociletinib+(COR10/H1975),RSK1/2-RNAi,Metformin
TNIK_S707	PHF2_S1056	0.000738156	8	Her2 Pos/Neg,Metformin,RSK1/2-RNAi
TNIK_S707	TTF2_S396	1.18461e-06	8	Her2 Pos/Neg,Inf_Salmonella,siSIK2,Metformin,RSK1/2-RNAi
TNIK_S707	GRIP1_S43	8.43831e-06	8	Her2 Pos/Neg,Inf_Salmonella,siSIK2,Metformin
TNIK_S707	ELAC2_S199	8.43831e-06	8	PP2A‐B56i_G1S,Her2 Pos/Neg,mutKRT8_S73A/S73D,mutKRT8_S73D/WT,Metformin,mutKRT8_S431A/S431D,RAS Overexp/IDH1mut
TNIK_S707	RPRD2_S593	1.02148e-05	8	EGF,Her2 Pos/Neg,Metformin,RSK1/2-RNAi
TNIK_S707	ISCU_S14	1.15874e-05	8	Her2 Pos/Neg,mutKRT8_S73A/S73D,mutKRT8_S73D/WT,Inf_Salmonella,Crizotinib (RTKi),mutKRT8_S431A/S431D,mutKRT8_S431D/WT,Metformin
TNIK_S707	SH3D19_S369	1.47722e-05	8	Her2 Pos/Neg,Inf_Salmonella,siSIK2,Metformin,RSK1/2-RNAi
TNIK_S707	TCOF1_S582	1.47722e-05	8	Her2 Pos/Neg,Metformin,Crizotinib (RTKi),RSK1/2-RNAi
TNIK_S707	MAPRE1_S165	2.10173e-05	8	PP2A‐B56i_G1S,Her2 Pos/Neg,Inf_Salmonella,siSIK2,Metformin,RAS Overexp/IDH1mut
TNIK_S707	TBC1D4_S757	5.56084e-05	8	Her2 Pos/Neg,Inf_Salmonella,siSIK2,Crizotinib (RTKi),Metformin
TNIK_S707	ARHGEF12_S41	0.000105782	8	Her2 Pos/Neg,mutIDH1_R132,Inf_Salmonella,siSIK2,Metformin,RSK1/2-RNAi
TNIK_S707	N4BP1_S300	0.000125611	8	Dox/Isoproterenol,Her2 Pos/Neg,Isoproterenol,RSK1/2-RNAi,Metformin
TNIK_S707	SMG9_S32	0.000132361	8	Her2 Pos/Neg,mutIDH1_R132,Metformin,RAS Overexp/IDH1mut,RSK1/2-RNAi
TNIK_S707	PFKFB2_S483	0.000255332	8	Her2 Pos/Neg,Metformin,RSK1/2-RNAi
TNIK_S707	SRRM2_S456	0.000577721	8	PP2A‐B56i_G1S,mutIDH1_R132,mutKRT8_S73A/S73D,mutKRT8_S73D/WT,Metformin,mutKRT8_S431A/S431D,Rapamycin,RAS Overexp/IDH1mut,RSK1/2-RNAi
TNIK_S707	TNIK_S680	0.00091788	8	Dox/Isoproterenol,EGF,Her2 Pos/Neg,siSIK2,Rapamycin,RSK1/2-RNAi,Metformin
TNIK_S707	ARHGEF12_S1288	0.00351969	8	Her2 Pos/Neg,Metformin,Rapamycin,RSK1/2-RNAi
TNIK_S707	LARP1_T785	0.00519096	8	Her2 Pos/Neg,Inf_Salmonella,siSIK2,Metformin,Rapamycin,RSK1/2-RNAi
TNIK_S707	FXR2_S603	0.00530683	8	PP2A‐B56i_G1S,Her2 Pos/Neg,Metformin,RSK1/2-RNAi
TNIK_S707	PDS5A_S1305	0.0112453	8	Her2 Pos/Neg,siSIK2,Metformin,RSK1/2-RNAi
TNIK_S707	NSUN2_S743	0.0203007	8	EGF,Her2 Pos/Neg,mutIDH1_R132,Metformin,RAS Overexp/IDH1mut
TNIK_S707	NEDD4L_S448	0.00819845	7	Her2 Pos/Neg,Metformin,RSK1/2-RNAi
TNIK_S707	DSTN_S3	0.000618655	7	PP2A‐B56i_G1S,Her2 Pos/Neg,mutIDH1_R132,siSIK2,Metformin,RAS Overexp/IDH1mut,RSK1/2-RNAi
TNIK_S707	DDX21_S171	0.0107086	7	PP2A‐B56i_G1S,Dox/Isoproterenol,Her2 Pos/Neg,Metformin,Isoproterenol
TNIK_S707	MDM4_S367	8.81648e-06	7	Her2 Pos/Neg,mutIDH1_R132,Metformin,RSK1/2-RNAi
TNIK_S707	CLASP1_T1095	7.1485e-06	7	EGF,Her2 Pos/Neg,Metformin,RSK1/2-RNAi
TNIK_S707	GSK3B_S13	8.81648e-06	7	Her2 Pos/Neg,siSIK2,Metformin,Crizotinib (RTKi)
TNIK_S707	UBA5_S358	8.81648e-06	7	PP2A‐B56i_G1S,Her2 Pos/Neg,Isoproterenol,Rapamycin,RSK1/2-RNAi
TNIK_S707	SLC2A1_T478	1.31714e-05	7	PP2A‐B56i_G1S,Her2 Pos/Neg,mutIDH1_R132,Metformin,Crizotinib (RTKi),RAS Overexp/IDH1mut
TNIK_S707	HNRNPH3_S216	1.59653e-05	7	Inf_Salmonella,siSIK2,Metformin,RSK1/2-RNAi
TNIK_S707	PPP1R12A_S479	1.92523e-05	7	Dox/Isoproterenol,Her2 Pos/Neg,Inf_Salmonella,siSIK2,Metformin
TNIK_S707	KRT18_S420	2.31028e-05	7	Her2 Pos/Neg,mutKRT8_S73A/S73D,mutKRT8_S73D/WT,Inf_Salmonella,siSIK2,Crizotinib (RTKi),mutKRT8_S431A/S431D,mutKRT8_S431D/WT
TNIK_S707	ANP32A_T15	3.28157e-05	7	Her2 Pos/Neg,Rapamycin,RSK1/2-RNAi,Metformin
TNIK_S707	FAM53B_S167	3.28157e-05	7	Her2 Pos/Neg,Metformin,RSK1/2-RNAi
TNIK_S707	MAP4K4_S631	3.28157e-05	7	Inf_Salmonella,siSIK2,Metformin,RSK1/2-RNAi
TNIK_S707	LMO7_T932	3.88606e-05	7	PP2A‐B56i_G1S,Her2 Pos/Neg,Metformin
TNIK_S707	MTUS1_S760	4.88957e-05	7	EGF,Her2 Pos/Neg,Inf_Salmonella,siSIK2,Isoproterenol
TNIK_S707	RAP1GAP2_S609	5.38569e-05	7	Dox/Isoproterenol,Her2 Pos/Neg,Metformin,Crizotinib (RTKi),Isoproterenol
TNIK_S707	PRRC2B_S480	5.38569e-05	7	Dox/Isoproterenol,Her2 Pos/Neg,Metformin,Isoproterenol,Rapamycin
TNIK_S707	C11orf58_S17	7.35606e-05	7	Her2 Pos/Neg,RAS Overexp/IDH1mut,Metformin
TNIK_S707	PRPF38B_S5	8.55356e-05	7	Dox/Isoproterenol,Her2 Pos/Neg,Rociletinib+(COR1/H1975),Metformin
TNIK_S707	CHD9_S550	8.85118e-05	7	PP2A‐B56i_G1S,Her2 Pos/Neg,Rociletinib+(COR1/H1975),Rociletinib+(COR10/H1975),Metformin,RSK1/2-RNAi
TNIK_S707	TCF20_S1259	9.91435e-05	7	Her2 Pos/Neg,Inf_Salmonella,siSIK2,Metformin
TNIK_S707	ZC3HC1_S407	0.000292142	7	PP2A‐B56i_G1S,Her2 Pos/Neg,Metformin,Crizotinib (RTKi),RSK1/2-RNAi
TNIK_S707	ARRB1_S412	0.000373599	7	Her2 Pos/Neg,Inf_Salmonella,Metformin
TNIK_S707	RSL1D1_S443	0.000710308	7	Her2 Pos/Neg,RSK1/2-RNAi,Metformin
TNIK_S707	PDAP1_S176	0.00105656	7	PP2A‐B56i_G1S,Her2 Pos/Neg,Crizotinib (RTKi),RSK1/2-RNAi
TNIK_S707	CRTC2_S70	0.00135843	7	Dox/Isoproterenol,Her2 Pos/Neg,Metformin,Rapamycin
TNIK_S707	ARHGAP35_S1150	0.00272904	7	PP2A‐B56i_G1S,Her2 Pos/Neg,mutIDH1_R132,Metformin
TNIK_S707	NCOA7_S211	0.0033863	7	Her2 Pos/Neg,Inf_Salmonella,siSIK2,Metformin
TNIK_S707	TRAM1_S365	0.0116739	7	Her2 Pos/Neg,siSIK2,Metformin,RAS Overexp/IDH1mut,RSK1/2-RNAi
TNIK_S707	ANK3_S1459	2.15787e-06	6.5	PP2A‐B56i_G1S,Her2 Pos/Neg,Metformin,Crizotinib (RTKi),RSK1/2-RNAi
TNIK_S707	DPYSL3_T509	0.00503807	6	Her2 Pos/Neg,Metformin,Rapamycin
TNIK_S707	BRAF_S446	0.000652012	6	EGF,Her2 Pos/Neg,mutIDH1_R132,mutKRT8_S73A/S73D,mutKRT8_S73D/WT,Metformin,mutKRT8_S431A/S431D,mutKRT8_S431D/WT,RAS Overexp/IDH1mut,RSK1/2-RNAi
TNIK_S707	SH2B3_S150	0.000970131	6	Her2 Pos/Neg,Metformin,Crizotinib (RTKi),Rapamycin
TNIK_S707	PKN2_T958	0.00147121	6	PP2A‐B56i_G1S,Inf_Salmonella,Metformin,Crizotinib (RTKi),RAS Overexp/IDH1mut,RSK1/2-RNAi
TNIK_S707	RIC1_S1017	9.25401e-07	6	Her2 Pos/Neg,Metformin,Crizotinib (RTKi),Isoproterenol
TNIK_S707	SLC35C1_S353	3.49482e-05	6	Her2 Pos/Neg,mutIDH1_R132,Rociletinib+(COR1/H1975),Rociletinib+(COR10/H1975)
TNIK_S707	HSF1_S121	3.49482e-05	6	Her2 Pos/Neg,mutIDH1_R132,Rociletinib+(COR1/H1975),Rociletinib+(COR10/H1975)
TNIK_S707	NHS_S479	4.19379e-05	6	PP2A‐B56i_G1S,Her2 Pos/Neg,Metformin
TNIK_S707	HECTD4_S1107	4.19379e-05	6	EGF,Her2 Pos/Neg,Rociletinib+(COR1/H1975),Rociletinib+(COR10/H1975),Metformin,HyIL6+CDK8i
TNIK_S707	BAZ1B_S189	4.19379e-05	6	Her2 Pos/Neg,Metformin,Crizotinib (RTKi)
TNIK_S707	NCOA7_T210	5.00549e-05	6	PP2A‐B56i_G1S,Her2 Pos/Neg,siSIK2
TNIK_S707	ELL2_S305	5.00549e-05	6	EGF,Her2 Pos/Neg,Metformin,Crizotinib (RTKi)
TNIK_S707	MEPCE_S152	5.47379e-05	6	mutIDH1_R132,Inf_Salmonella,siSIK2,Metformin
TNIK_S707	RSL1D1_T401	5.94402e-05	6	EGF,Her2 Pos/Neg,mutIDH1_R132,SII Ang II,Metformin,RAS Overexp/IDH1mut
TNIK_S707	ARHGAP29_S519	5.94402e-05	6	Rociletinib+(COR1/H1975),Rociletinib+(COR10/H1975),siSIK2,Metformin
TNIK_S707	ROBO1_S940	7.02475e-05	6	Her2 Pos/Neg,Inf_Salmonella,siSIK2,RSK1/2-RNAi
TNIK_S707	CSNK2B_S205	8.26441e-05	6	PP2A‐B56i_G1S,Her2 Pos/Neg,Crizotinib (RTKi)
TNIK_S707	EPB41L4A_S448	8.26441e-05	6	PP2A‐B56i_G1S,Her2 Pos/Neg,siSIK2,Metformin
TNIK_S707	FAM122A_S62	9.68116e-05	6	Her2 Pos/Neg,siSIK2,Metformin
TNIK_S707	XPO6_S208	9.68116e-05	6	PP2A‐B56i_G1S,Her2 Pos/Neg,Inf_Salmonella,siSIK2,Metformin
TNIK_S707	MPRIP_T542	9.68116e-05	6	mutKRT8_S73A/S73D,mutKRT8_S73D/WT,Crizotinib (RTKi),mutKRT8_S431A/S431D,mutKRT8_S431D/WT,mutKRT8_S73A/WT,RSK1/2-RNAi,Metformin
TNIK_S707	MDC1_T1608	0.000112947	6	Her2 Pos/Neg,Metformin,RSK1/2-RNAi
TNIK_S707	SPAG9_T276	0.000112947	6	PP2A‐B56i_G1S,Dox/Isoproterenol,Metformin,RSK1/2-RNAi
TNIK_S707	RBM14_S618	0.000117415	6	Her2 Pos/Neg,Metformin,Crizotinib (RTKi),Rapamycin,RAS Overexp/IDH1mut,RSK1/2-RNAi
TNIK_S707	AMOT_S714	0.000131263	6	Her2 Pos/Neg,Inf_Salmonella,siSIK2,Metformin
TNIK_S707	MAP3K8_S141	0.000131263	6	Her2 Pos/Neg,siSIK2,Metformin,RSK1/2-RNAi
TNIK_S707	REPS1_S272	0.000140844	6	Her2 Pos/Neg,Isoproterenol,Metformin
TNIK_S707	RALGAPA1_S773	0.000151988	6	Her2 Pos/Neg,Inf_Salmonella,siSIK2,Metformin
TNIK_S707	ZDHHC5_S425	0.000175371	6	PP2A‐B56i_G1S,Dox/Isoproterenol,Her2 Pos/Neg,Metformin,Isoproterenol
TNIK_S707	PFKL_S775	0.000175371	6	Her2 Pos/Neg,Metformin,Crizotinib (RTKi),RAS Overexp/IDH1mut
TNIK_S707	HNRNPM_S468	0.000297485	6	Her2 Pos/Neg,mutIDH1_R132,RAS Overexp/IDH1mut,RSK1/2-RNAi,Metformin
TNIK_S707	GCFC2_S174	0.000342142	6	PP2A‐B56i_G1S,Her2 Pos/Neg,Inf_Salmonella,siSIK2,Metformin
TNIK_S707	HBS1L_S127	0.000342142	6	Dox/Isoproterenol,Her2 Pos/Neg,Metformin,Crizotinib (RTKi)
TNIK_S707	EIF4E2_S13	0.000387761	6	Dox/Isoproterenol,EGF,Her2 Pos/Neg,mutIDH1_R132,siSIK2,Rapamycin
TNIK_S707	MAP1B_S1016	0.000438339	6	Dox/Isoproterenol,EGF,Her2 Pos/Neg,Inf_Salmonella,siSIK2,Isoproterenol,Metformin
TNIK_S707	EIF4G1_S1147	0.000438339	6	Dox/Isoproterenol,Her2 Pos/Neg,Isoproterenol,RSK1/2-RNAi
TNIK_S707	MARCKS_T143	0.000461047	6	PP2A‐B56i_G1S,Her2 Pos/Neg,Inf_Salmonella,siSIK2
TNIK_S707	MAP1B_T1949	0.000556084	6	mutIDH1_R132,Metformin,HyIL6+CDK8i,RAS Overexp/IDH1mut,RSK1/2-RNAi
TNIK_S707	ARHGEF7_S257	0.000562168	6	Her2 Pos/Neg,siSIK2,Metformin,RSK1/2-RNAi
TNIK_S707	MYO1E_S980	0.000562168	6	EGF,Her2 Pos/Neg,Rociletinib+(COR1/H1975),Metformin
TNIK_S707	S100A13_S32	0.000624176	6	EGF,Her2 Pos/Neg,mutKRT8_S73A/S73D,mutKRT8_S73D/WT,Inf_Salmonella,siSIK2,Metformin,Crizotinib (RTKi)
TNIK_S707	PCDH7_S989	0.000699077	6	EGF,Her2 Pos/Neg,Crizotinib (RTKi)
TNIK_S707	KLF12_S202	0.000781322	6	Metformin,HyIL6+CDK8i,RSK1/2-RNAi
TNIK_S707	POLDIP3_S368	0.00129519	6	PP2A‐B56i_G1S,mutIDH1_R132,Metformin
TNIK_S707	ZC3H13_S238	0.00147121	6	Her2 Pos/Neg,Rociletinib+(COR1/H1975),Rociletinib+(COR10/H1975),RSK1/2-RNAi,Metformin
TNIK_S707	ARAF_S157	0.00147121	6	PP2A‐B56i_G1S,siSIK2,Metformin
TNIK_S707	HOMER3_S256	0.00211947	6	EGF,Her2 Pos/Neg,Crizotinib (RTKi),RSK1/2-RNAi,Metformin
TNIK_S707	KIF21A_S853	0.00211947	6	Inf_Salmonella,siSIK2,Metformin,RAS Overexp/IDH1mut
TNIK_S707	FAM174C_S120	0.00238098	6	Her2 Pos/Neg,Inf_Salmonella,Metformin
TNIK_S707	EIF3A_S881	0.00266808	6	PP2A‐B56i_G1S,EGF,Her2 Pos/Neg,Rociletinib+(COR1/H1975),Rociletinib+(COR10/H1975),Metformin,Rapamycin
TNIK_S707	PHIP_S1315	4.02396e-07	5.66667	Her2 Pos/Neg,Rapamycin,RAS Overexp/IDH1mut,Metformin
TNIK_S707	KIF4A_S801	0.000130659	5.5	Her2 Pos/Neg,siSIK2,Metformin,RAS Overexp/IDH1mut,RSK1/2-RNAi
TNIK_S707	DBNL_T291	6.10894e-05	5.5	Dox/Isoproterenol,Metformin,Isoproterenol,RSK1/2-RNAi
TNIK_S707	LAD1_S64	2.30314e-06	5.5	EGF,Her2 Pos/Neg,Metformin
TNIK_S707	ABI1_S222	3.95971e-06	5.5	Metformin,Rapamycin,RAS Overexp/IDH1mut,RSK1/2-RNAi
TNIK_S707	ZC3HAV1_S387	5.1361e-06	5.5	Dox/Isoproterenol,Her2 Pos/Neg,Metformin,Crizotinib (RTKi),mutKRT8_S431D/WT,mutKRT8_S73A/WT,RSK1/2-RNAi
TNIK_S707	SLC38A1_S49	5.1361e-06	5.5	Dox/Isoproterenol,Her2 Pos/Neg,Metformin,Isoproterenol,Rapamycin
TNIK_S707	UBXN7_S288	4.07523e-05	5.5	Her2 Pos/Neg,Metformin,Crizotinib (RTKi),RSK1/2-RNAi
TNIK_S707	SYMPK_S494	6.10894e-05	5.5	Her2 Pos/Neg,mutIDH1_R132,Rociletinib+(COR1/H1975),RSK1/2-RNAi,Metformin
TNIK_S707	MYCBP2_S3505	7.43176e-05	5.5	Her2 Pos/Neg,Isoproterenol,RSK1/2-RNAi,Metformin
TNIK_S707	STK10_S454	0.000431253	5.5	EGF,Her2 Pos/Neg,Rociletinib+(COR1/H1975),Rociletinib+(COR10/H1975),Metformin,RSK1/2-RNAi
TNIK_S707	CLASP1_S646	0.000431253	5.5	Metformin,Crizotinib (RTKi),RSK1/2-RNAi
TNIK_S707	THRAP3_S575	0.00106953	5.5	Her2 Pos/Neg,Crizotinib (RTKi),RSK1/2-RNAi
TNIK_S707	CBX3_S93	0.00398141	5.33333	Dox/Isoproterenol,Her2 Pos/Neg,Metformin,RSK1/2-RNAi
TNIK_S707	SHC1_S139	4.11232e-06	5	Her2 Pos/Neg,Inf_Salmonella,SII Ang II,siSIK2,Metformin,RSK1/2-RNAi
TNIK_S707	VIM_S39	0.00576168	5	Dox/Isoproterenol,Inf_Salmonella,siSIK2,Metformin,Crizotinib (RTKi)
TNIK_S707	BORA_S252	0.000239452	5	Dox/Isoproterenol,Her2 Pos/Neg,Isoproterenol,RSK1/2-RNAi,Metformin
TNIK_S707	GSK3B_S9	0.000188284	5	PP2A‐B56i_G1S,Her2 Pos/Neg,Inf_Salmonella,siSIK2,HyIL6+CDK8i,Metformin
TNIK_S707	TAOK1_S965	3.26158e-08	5	Her2 Pos/Neg,Metformin,RSK1/2-RNAi
TNIK_S707	SLC4A2_S243	3.51854e-06	5	mutKRT8_S73A/S73D,mutKRT8_S73D/WT,Metformin,Crizotinib (RTKi),mutKRT8_S431D/WT,mutKRT8_S73A/WT,RSK1/2-RNAi
TNIK_S707	EML4_S895	6.0506e-06	5	Dox/Isoproterenol,Her2 Pos/Neg,Metformin,RSK1/2-RNAi
TNIK_S707	CDK17_S146	3.22431e-05	5	PP2A‐B56i_G1S,Her2 Pos/Neg,SII Ang II,Metformin
TNIK_S707	LARP1_S1040	3.22431e-05	5	mutIDH1_R132,Metformin,RAS Overexp/IDH1mut,RSK1/2-RNAi
TNIK_S707	SRPK2_S10	0.000206194	5	Her2 Pos/Neg,Metformin,HyIL6+CDK8i,RSK1/2-RNAi
TNIK_S707	FGD1_S135	0.000239452	5	Dox/Isoproterenol,Her2 Pos/Neg,HyIL6+CDK8i,Isoproterenol,Metformin
TNIK_S707	CEP170_S1160	0.000315011	5	PP2A‐B56i_G1S,Her2 Pos/Neg,Metformin,Crizotinib (RTKi),RSK1/2-RNAi
TNIK_S707	GPI_T109	0.000315011	5	EGF,Metformin,Crizotinib (RTKi),Rapamycin,RSK1/2-RNAi
TNIK_S707	WDR44_S81	0.000318815	5	EGF,SII Ang II,Metformin,Crizotinib (RTKi)
TNIK_S707	TJP1_S168	0.000318815	5	EGF,Her2 Pos/Neg,SII Ang II,Metformin
TNIK_S707	TRAPPC14_S495	0.000318815	5	Her2 Pos/Neg,Metformin,RAS Overexp/IDH1mut,RSK1/2-RNAi
TNIK_S707	COPS3_S410	0.0003657	5	Her2 Pos/Neg,Inf_Salmonella,siSIK2,Metformin,Crizotinib (RTKi)
TNIK_S707	SLC26A2_S12	0.0003657	5	Dox/Isoproterenol,EGF,Her2 Pos/Neg,Crizotinib (RTKi),Metformin
TNIK_S707	SRRM2_S454	0.000371388	5	EGF,mutIDH1_R132,Rociletinib+(COR1/H1975),Rociletinib+(COR10/H1975),Metformin,Crizotinib (RTKi),RAS Overexp/IDH1mut,RSK1/2-RNAi
TNIK_S707	USP9X_S2443	0.00047599	5	Dox/Isoproterenol,Her2 Pos/Neg,Rociletinib+(COR1/H1975),Rociletinib+(COR10/H1975),Metformin,Isoproterenol
TNIK_S707	SMG8_S742	0.00047599	5	Her2 Pos/Neg,Metformin,Crizotinib (RTKi)
TNIK_S707	FGD1_S116	0.000540314	5	Her2 Pos/Neg,siSIK2,Metformin
TNIK_S707	EPB41L2_S683	0.000540314	5	Her2 Pos/Neg,Inf_Salmonella,Metformin
TNIK_S707	TNK1_S519	0.000540314	5	Dox/Isoproterenol,Inf_Salmonella,siSIK2,Metformin
TNIK_S707	EIF3C_S11	0.000540314	5	Her2 Pos/Neg,Inf_Salmonella,Crizotinib (RTKi)
TNIK_S707	SORBS3_S348	0.000611407	5	Dox/Isoproterenol,Her2 Pos/Neg,Rapamycin,RAS Overexp/IDH1mut,RSK1/2-RNAi,Metformin
TNIK_S707	SP100_S394	0.000689793	5	Her2 Pos/Neg,Metformin,RSK1/2-RNAi
TNIK_S707	ERCC6_S489	0.000689793	5	Her2 Pos/Neg,Crizotinib (RTKi),RSK1/2-RNAi
TNIK_S707	AKAP11_S448	0.000695239	5	Dox/Isoproterenol,Inf_Salmonella,siSIK2,Metformin,Isoproterenol,mutKRT8_S431D/WT,mutKRT8_S73A/WT
TNIK_S707	MAP4_T282	0.000776017	5	Dox/Isoproterenol,Metformin,Isoproterenol,Rapamycin,RSK1/2-RNAi
TNIK_S707	MINDY1_S441	0.000776017	5	EGF,mutKRT8_S73A/S73D,mutKRT8_S73D/WT,Rociletinib+(COR1/H1975),Rociletinib+(COR10/H1975),mutKRT8_S431D/WT,mutKRT8_S73A/WT,RSK1/2-RNAi,Metformin
TNIK_S707	LATS1_T246	0.000776017	5	EGF,mutKRT8_S73A/S73D,mutKRT8_S73D/WT,Metformin,Crizotinib (RTKi),RSK1/2-RNAi
TNIK_S707	ERCC6_S486	0.000870653	5	Crizotinib (RTKi),Rapamycin,RSK1/2-RNAi,Metformin
TNIK_S707	GIGYF2_T25	0.00121118	5	Dox/Isoproterenol,mutKRT8_S73A/S73D,Metformin,Crizotinib (RTKi),mutKRT8_S431D/WT,mutKRT8_S73A/WT,Rapamycin,RSK1/2-RNAi
TNIK_S707	BCAS3_S869	0.00134576	5	PP2A‐B56i_G1S,Her2 Pos/Neg,Metformin,RSK1/2-RNAi
TNIK_S707	ZNF644_S1189	0.00149204	5	EGF,Her2 Pos/Neg,Inf_Salmonella,siSIK2,Metformin,Crizotinib (RTKi)
TNIK_S707	BICD2_S582	0.00149204	5	PP2A‐B56i_G1S,Dox/Isoproterenol,Inf_Salmonella,siSIK2,Metformin,Crizotinib (RTKi),Isoproterenol,RSK1/2-RNAi
TNIK_S707	NCOA7_S208	0.00149204	5	Dox/Isoproterenol,Her2 Pos/Neg,mutKRT8_S73A/S73D,mutKRT8_S73D/WT,Metformin,Isoproterenol,mutKRT8_S431A/S431D,RSK1/2-RNAi
TNIK_S707	PRUNE2_S597	0.00165077	5	Rociletinib+(COR1/H1975),Rociletinib+(COR10/H1975),Inf_Salmonella,siSIK2,Metformin
TNIK_S707	ADGRE5_S831	0.00182272	5	Dox/Isoproterenol,Her2 Pos/Neg,Inf_Salmonella,siSIK2
TNIK_S707	AKAP2_S951	0.00200871	5	Her2 Pos/Neg,mutKRT8_S73A/S73D,mutKRT8_S73D/WT,Inf_Salmonella,siSIK2,Metformin,mutKRT8_S431D/WT,mutKRT8_S73A/WT
TNIK_S707	MPRIP_S1016	0.00377925	5	Dox/Isoproterenol,Her2 Pos/Neg,RSK1/2-RNAi
TNIK_S707	SEC31A_S799	0.00524638	5	Her2 Pos/Neg,RSK1/2-RNAi,Metformin
TNIK_S707	TUT7_S132	0.00701342	5	Dox/Isoproterenol,EGF,Her2 Pos/Neg,Metformin
TNIK_S707	ABLIM1_S655	0.0110619	5	mutIDH1_R132,Metformin,RAS Overexp/IDH1mut,RSK1/2-RNAi
TNIK_S707	FRMD6_S544	0.013105	5	Dox/Isoproterenol,mutIDH1_R132,Isoproterenol,Metformin
TNIK_S707	RSL1D1_S427	0.0338301	5	Her2 Pos/Neg,RSK1/2-RNAi,Metformin
TNIK_S707	REPS1_S482	9.86069e-06	4.66667	Her2 Pos/Neg,Crizotinib (RTKi),HyIL6+CDK8i
TNIK_S707	METTL3_S50	7.74149e-06	4.5	Rociletinib+(COR1/H1975),Rociletinib+(COR10/H1975),Inf_Salmonella,siSIK2,RSK1/2-RNAi,Metformin
TNIK_S707	HSPB1_S199	2.14087e-05	4.5	Dox/Isoproterenol,SII Ang II,Isoproterenol,RSK1/2-RNAi,Metformin
TNIK_S707	SP110_S380	5.27838e-05	4.5	PP2A‐B56i_G1S,mutIDH1_R132,Inf_Salmonella,siSIK2,RAS Overexp/IDH1mut,RSK1/2-RNAi
TNIK_S707	KIAA0930_S304	6.51428e-05	4.5	Her2 Pos/Neg,Rociletinib+(COR1/H1975),Rociletinib+(COR10/H1975),Inf_Salmonella,siSIK2,Metformin
TNIK_S707	TMEM87A_S540	0.000118596	4.5	Inf_Salmonella,siSIK2,Metformin,Crizotinib (RTKi),mutKRT8_S431D/WT,mutKRT8_S73A/WT
TNIK_S707	PTS_S19	0.000172577	4.5	Dox/Isoproterenol,EGF,mutIDH1_R132,mutKRT8_S73A/S73D,mutKRT8_S73D/WT,Isoproterenol,mutKRT8_S431A/S431D,RAS Overexp/IDH1mut
TNIK_S707	PRRC2B_S1395	0.000206796	4.5	Metformin,Crizotinib (RTKi),RAS Overexp/IDH1mut
TNIK_S707	NDRG2_T330	0.000293269	4.5	Her2 Pos/Neg,Metformin,Crizotinib (RTKi)
TNIK_S707	ATXN2L_S559	0.000347194	4.5	Metformin,Crizotinib (RTKi),RSK1/2-RNAi
TNIK_S707	AFAP1_S668	0.000563684	4.5	Inf_Salmonella,SII Ang II,siSIK2,Metformin
TNIK_S707	ATG16L1_S287	0.00156242	4.5	Her2 Pos/Neg,siSIK2,Crizotinib (RTKi),Rapamycin,RSK1/2-RNAi,Metformin
TNIK_S707	RICTOR_S21	0.00178725	4.5	EGF,Her2 Pos/Neg,Metformin
TNIK_S707	RNF113A_S84	0.00428356	4.5	Dox/Isoproterenol,Her2 Pos/Neg,Metformin,Crizotinib (RTKi)
TNIK_S707	ZFC3H1_S352	0.0048109	4.5	EGF,Her2 Pos/Neg,Rapamycin,Metformin
TNIK_S707	ZNF609_S576	0.018424	4.5	mutIDH1_R132,Metformin,RAS Overexp/IDH1mut,RSK1/2-RNAi
TNIK_S707	PSIP1_T141	1.25251e-06	4.33333	EGF,Metformin,Crizotinib (RTKi)
TNIK_S707	MARCKS_T150	0.00318195	4.33333	Inf_Salmonella,siSIK2,RSK1/2-RNAi,Metformin
TNIK_S707	NR4A1_S351	0.00104865	4	Inf_Salmonella,siSIK2,HyIL6+CDK8i,RSK1/2-RNAi,Metformin
TNIK_S707	MAP2K4_S80	7.67327e-05	4	EGF,Rociletinib+(COR1/H1975),Rociletinib+(COR10/H1975),siSIK2,Metformin,Crizotinib (RTKi),RSK1/2-RNAi
TNIK_S707	JUP_S665	0.0191098	4	Inf_Salmonella,SII Ang II,siSIK2,Metformin
TNIK_S707	SCRIB_S1378	0.00041399	4	Inf_Salmonella,siSIK2,Metformin,Crizotinib (RTKi),RSK1/2-RNAi
TNIK_S707	ARHGAP31_S1178	0.00185985	4	Inf_Salmonella,siSIK2,Metformin,RSK1/2-RNAi
TNIK_S707	LARP6_S409	0.00439981	4	PP2A‐B56i_G1S,Inf_Salmonella,siSIK2,Metformin,RSK1/2-RNAi
TNIK_S707	AKAP1_S107	2.83589e-06	4	EGF,Her2 Pos/Neg,SII Ang II,Metformin,Isoproterenol,RSK1/2-RNAi
TNIK_S707	TSC2_S1254	6.17355e-05	4	mutIDH1_R132,Rociletinib+(COR1/H1975),Rociletinib+(COR10/H1975),Metformin,RAS Overexp/IDH1mut
TNIK_S707	EPB41_S709	0.000134725	4	EGF,Her2 Pos/Neg,siSIK2,Crizotinib (RTKi),RSK1/2-RNAi,Metformin
TNIK_S707	ZC3HAV1_S335	0.000249618	4	Inf_Salmonella,siSIK2,Crizotinib (RTKi),Metformin
TNIK_S707	ARHGEF10_S379	0.000249618	4	Her2 Pos/Neg,Metformin,RSK1/2-RNAi
TNIK_S707	SMC4_S22	0.00041399	4	Dox/Isoproterenol,Rociletinib+(COR1/H1975),Rociletinib+(COR10/H1975),Metformin,Isoproterenol,RSK1/2-RNAi
TNIK_S707	SSR1_S268	0.000583211	4	Dox/Isoproterenol,Metformin,Crizotinib (RTKi)
TNIK_S707	JAG2_S1208	0.00118396	4	Dox/Isoproterenol,Metformin,RAS Overexp/IDH1mut,RSK1/2-RNAi
TNIK_S707	RPRD2_T723	0.00142519	4	Her2 Pos/Neg,SII Ang II,mutKRT8_S73A/WT,RAS Overexp/IDH1mut,Metformin
TNIK_S707	PCNP_S77	0.00166909	4	Her2 Pos/Neg,Crizotinib (RTKi),RSK1/2-RNAi,Metformin
TNIK_S707	AGPS_S42	0.00166909	4	PP2A‐B56i_G1S,SII Ang II,Metformin,RSK1/2-RNAi
TNIK_S707	ROBO1_T1240	0.00185985	4	EGF,Rociletinib+(COR1/H1975),Metformin,RSK1/2-RNAi
TNIK_S707	DOK1_S269	0.0020665	4	PP2A‐B56i_G1S,Her2 Pos/Neg,Metformin
TNIK_S707	DOP1B_S681	0.0020665	4	Rociletinib+(COR1/H1975),Rociletinib+(COR10/H1975),RSK1/2-RNAi,Metformin
TNIK_S707	MAP3K2_S163	0.00253094	4	siSIK2,Metformin,RAS Overexp/IDH1mut,RSK1/2-RNAi
TNIK_S707	RYBP_S227	0.00279053	4	EGF,Her2 Pos/Neg,Metformin,Crizotinib (RTKi),RSK1/2-RNAi
TNIK_S707	AKAP11_S1580	0.00279053	4	mutIDH1_R132,siSIK2,Metformin,RAS Overexp/IDH1mut
TNIK_S707	PRICKLE2_S753	0.00279053	4	PP2A‐B56i_G1S,mutIDH1_R132,Metformin
TNIK_S707	FAM53C_S162	0.00306958	4	Inf_Salmonella,siSIK2,Crizotinib (RTKi),Metformin
TNIK_S707	TLE4_S292	0.00306958	4	Her2 Pos/Neg,Metformin,Rapamycin,RSK1/2-RNAi
TNIK_S707	PNN_S66	0.00314235	4	EGF,Rociletinib+(COR1/H1975),Rociletinib+(COR10/H1975),Crizotinib (RTKi),RSK1/2-RNAi
TNIK_S707	RAPH1_S571	0.00336905	4	Inf_Salmonella,siSIK2,Metformin,RSK1/2-RNAi
TNIK_S707	MSANTD3_S98	0.00336905	4	EGF,Her2 Pos/Neg,Rociletinib+(COR1/H1975),Rociletinib+(COR10/H1975)
TNIK_S707	ATG9A_S735	0.00336905	4	mutIDH1_R132,Metformin,Crizotinib (RTKi),RAS Overexp/IDH1mut
TNIK_S707	GAB1_S419	0.00368991	4	mutIDH1_R132,Metformin,Rapamycin,RAS Overexp/IDH1mut
TNIK_S707	METTL13_S267	0.00368991	4	Her2 Pos/Neg,Metformin,Rapamycin,RSK1/2-RNAi
TNIK_S707	TRIP12_S1427	0.00368991	4	PP2A‐B56i_G1S,Her2 Pos/Neg,SII Ang II,siSIK2,Metformin,Crizotinib (RTKi)
TNIK_S707	SCAF11_S963	0.00368991	4	mutIDH1_R132,Metformin,Crizotinib (RTKi),RAS Overexp/IDH1mut,RSK1/2-RNAi
TNIK_S707	MAP2_S821	0.00403316	4	EGF,Her2 Pos/Neg,siSIK2,Metformin
TNIK_S707	UCK2_S254	0.00403316	4	Dox/Isoproterenol,Her2 Pos/Neg,SII Ang II,Isoproterenol,RSK1/2-RNAi,Metformin
TNIK_S707	PRKAA1_S486	0.00439981	4	mutIDH1_R132,Rapamycin,RSK1/2-RNAi,Metformin
TNIK_S707	DLG5_S1263	0.00439981	4	Rociletinib+(COR1/H1975),Metformin,Crizotinib (RTKi),RSK1/2-RNAi
TNIK_S707	RPS6KA3_T577	0.00453628	4	Metformin,Rapamycin,RSK1/2-RNAi
TNIK_S707	FRMD4A_S800	0.0056507	4	Metformin,Crizotinib (RTKi),Rapamycin,RSK1/2-RNAi
TNIK_S707	ANP32A_S17	0.00662131	4	PP2A‐B56i_G1S,mutIDH1_R132,Metformin,Crizotinib (RTKi),RSK1/2-RNAi
TNIK_S707	NUP214_S430	0.00776722	4	PP2A‐B56i_G1S,Inf_Salmonella,siSIK2,Metformin
TNIK_S707	DIP2C_S89	0.00783643	4	Inf_Salmonella,RSK1/2-RNAi,Metformin
TNIK_S707	HEATR6_S643	0.00862381	4	EGF,Rociletinib+(COR1/H1975),Rociletinib+(COR10/H1975),Metformin
TNIK_S707	MATR3_S188	0.00862381	4	mutIDH1_R132,Rociletinib+(COR1/H1975),Rociletinib+(COR10/H1975),Inf_Salmonella,siSIK2,RAS Overexp/IDH1mut,Metformin
TNIK_S707	MAP1B_T1932	0.0387367	4	Rociletinib+(COR1/H1975),Rociletinib+(COR10/H1975),Metformin,Crizotinib (RTKi),Isoproterenol,RSK1/2-RNAi
TNIK_S707	PRKD1_S205	0.0395495	4	Inf_Salmonella,siSIK2,Metformin,RSK1/2-RNAi
TNIK_S707	ARHGAP29_S1019	5.24308e-07	3.66667	EGF,RAS Overexp/IDH1mut,Metformin
TNIK_S707	NIPBL_S274	0.000214375	3.66667	PP2A‐B56i_G1S,EGF,Her2 Pos/Neg,SII Ang II,Metformin,Crizotinib (RTKi),RSK1/2-RNAi
TNIK_S707	GSK3A_S21	0.000565885	3.5	Her2 Pos/Neg,mutKRT8_S73A/S73D,mutKRT8_S73D/WT,SII Ang II,Metformin,mutKRT8_S431A/S431D,RSK1/2-RNAi
TNIK_S707	FLNA_S2152	0.0426626	3.5	mutKRT8_S73D/WT,Inf_Salmonella,siSIK2,Metformin,mutKRT8_S431D/WT,mutKRT8_S73A/WT,Rapamycin,RAS Overexp/IDH1mut,RSK1/2-RNAi
TNIK_S707	SET_S7	0.000636269	3.5	Inf_Salmonella,siSIK2,Metformin,RAS Overexp/IDH1mut
TNIK_S707	TBC1D10B_S661	2.11247e-06	3.5	Rociletinib+(COR1/H1975),Rociletinib+(COR10/H1975),RAS Overexp/IDH1mut,Metformin
TNIK_S707	APIP_S89	0.000229229	3.5	mutIDH1_R132,siSIK2,Metformin,RAS Overexp/IDH1mut
TNIK_S707	NDRG2_S328	0.000229229	3.5	Her2 Pos/Neg,Metformin,RAS Overexp/IDH1mut,RSK1/2-RNAi
TNIK_S707	STK10_S514	0.000917611	3.5	PP2A‐B56i_G1S,EGF,Her2 Pos/Neg,Metformin,RSK1/2-RNAi
TNIK_S707	CEP170B_S655	0.00143431	3.5	EGF,Rociletinib+(COR1/H1975),Rociletinib+(COR10/H1975),Crizotinib (RTKi),RSK1/2-RNAi,Metformin
TNIK_S707	PALLD_S641	0.00281733	3.5	Crizotinib (RTKi),RSK1/2-RNAi,Metformin
TNIK_S707	CEP170_S958	0.00281733	3.5	Metformin,Crizotinib (RTKi),RSK1/2-RNAi
TNIK_S707	DENND4C_S1325	0.00458537	3.5	Dox/Isoproterenol,Metformin,RSK1/2-RNAi
TNIK_S707	SRRM2_S2382	0.00643404	3.5	Dox/Isoproterenol,Metformin,Isoproterenol,RSK1/2-RNAi
TNIK_S707	HSPB1_S15	0.000515568	3.33333	EGF,mutIDH1_R132,Rociletinib+(COR1/H1975),Rociletinib+(COR10/H1975),Metformin
TNIK_S707	PPP1R12A_T696	0.000248796	3.33333	Her2 Pos/Neg,Rociletinib+(COR1/H1975),Rociletinib+(COR10/H1975),Crizotinib (RTKi),Metformin
TNIK_S707	YBX1_S174	0.000612266	3.33333	PP2A‐B56i_G1S,Inf_Salmonella,siSIK2,Crizotinib (RTKi)
TNIK_S707	MAP7_T277	7.33252e-06	3.33333	Inf_Salmonella,siSIK2,Crizotinib (RTKi),Rapamycin
TNIK_S707	DCK_S11	1.68694e-05	3.33333	PP2A‐B56i_G1S,Metformin,Crizotinib (RTKi),RSK1/2-RNAi
TNIK_S707	REPS1_T481	7.22774e-05	3.33333	PP2A‐B56i_G1S,Dox/Isoproterenol,Inf_Salmonella,siSIK2,Metformin
TNIK_S707	AIFM1_S268	9.00234e-05	3.33333	Dox/Isoproterenol,Her2 Pos/Neg,Metformin,Rapamycin
TNIK_S707	LRRC47_S518	0.000248796	3.33333	Rociletinib+(COR1/H1975),Rociletinib+(COR10/H1975),RAS Overexp/IDH1mut,RSK1/2-RNAi
TNIK_S707	PPP2R5A_S41	0.000300448	3.33333	mutIDH1_R132,RSK1/2-RNAi,Metformin
TNIK_S707	SPAG9_S730	0.000432432	3.33333	PP2A‐B56i_G1S,EGF,siSIK2,RSK1/2-RNAi
TNIK_S707	SHROOM3_S913	0.000724338	3.33333	EGF,Her2 Pos/Neg,siSIK2,Metformin
TNIK_S707	LARP1_T376	0.00117382	3.33333	PP2A‐B56i_G1S,EGF,Inf_Salmonella,Metformin,RSK1/2-RNAi
TNIK_S707	GIT1_S596	0.00245958	3.33333	Dox/Isoproterenol,Her2 Pos/Neg,siSIK2,Metformin,Isoproterenol
TNIK_S707	LARP1_S824	1.21222e-06	3.25	PP2A‐B56i_G1S,Her2 Pos/Neg,Inf_Salmonella,siSIK2,Crizotinib (RTKi)
TNIK_S707	MTDH_S568	0.000148425	3.25	Rociletinib+(COR1/H1975),Rociletinib+(COR10/H1975),Metformin,RSK1/2-RNAi
TNIK_S707	EIF4B_S497	0.00317727	3.2	EGF,Inf_Salmonella,siSIK2,RSK1/2-RNAi,Metformin
TNIK_S707	BAZ1B_S158	0.000257928	3	Dox/Isoproterenol,siSIK2,Metformin,Isoproterenol,Rapamycin
TNIK_S707	ACLY_S455	0.0082132	3	Her2 Pos/Neg,Inf_Salmonella,siSIK2,Metformin,Isoproterenol,Rapamycin,RSK1/2-RNAi
TNIK_S707	NSFL1C_S140	0.0196255	3	mutIDH1_R132,Inf_Salmonella,siSIK2,Metformin,HyIL6+CDK8i,RAS Overexp/IDH1mut
TNIK_S707	TBC1D4_S588	0.0158532	3	mutIDH1_R132,Rociletinib+(COR1/H1975),Rociletinib+(COR10/H1975),RSK1/2-RNAi
TNIK_S707	SOS1_S1134	0.00612252	3	Her2 Pos/Neg,Inf_Salmonella,RSK1/2-RNAi,Metformin
TNIK_S707	AFF4_S836	9.13199e-05	3	mutIDH1_R132,Rociletinib+(COR1/H1975),Rociletinib+(COR10/H1975),Metformin,Rapamycin,RAS Overexp/IDH1mut
TNIK_S707	LRRC47_S431	0.00031289	3	PP2A‐B56i_G1S,Her2 Pos/Neg,mutIDH1_R132,RSK1/2-RNAi
TNIK_S707	NDRG1_T366	0.000377655	3	PP2A‐B56i_G1S,Her2 Pos/Neg,Metformin
TNIK_S707	IRS2_S577	0.000377655	3	PP2A‐B56i_G1S,Inf_Salmonella,siSIK2,Metformin,RSK1/2-RNAi
TNIK_S707	EPPK1_T34	0.00050353	3	Metformin,Isoproterenol,Rapamycin,RSK1/2-RNAi
TNIK_S707	POLDIP3_S127	0.00215061	3	Metformin,Crizotinib (RTKi),Rapamycin,RSK1/2-RNAi
TNIK_S707	ZDHHC5_S554	0.00247	3	PP2A‐B56i_G1S,EGF,RSK1/2-RNAi
TNIK_S707	RPS20_T9	0.00247	3	Dox/Isoproterenol,mutIDH1_R132,Rociletinib+(COR1/H1975),Rociletinib+(COR10/H1975),RSK1/2-RNAi,Metformin
TNIK_S707	GAPVD1_S902	0.00342915	3	Dox/Isoproterenol,Rociletinib+(COR1/H1975),SII Ang II,Metformin,Crizotinib (RTKi)
TNIK_S707	RBM6_S1025	0.00391546	3	PP2A‐B56i_G1S,Metformin,RSK1/2-RNAi
TNIK_S707	HERC1_S2720	0.00414672	3	EGF,mutIDH1_R132,RSK1/2-RNAi
TNIK_S707	ERC1_S191	0.00414672	3	PP2A‐B56i_G1S,mutIDH1_R132,RSK1/2-RNAi
TNIK_S707	HIRIP3_S87	0.00506328	3	PP2A‐B56i_G1S,RSK1/2-RNAi,Metformin
TNIK_S707	LATS1_S613	0.00527022	3	Crizotinib (RTKi),Rapamycin,Metformin
TNIK_S707	STK10_S438	0.00534321	3	mutIDH1_R132,Metformin,Crizotinib (RTKi),Rapamycin,RSK1/2-RNAi
TNIK_S707	ARHGAP23_S372	0.00591564	3	Her2 Pos/Neg,Metformin,Crizotinib (RTKi),RSK1/2-RNAi
TNIK_S707	TPD52L2_S149	0.00662275	3	Rociletinib+(COR10/H1975),siSIK2,Metformin,RSK1/2-RNAi
TNIK_S707	RASSF8_S129	0.00853622	3	Dox/Isoproterenol,Her2 Pos/Neg,Metformin,RAS Overexp/IDH1mut,RSK1/2-RNAi
TNIK_S707	SSH1_S834	0.00924757	3	PP2A‐B56i_G1S,RSK1/2-RNAi,Metformin
TNIK_S707	MAP7D3_S185	0.00999737	3	Metformin,Crizotinib (RTKi),RSK1/2-RNAi
TNIK_S707	RPL29_S31	0.00999737	3	Her2 Pos/Neg,mutIDH1_R132,Metformin,Crizotinib (RTKi),RAS Overexp/IDH1mut
TNIK_S707	GRAMD1B_S550	0.00999737	3	Inf_Salmonella,siSIK2,RAS Overexp/IDH1mut,RSK1/2-RNAi,Metformin
TNIK_S707	BRWD1_S1943	0.00999737	3	mutIDH1_R132,Metformin,Rapamycin,RAS Overexp/IDH1mut,RSK1/2-RNAi
TNIK_S707	ATG9A_S828	0.0101366	3	Dox/Isoproterenol,Metformin,Crizotinib (RTKi),Rapamycin,RSK1/2-RNAi
TNIK_S707	MTDH_S298	0.0103142	3	Dox/Isoproterenol,Rapamycin,RSK1/2-RNAi
TNIK_S707	CHTOP_T33	0.0116164	3	EGF,Crizotinib (RTKi),RSK1/2-RNAi
TNIK_S707	FMN1_S168	0.0116164	3	Dox/Isoproterenol,Rociletinib+(COR1/H1975),Crizotinib (RTKi)
TNIK_S707	TBC1D10B_S687	0.013618	3	Her2 Pos/Neg,SII Ang II,Metformin,RSK1/2-RNAi
TNIK_S707	EDC3_S161	0.0149638	3	Metformin,Rapamycin,RSK1/2-RNAi
TNIK_S707	WASHC2A_S1075	0.0153603	3	siSIK2,Isoproterenol,RSK1/2-RNAi
TNIK_S707	WASHC2A_S352	0.0164076	3	Her2 Pos/Neg,Metformin,RSK1/2-RNAi
TNIK_S707	NPM1_S139	0.0164076	3	Dox/Isoproterenol,Metformin,Rapamycin,RAS Overexp/IDH1mut
TNIK_S707	EIF2AK4_T667	0.0186429	3	Dox/Isoproterenol,Inf_Salmonella,RSK1/2-RNAi
TNIK_S707	YTHDC2_S1279	0.0198328	3	mutKRT8_S73A/S73D,mutKRT8_S73D/WT,Inf_Salmonella,Crizotinib (RTKi),mutKRT8_S431A/S431D,RSK1/2-RNAi,Metformin
TNIK_S707	SMG6_T479	0.0198328	3	PP2A‐B56i_G1S,Her2 Pos/Neg,mutIDH1_R132,Inf_Salmonella,siSIK2,Crizotinib (RTKi),Rapamycin,RAS Overexp/IDH1mut,RSK1/2-RNAi,Metformin
TNIK_S707	SLC16A1_S483	0.0210724	3	Dox/Isoproterenol,Her2 Pos/Neg,siSIK2,Crizotinib (RTKi),Metformin
TNIK_S707	RIOK1_S22	0.0214324	3	PP2A‐B56i_G1S,RAS Overexp/IDH1mut,RSK1/2-RNAi
TNIK_S707	LARP1_S766	0.0225143	3	Her2 Pos/Neg,SII Ang II,Metformin,RSK1/2-RNAi
TNIK_S707	CPD_T1370	0.0285011	3	PP2A‐B56i_G1S,Her2 Pos/Neg,Inf_Salmonella,siSIK2,Crizotinib (RTKi),mutKRT8_S73A/WT
TNIK_S707	NUP214_S1023	0.0296076	3	Her2 Pos/Neg,Inf_Salmonella,siSIK2,Metformin,RSK1/2-RNAi
TNIK_S707	GIT1_S592	0.0312331	3	siSIK2,RAS Overexp/IDH1mut,RSK1/2-RNAi,Metformin
TNIK_S707	LARP1_T788	0.0312331	3	PP2A‐B56i_G1S,SII Ang II,RAS Overexp/IDH1mut,RSK1/2-RNAi

## Sheet: TNIK_S707_UDDU
TNIK site	Co-regulated_PsOps	FET p-Value	UDDU Frequency	EXP_code
TNIK_S707	ANLN_S323	2.90206e-06	12	EGF,mutIDH1_R132,Rociletinib+(COR1/H1975),Rociletinib+(COR10/H1975),Metformin,Crizotinib (RTKi),RAS Overexp/IDH1mut
TNIK_S707	WAPL_S226	0.000406399	12	EGF,Her2 Pos/Neg,Rociletinib+(COR1/H1975),Rociletinib+(COR10/H1975),Metformin,Crizotinib (RTKi)
TNIK_S707	ADD1_S726	1.26256e-06	11	Her2 Pos/Neg,Rociletinib+(COR1/H1975),Rociletinib+(COR10/H1975),Inf_Salmonella,Metformin,Isoproterenol
TNIK_S707	ZNF318_S2101	4.23323e-06	11	PP2A‐B56i_G1S,Dox/Isoproterenol,Her2 Pos/Neg,Rociletinib+(COR1/H1975),Rociletinib+(COR10/H1975),Inf_Salmonella,siSIK2,RSK1/2-RNAi,Metformin
TNIK_S707	SUZ12_S546	0.000213404	11	Her2 Pos/Neg,mutKRT8_S73A/S73D,mutKRT8_S73D/WT,Rociletinib+(COR1/H1975),Rociletinib+(COR10/H1975),Metformin,RSK1/2-RNAi
TNIK_S707	NUP153_S687	2.90416e-07	10	EGF,Her2 Pos/Neg,mutIDH1_R132,Crizotinib (RTKi),RAS Overexp/IDH1mut
TNIK_S707	IRS1_S629	6.0606e-07	10	Her2 Pos/Neg,mutIDH1_R132,Inf_Salmonella,siSIK2,Metformin,RAS Overexp/IDH1mut
TNIK_S707	SNX17_S421	3.42337e-06	10	PP2A‐B56i_G1S,Her2 Pos/Neg,Metformin
TNIK_S707	C17orf49_S110	4.24962e-06	10	EGF,Her2 Pos/Neg,mutIDH1_R132,Crizotinib (RTKi),RAS Overexp/IDH1mut
TNIK_S707	LAMTOR1_S27	8.8244e-06	10	Her2 Pos/Neg,mutIDH1_R132,Metformin,RAS Overexp/IDH1mut,RSK1/2-RNAi
TNIK_S707	HDGF_S165	0.00182346	10	Dox/Isoproterenol,mutIDH1_R132,Metformin,Isoproterenol,mutKRT8_S431A/S431D,mutKRT8_S431D/WT,mutKRT8_S73A/WT
TNIK_S707	NES_S680	0.00647238	10	Her2 Pos/Neg,mutIDH1_R132,Inf_Salmonella,siSIK2,Metformin,RSK1/2-RNAi
TNIK_S707	ADD1_T11	1.43548e-06	9	Her2 Pos/Neg,Rociletinib+(COR1/H1975),Rociletinib+(COR10/H1975),Metformin
TNIK_S707	KHSRP_S184	2.23082e-06	9	Her2 Pos/Neg,RSK1/2-RNAi,Metformin
TNIK_S707	SF3A1_S359	2.23082e-06	9	Dox/Isoproterenol,Her2 Pos/Neg,Metformin,Isoproterenol,RSK1/2-RNAi
TNIK_S707	HSPBP1_S351	3.3959e-06	9	Her2 Pos/Neg,Rociletinib+(COR1/H1975),Rociletinib+(COR10/H1975),Metformin
TNIK_S707	ITGA5_S127	1.17411e-05	9	Her2 Pos/Neg,mutIDH1_R132,mutKRT8_S73A/S73D,Metformin,RAS Overexp/IDH1mut
TNIK_S707	KMT2A_S3036	1.4583e-05	9	Her2 Pos/Neg,mutIDH1_R132,Metformin,RSK1/2-RNAi
TNIK_S707	ARHGAP45_S23	1.80142e-05	9	EGF,Her2 Pos/Neg,siSIK2,Metformin
TNIK_S707	PPFIBP1_S794	1.82165e-05	9	Her2 Pos/Neg,mutIDH1_R132,Metformin,RAS Overexp/IDH1mut
TNIK_S707	TSSC4_S132	2.70691e-05	9	Her2 Pos/Neg,Rociletinib+(COR1/H1975),Metformin,Crizotinib (RTKi)
TNIK_S707	RING1_S38	2.70691e-05	9	Her2 Pos/Neg,Metformin,Isoproterenol,RSK1/2-RNAi
TNIK_S707	SRSF2_S2	3.99107e-05	9	mutIDH1_R132,Rociletinib+(COR1/H1975),Rociletinib+(COR10/H1975),Metformin,RAS Overexp/IDH1mut,RSK1/2-RNAi
TNIK_S707	ERBIN_S857	4.10774e-05	9	Her2 Pos/Neg,mutIDH1_R132,Metformin,RAS Overexp/IDH1mut
TNIK_S707	MAP7D1_S742	4.81425e-05	9	Her2 Pos/Neg,mutIDH1_R132,Metformin,Crizotinib (RTKi),RAS Overexp/IDH1mut
TNIK_S707	AKAP10_S281	4.81425e-05	9	PP2A‐B56i_G1S,EGF,Her2 Pos/Neg,Metformin
TNIK_S707	PBRM1_S1453	8.24721e-05	9	Dox/Isoproterenol,Her2 Pos/Neg,Isoproterenol,RSK1/2-RNAi,Metformin
TNIK_S707	IRF2BP1_S66	0.000115894	9	PP2A‐B56i_G1S,Her2 Pos/Neg,Rociletinib+(COR1/H1975),siSIK2,Metformin
TNIK_S707	SLFN13_S170	1.91444e-06	8	EGF,Her2 Pos/Neg,Rociletinib+(COR1/H1975),Rociletinib+(COR10/H1975),Metformin
TNIK_S707	TMEM245_S16	1.23101e-05	8	Her2 Pos/Neg,mutIDH1_R132,Crizotinib (RTKi),Rapamycin,RAS Overexp/IDH1mut
TNIK_S707	FARP1_S433	1.76545e-05	8	PP2A‐B56i_G1S,Her2 Pos/Neg,mutIDH1_R132,RAS Overexp/IDH1mut
TNIK_S707	BOD1L1_S3019	3.46971e-05	8	PP2A‐B56i_G1S,Her2 Pos/Neg,Metformin
TNIK_S707	FAM83B_S766	4.19552e-05	8	EGF,mutIDH1_R132,Rociletinib+(COR1/H1975),Metformin,RAS Overexp/IDH1mut
TNIK_S707	EPB41L5_S517	6.159e-05	8	PP2A‐B56i_G1S,Her2 Pos/Neg,Metformin,Rapamycin
TNIK_S707	SCML2_S590	7.40866e-05	8	Her2 Pos/Neg,Rociletinib+(COR1/H1975),Rociletinib+(COR10/H1975),RSK1/2-RNAi,Metformin
TNIK_S707	SH3PXD2A_S1056	0.000105782	8	mutIDH1_R132,Inf_Salmonella,siSIK2,Metformin,HyIL6+CDK8i,RAS Overexp/IDH1mut
TNIK_S707	MECP2_S80	0.000115282	8	Dox/Isoproterenol,mutIDH1_R132,mutKRT8_S73A/S73D,mutKRT8_S73D/WT,Rociletinib+(COR1/H1975),Isoproterenol,Metformin
TNIK_S707	BOD1L1_S1531	0.000175066	8	mutIDH1_R132,mutKRT8_S73A/S73D,mutKRT8_S73D/WT,Rapamycin,RSK1/2-RNAi,Metformin
TNIK_S707	HCFC1_S666	0.00032598	8	Dox/Isoproterenol,mutIDH1_R132,Rociletinib+(COR1/H1975),Rociletinib+(COR10/H1975),Metformin,RSK1/2-RNAi
TNIK_S707	GTF2F2_S248	0.000416492	8	Her2 Pos/Neg,mutKRT8_S73A/S73D,mutKRT8_S73D/WT,Rapamycin
TNIK_S707	PAGR1_S237	0.000862626	8	mutKRT8_S73A/S73D,mutKRT8_S73D/WT,Rociletinib+(COR1/H1975),Rociletinib+(COR10/H1975),Metformin,RSK1/2-RNAi
TNIK_S707	EZH2_T487	0.00126049	8	EGF,Her2 Pos/Neg,mutIDH1_R132,Metformin,RAS Overexp/IDH1mut
TNIK_S707	IGF2BP2_S162	0.00228751	8	mutIDH1_R132,Rociletinib+(COR1/H1975),Rociletinib+(COR10/H1975),Metformin,RAS Overexp/IDH1mut
TNIK_S707	TK1_S13	1.74785e-07	7	EGF,Her2 Pos/Neg,mutIDH1_R132,Rociletinib+(COR1/H1975),Rociletinib+(COR10/H1975),Metformin,Crizotinib (RTKi),RAS Overexp/IDH1mut
TNIK_S707	PARG_S133	1.08073e-05	7	Dox/Isoproterenol,Her2 Pos/Neg,Metformin,Isoproterenol
TNIK_S707	CHD7_S1874	1.31714e-05	7	Her2 Pos/Neg,Inf_Salmonella,siSIK2,RSK1/2-RNAi,Metformin
TNIK_S707	ZNF318_S2030	1.59653e-05	7	Dox/Isoproterenol,Her2 Pos/Neg,Inf_Salmonella,RSK1/2-RNAi
TNIK_S707	GTF2F1_T331	1.59653e-05	7	Dox/Isoproterenol,Her2 Pos/Neg,mutKRT8_S73A/S73D,mutKRT8_S73D/WT
TNIK_S707	TEAD3_S148	1.92523e-05	7	Inf_Salmonella,siSIK2,Metformin,RSK1/2-RNAi
TNIK_S707	ATP11C_S445	2.7595e-05	7	Her2 Pos/Neg,mutKRT8_S73A/S73D,Metformin,RSK1/2-RNAi
TNIK_S707	PRP4K_Y849	3.28157e-05	7	Her2 Pos/Neg,mutIDH1_R132,RAS Overexp/IDH1mut,Metformin
TNIK_S707	NES_S1347	5.38569e-05	7	Her2 Pos/Neg,siSIK2,Metformin,RSK1/2-RNAi
TNIK_S707	SKA2_S101	5.38569e-05	7	Her2 Pos/Neg,Metformin,Crizotinib (RTKi)
TNIK_S707	RBL1_T385	7.35606e-05	7	EGF,Her2 Pos/Neg,mutKRT8_S73A/S73D,Metformin
TNIK_S707	PEAK1_S854	7.35606e-05	7	Inf_Salmonella,siSIK2,Metformin,Crizotinib (RTKi)
TNIK_S707	BCL9L_S813	7.35606e-05	7	Her2 Pos/Neg,Metformin,Crizotinib (RTKi)
TNIK_S707	SRRM2_S2664	0.000114566	7	Her2 Pos/Neg,Rociletinib+(COR1/H1975),Rociletinib+(COR10/H1975),RSK1/2-RNAi
TNIK_S707	GPRIN1_S615	0.000151659	7	PP2A‐B56i_G1S,mutIDH1_R132,Rociletinib+(COR1/H1975),Rociletinib+(COR10/H1975),Inf_Salmonella,siSIK2,RAS Overexp/IDH1mut
TNIK_S707	HELZ2_S585	0.000213958	7	EGF,Her2 Pos/Neg,Rociletinib+(COR1/H1975),Rociletinib+(COR10/H1975),RAS Overexp/IDH1mut
TNIK_S707	MYCBP2_S2789	0.00040101	7	Dox/Isoproterenol,mutIDH1_R132,Rociletinib+(COR1/H1975),Rociletinib+(COR10/H1975),Metformin,Isoproterenol,RAS Overexp/IDH1mut
TNIK_S707	PCYT1A_S362	0.000464903	7	Dox/Isoproterenol,mutKRT8_S73A/S73D,mutKRT8_S73D/WT,Rociletinib+(COR1/H1975),Rociletinib+(COR10/H1975),Metformin
TNIK_S707	PHF3_S1614	0.000464903	7	Dox/Isoproterenol,Her2 Pos/Neg,Metformin,RSK1/2-RNAi
TNIK_S707	UBE2O_S515	0.000537163	7	Dox/Isoproterenol,mutIDH1_R132,Rociletinib+(COR1/H1975),Rociletinib+(COR10/H1975),Inf_Salmonella,Isoproterenol,RAS Overexp/IDH1mut
TNIK_S707	UBTF_S484	0.000537163	7	Her2 Pos/Neg,mutKRT8_S73A/S73D,RSK1/2-RNAi,Metformin
TNIK_S707	TP53BP1_T922	0.000537163	7	Metformin,Crizotinib (RTKi),HyIL6+CDK8i,RSK1/2-RNAi
TNIK_S707	H1-5_T11	0.000710308	7	mutIDH1_R132,Rociletinib+(COR1/H1975),Rociletinib+(COR10/H1975),Metformin,RSK1/2-RNAi
TNIK_S707	ANAPC1_S688	0.00509998	7	Dox/Isoproterenol,EGF,Rociletinib+(COR1/H1975),Rociletinib+(COR10/H1975),RAS Overexp/IDH1mut,Metformin
TNIK_S707	SPINDOC_S308	0.00897442	7	EGF,Her2 Pos/Neg,Rociletinib+(COR1/H1975),Rociletinib+(COR10/H1975),Metformin
TNIK_S707	CCDC86_S113	0.0240189	7	Rociletinib+(COR10/H1975),Inf_Salmonella,siSIK2,Metformin,RSK1/2-RNAi
TNIK_S707	BAZ1B_S1468	0.0278501	7	EGF,Rociletinib+(COR1/H1975),Rociletinib+(COR10/H1975),Metformin,Crizotinib (RTKi)
TNIK_S707	SFSWAP_S283	7.59993e-08	6.5	Her2 Pos/Neg,mutIDH1_R132,RAS Overexp/IDH1mut,RSK1/2-RNAi,Metformin
TNIK_S707	ADAM9_T761	3.52896e-05	6.5	PP2A‐B56i_G1S,EGF,Her2 Pos/Neg,mutIDH1_R132,Rociletinib+(COR1/H1975),Metformin,Crizotinib (RTKi)
TNIK_S707	NEK9_S869	4.71014e-06	6	Her2 Pos/Neg,mutIDH1_R132,mutKRT8_S73A/S73D,mutKRT8_S73D/WT,Metformin,Crizotinib (RTKi),RAS Overexp/IDH1mut
TNIK_S707	MRC2_S1453	2.89571e-05	6	Her2 Pos/Neg,mutIDH1_R132,Inf_Salmonella
TNIK_S707	NOL4L_S18	5.00549e-05	6	mutIDH1_R132,Metformin,RAS Overexp/IDH1mut,RSK1/2-RNAi
TNIK_S707	CLSPN_S1316	5.00549e-05	6	Her2 Pos/Neg,Metformin,Isoproterenol
TNIK_S707	MAP3K20_S691	7.02475e-05	6	PP2A‐B56i_G1S,Inf_Salmonella,siSIK2,Metformin
TNIK_S707	EPS8L2_S217	7.02475e-05	6	Her2 Pos/Neg,mutIDH1_R132,siSIK2,RAS Overexp/IDH1mut
TNIK_S707	BCAR1_S639	7.02475e-05	6	EGF,Rociletinib+(COR1/H1975),Rociletinib+(COR10/H1975),Crizotinib (RTKi),Metformin
TNIK_S707	VIM_S25	8.26441e-05	6	Her2 Pos/Neg,mutIDH1_R132,Metformin,RAS Overexp/IDH1mut
TNIK_S707	ECE1_S36	0.000112947	6	Her2 Pos/Neg,mutIDH1_R132,RSK1/2-RNAi
TNIK_S707	CDK17_S122	0.000131263	6	Her2 Pos/Neg,Metformin,RAS Overexp/IDH1mut
TNIK_S707	WIZ_S982	0.000131263	6	PP2A‐B56i_G1S,Metformin,RSK1/2-RNAi
TNIK_S707	KMT2D_S1606	0.000151988	6	Dox/Isoproterenol,EGF,Metformin,Isoproterenol,RSK1/2-RNAi
TNIK_S707	PCYT1B_S315	0.000151988	6	PP2A‐B56i_G1S,Her2 Pos/Neg,mutIDH1_R132,RAS Overexp/IDH1mut,RSK1/2-RNAi
TNIK_S707	MIB2_S251	0.000201677	6	Her2 Pos/Neg,mutIDH1_R132,HyIL6+CDK8i
TNIK_S707	H1-5_T9	0.00023119	6	Her2 Pos/Neg,mutIDH1_R132,Metformin
TNIK_S707	WNK1_S174	0.000264218	6	Her2 Pos/Neg,Metformin,HyIL6+CDK8i
TNIK_S707	BOD1L1_T658	0.000297485	6	Her2 Pos/Neg,Metformin,HyIL6+CDK8i,RSK1/2-RNAi
TNIK_S707	HUWE1_T3924	0.000342142	6	mutIDH1_R132,mutKRT8_S73A/S73D,Metformin,RAS Overexp/IDH1mut
TNIK_S707	RBM17_S222	0.000387761	6	mutIDH1_R132,Metformin,RSK1/2-RNAi
TNIK_S707	G3BP2_T227	0.000438339	6	EGF,mutIDH1_R132,mutKRT8_S73A/S73D,mutKRT8_S73D/WT,Metformin,Crizotinib (RTKi)
TNIK_S707	PRR11_S307	0.000494297	6	Her2 Pos/Neg,Crizotinib (RTKi),Rapamycin
TNIK_S707	EIF2AK2_S83	0.000556084	6	EGF,Her2 Pos/Neg,mutIDH1_R132,Metformin,RAS Overexp/IDH1mut
TNIK_S707	ANTXR1_S362	0.000624176	6	Her2 Pos/Neg,RAS Overexp/IDH1mut,RSK1/2-RNAi
TNIK_S707	MCM3_S681	0.000699077	6	PP2A‐B56i_G1S,Her2 Pos/Neg,siSIK2
TNIK_S707	PPP1R10_S313	0.000871474	6	Her2 Pos/Neg,Rociletinib+(COR1/H1975),RSK1/2-RNAi,Metformin
TNIK_S707	HTATSF1_S498	0.000994434	6	Dox/Isoproterenol,mutKRT8_S73A/S73D,mutKRT8_S73D/WT,Inf_Salmonella,siSIK2,Metformin
TNIK_S707	NSD2_S121	0.00132361	6	PP2A‐B56i_G1S,Her2 Pos/Neg,siSIK2
TNIK_S707	ARID1A_S382	0.00146293	6	Dox/Isoproterenol,Metformin,Isoproterenol,RSK1/2-RNAi
TNIK_S707	BRD4_S1117	0.00147121	6	Dox/Isoproterenol,mutIDH1_R132,RSK1/2-RNAi,Metformin
TNIK_S707	KSR1_S334	0.00147121	6	EGF,Rociletinib+(COR1/H1975),Rociletinib+(COR10/H1975),Metformin,Crizotinib (RTKi)
TNIK_S707	ATXN7L3B_S92	0.00161427	6	EGF,Her2 Pos/Neg,Inf_Salmonella,Crizotinib (RTKi)
TNIK_S707	WTAP_S306	0.00282306	6	mutIDH1_R132,Rociletinib+(COR1/H1975),Rociletinib+(COR10/H1975),Metformin
TNIK_S707	RBM4_S86	0.00282306	6	mutIDH1_R132,HyIL6+CDK8i,RAS Overexp/IDH1mut,RSK1/2-RNAi,Metformin
TNIK_S707	ZNF768_S125	0.00298263	6	mutKRT8_S73A/S73D,Inf_Salmonella,siSIK2,Metformin,RSK1/2-RNAi
TNIK_S707	GPALPP1_S105	0.00370193	6	EGF,mutKRT8_S73A/S73D,mutKRT8_S73D/WT,RAS Overexp/IDH1mut,Metformin
TNIK_S707	CHAMP1_S542	0.00739779	6	Her2 Pos/Neg,mutIDH1_R132,Metformin,RSK1/2-RNAi
TNIK_S707	TRA2B_S95	0.00788253	6	Her2 Pos/Neg,Inf_Salmonella,siSIK2,Metformin,Rapamycin
TNIK_S707	ANKS1A_S663	6.61716e-06	5.5	Her2 Pos/Neg,mutIDH1_R132,Rociletinib+(COR1/H1975),Rociletinib+(COR10/H1975),Inf_Salmonella,siSIK2,Metformin,RAS Overexp/IDH1mut
TNIK_S707	MYOF_S174	1.71445e-05	5.5	EGF,Her2 Pos/Neg,Rociletinib+(COR1/H1975),Rociletinib+(COR10/H1975),RSK1/2-RNAi,Metformin
TNIK_S707	GIGYF1_S24	1.71445e-05	5.5	EGF,Her2 Pos/Neg,mutIDH1_R132,Metformin,RAS Overexp/IDH1mut
TNIK_S707	ACSS2_S30	0.000130659	5.5	EGF,mutKRT8_S73A/S73D,Rociletinib+(COR1/H1975),Rociletinib+(COR10/H1975),Inf_Salmonella,SII Ang II,siSIK2,Metformin,Crizotinib (RTKi)
TNIK_S707	DOCK7_S910	0.000222284	5.5	Dox/Isoproterenol,Her2 Pos/Neg,mutIDH1_R132,Metformin,Isoproterenol,RAS Overexp/IDH1mut,RSK1/2-RNAi
TNIK_S707	UBE2O_S839	0.000263574	5.5	EGF,Her2 Pos/Neg,mutIDH1_R132,Metformin,RAS Overexp/IDH1mut
TNIK_S707	OPTN_S198	3.51854e-06	5	PP2A‐B56i_G1S,Her2 Pos/Neg,mutIDH1_R132,mutKRT8_S73A/S73D,mutKRT8_S73D/WT,Metformin,RAS Overexp/IDH1mut
TNIK_S707	BRD3_S563	3.99762e-05	5	Her2 Pos/Neg,Inf_Salmonella,siSIK2,Metformin,RAS Overexp/IDH1mut,RSK1/2-RNAi
TNIK_S707	UBE2O_S836	0.000188284	5	PP2A‐B56i_G1S,mutIDH1_R132,Metformin,Crizotinib (RTKi),HyIL6+CDK8i,RAS Overexp/IDH1mut
TNIK_S707	PTK2_S716	0.000206194	5	Her2 Pos/Neg,Crizotinib (RTKi),Metformin
TNIK_S707	ELOA_S516	0.000276866	5	Her2 Pos/Neg,HyIL6+CDK8i,Metformin
TNIK_S707	ITPRID2_S759	0.000276866	5	mutIDH1_R132,Rociletinib+(COR1/H1975),Rociletinib+(COR10/H1975),RAS Overexp/IDH1mut,RSK1/2-RNAi
TNIK_S707	ADAM17_S808	0.000318815	5	EGF,mutIDH1_R132,Rociletinib+(COR1/H1975),Rociletinib+(COR10/H1975),RAS Overexp/IDH1mut
TNIK_S707	PDCD4_S313	0.0003657	5	mutIDH1_R132,Inf_Salmonella,siSIK2,RAS Overexp/IDH1mut,RSK1/2-RNAi
TNIK_S707	PLEC_S4396	0.000371388	5	PP2A‐B56i_G1S,Her2 Pos/Neg,Rociletinib+(COR1/H1975),Rociletinib+(COR10/H1975),Metformin,RSK1/2-RNAi
TNIK_S707	AHNAK_S4960	0.00047599	5	Her2 Pos/Neg,Metformin,HyIL6+CDK8i
TNIK_S707	LCP1_S5	0.000540314	5	EGF,Metformin,HyIL6+CDK8i,Isoproterenol
TNIK_S707	VIM_S339	0.000540314	5	Her2 Pos/Neg,RAS Overexp/IDH1mut,RSK1/2-RNAi
TNIK_S707	H1-10_S31	0.00080724	5	PP2A‐B56i_G1S,Her2 Pos/Neg,mutIDH1_R132,Inf_Salmonella,siSIK2,Metformin,Rapamycin,RAS Overexp/IDH1mut
TNIK_S707	RIN1_Y36	0.000974303	5	Rociletinib+(COR1/H1975),Rociletinib+(COR10/H1975),Metformin,Crizotinib (RTKi),RAS Overexp/IDH1mut
TNIK_S707	TJP2_S266	0.00121118	5	PP2A‐B56i_G1S,Dox/Isoproterenol,Inf_Salmonella,SII Ang II,siSIK2
TNIK_S707	MLPH_T313	0.00134576	5	EGF,Her2 Pos/Neg,Metformin
TNIK_S707	HNRNPU_S59	0.00142821	5	Dox/Isoproterenol,mutIDH1_R132,Rociletinib+(COR1/H1975),Rociletinib+(COR10/H1975),Metformin,Rapamycin,RSK1/2-RNAi
TNIK_S707	SSRP1_S667	0.00182272	5	mutKRT8_S73A/S73D,mutKRT8_S73D/WT,Inf_Salmonella,Metformin
TNIK_S707	SH3PXD2A_S567	0.00184296	5	Her2 Pos/Neg,mutIDH1_R132,Metformin,Crizotinib (RTKi),RAS Overexp/IDH1mut
TNIK_S707	POLA1_S209	0.00200871	5	PP2A‐B56i_G1S,siSIK2,Metformin
TNIK_S707	MREG_S213	0.00346895	5	PP2A‐B56i_G1S,mutKRT8_S73A/S73D,Metformin
TNIK_S707	MFAP1_T267	0.00421554	5	mutKRT8_S73A/S73D,RAS Overexp/IDH1mut,RSK1/2-RNAi,Metformin
TNIK_S707	ZNF148_S306	0.00468986	5	EGF,siSIK2,RSK1/2-RNAi,Metformin
TNIK_S707	CDK7_S164	0.00468986	5	Dox/Isoproterenol,Inf_Salmonella,RAS Overexp/IDH1mut,Metformin
TNIK_S707	STK11IP_S387	0.00790896	5	Her2 Pos/Neg,mutIDH1_R132,mutKRT8_S73A/S73D,mutKRT8_S73D/WT,Rociletinib+(COR1/H1975),Rociletinib+(COR10/H1975),Metformin,RAS Overexp/IDH1mut
TNIK_S707	CHCHD3_S50	0.0120504	5	PP2A‐B56i_G1S,Rociletinib+(COR1/H1975),Rociletinib+(COR10/H1975),RSK1/2-RNAi,Metformin
TNIK_S707	HMGA2_S44	0.012774	5	Dox/Isoproterenol,Her2 Pos/Neg,mutKRT8_S73A/S73D,mutKRT8_S73D/WT,Rociletinib+(COR1/H1975),Rociletinib+(COR10/H1975),Inf_Salmonella,siSIK2,Metformin,Isoproterenol,RSK1/2-RNAi
TNIK_S707	PPP2R5D_S89	0.0194721	5	PP2A‐B56i_G1S,Dox/Isoproterenol,Inf_Salmonella,siSIK2,Metformin
TNIK_S707	SRRM1_S260	0.0234692	5	EGF,Rociletinib+(COR1/H1975),Rociletinib+(COR10/H1975),Crizotinib (RTKi),RAS Overexp/IDH1mut
TNIK_S707	ACIN1_S1004	0.0242771	5	Rociletinib+(COR1/H1975),RAS Overexp/IDH1mut,RSK1/2-RNAi,Metformin
TNIK_S707	SPECC1L_S384	0.0468719	5	mutIDH1_R132,Inf_Salmonella,siSIK2,Metformin,Isoproterenol
TNIK_S707	HNRNPA1_S4	0.000118596	4.5	EGF,Her2 Pos/Neg,Metformin,RSK1/2-RNAi
TNIK_S707	POLR2A_S1913	0.000206796	4.5	PP2A‐B56i_G1S,mutKRT8_S73A/S73D,mutKRT8_S73D/WT,Metformin,HyIL6+CDK8i
TNIK_S707	CDC25C_S216	0.000409507	4.5	mutIDH1_R132,Rociletinib+(COR1/H1975),Rociletinib+(COR10/H1975),Inf_Salmonella,siSIK2,Metformin,RAS Overexp/IDH1mut
TNIK_S707	ATRIP_S224	0.000481279	4.5	EGF,mutIDH1_R132,mutKRT8_S73A/S73D,mutKRT8_S73D/WT,Rociletinib+(COR1/H1975),Rociletinib+(COR10/H1975),Metformin,RAS Overexp/IDH1mut
TNIK_S707	YAP1_S61	0.000563684	4.5	Her2 Pos/Neg,Metformin,mutKRT8_S431A/S431D,mutKRT8_S431D/WT,mutKRT8_S73A/WT,RAS Overexp/IDH1mut
TNIK_S707	YAP1_S61	0.000563684	4.5	Her2 Pos/Neg,Metformin,mutKRT8_S431A/S431D,mutKRT8_S431D/WT,mutKRT8_S73A/WT,RAS Overexp/IDH1mut
TNIK_S707	ADAM9_S758	0.00065801	4.5	PP2A‐B56i_G1S,mutIDH1_R132,Rociletinib+(COR1/H1975),Metformin,Crizotinib (RTKi),RSK1/2-RNAi
TNIK_S707	DBNL_S232	0.00178725	4.5	Dox/Isoproterenol,Her2 Pos/Neg,mutIDH1_R132,Rociletinib+(COR1/H1975),Rociletinib+(COR10/H1975),Metformin
TNIK_S707	TLE3_S267	0.00263553	4.5	PP2A‐B56i_G1S,Dox/Isoproterenol,Inf_Salmonella,siSIK2,Metformin,Isoproterenol
TNIK_S707	KIF21A_S1212	0.00380613	4.5	EGF,mutKRT8_S73A/S73D,Rociletinib+(COR1/H1975),Rociletinib+(COR10/H1975),Metformin,Crizotinib (RTKi)
TNIK_S707	LYSMD2_S24	0.0048109	4.5	Her2 Pos/Neg,Metformin,Crizotinib (RTKi),RAS Overexp/IDH1mut,RSK1/2-RNAi
TNIK_S707	NUP153_S338	0.00539227	4.5	PP2A‐B56i_G1S,Her2 Pos/Neg,Metformin,RSK1/2-RNAi
TNIK_S707	PSRC1_S70	7.80169e-08	4.33333	Her2 Pos/Neg,Inf_Salmonella,siSIK2,Metformin,Crizotinib (RTKi),mutKRT8_S431A/S431D,mutKRT8_S431D/WT,mutKRT8_S73A/WT
TNIK_S707	NCAPG_S975	3.03998e-06	4.33333	Dox/Isoproterenol,Her2 Pos/Neg,Metformin,RSK1/2-RNAi
TNIK_S707	HARS2_S67	5.28925e-06	4.33333	Her2 Pos/Neg,mutIDH1_R132,Rociletinib+(COR1/H1975),Rociletinib+(COR10/H1975),Inf_Salmonella,siSIK2,Metformin,RSK1/2-RNAi
TNIK_S707	RFC1_S156	8.95919e-06	4.33333	Dox/Isoproterenol,Her2 Pos/Neg,Metformin,mutKRT8_S431A/S431D,mutKRT8_S431D/WT,mutKRT8_S73A/WT,RAS Overexp/IDH1mut
TNIK_S707	CETN2_S20	2.39223e-05	4.33333	PP2A‐B56i_G1S,Dox/Isoproterenol,Rociletinib+(COR1/H1975),Rociletinib+(COR10/H1975),Metformin,Isoproterenol,mutKRT8_S431A/S431D,mutKRT8_S431D/WT,mutKRT8_S73A/WT,RSK1/2-RNAi
TNIK_S707	NFIC_S333	8.94913e-05	4.33333	Her2 Pos/Neg,mutKRT8_S73A/S73D,mutKRT8_S73D/WT,Metformin,RSK1/2-RNAi
TNIK_S707	PPFIBP1_S540	8.64611e-06	4	Her2 Pos/Neg,mutIDH1_R132,Crizotinib (RTKi),RAS Overexp/IDH1mut,RSK1/2-RNAi,Metformin
TNIK_S707	KIF18A_S674	3.07972e-05	4	Her2 Pos/Neg,Inf_Salmonella,siSIK2,Metformin,Crizotinib (RTKi)
TNIK_S707	PHF3_S1133	0.000164047	4	Her2 Pos/Neg,Rociletinib+(COR1/H1975),Rociletinib+(COR10/H1975),Metformin,mutKRT8_S431D/WT,mutKRT8_S73A/WT,RAS Overexp/IDH1mut
TNIK_S707	FAM83H_S936	0.000172181	4	mutKRT8_S73A/S73D,mutKRT8_S73D/WT,Rociletinib+(COR1/H1975),Rociletinib+(COR10/H1975),Inf_Salmonella,siSIK2,Metformin
TNIK_S707	ZFYVE19_S144	0.000172181	4	Her2 Pos/Neg,Rociletinib+(COR1/H1975),Rociletinib+(COR10/H1975),siSIK2,RAS Overexp/IDH1mut,Metformin
TNIK_S707	ZNF318_S1243	0.000207834	4	Her2 Pos/Neg,Inf_Salmonella,siSIK2,Metformin,RSK1/2-RNAi
TNIK_S707	MED13L_S923	0.000249618	4	Her2 Pos/Neg,Inf_Salmonella,siSIK2,RSK1/2-RNAi,Metformin
TNIK_S707	ZC3H4_S1108	0.000298376	4	EGF,Metformin,Crizotinib (RTKi),RSK1/2-RNAi
TNIK_S707	CHD7_S2956	0.000298376	4	Her2 Pos/Neg,Inf_Salmonella,siSIK2,Metformin,RSK1/2-RNAi
TNIK_S707	RPL18A_S71	0.000496283	4	Her2 Pos/Neg,Rociletinib+(COR1/H1975),Rociletinib+(COR10/H1975),RAS Overexp/IDH1mut,Metformin
TNIK_S707	SCAMP3_S32	0.000925659	4	PP2A‐B56i_G1S,Dox/Isoproterenol,mutIDH1_R132,RAS Overexp/IDH1mut,RSK1/2-RNAi,Metformin
TNIK_S707	ADNP_S709	0.0010723	4	EGF,mutIDH1_R132,Metformin,Rapamycin,RAS Overexp/IDH1mut,RSK1/2-RNAi
TNIK_S707	NEFH_S511	0.00133195	4	PP2A‐B56i_G1S,Inf_Salmonella,siSIK2,Crizotinib (RTKi)
TNIK_S707	MLPH_S314	0.0014934	4	EGF,mutIDH1_R132,Metformin,RAS Overexp/IDH1mut
TNIK_S707	SH3KBP1_S511	0.00253094	4	EGF,Rociletinib+(COR1/H1975),Rociletinib+(COR10/H1975),Crizotinib (RTKi)
TNIK_S707	RBBP7_S3	0.00253094	4	Rociletinib+(COR1/H1975),Rociletinib+(COR10/H1975),Metformin,RSK1/2-RNAi
TNIK_S707	KIAA1671_S404	0.00279053	4	PP2A‐B56i_G1S,Rociletinib+(COR1/H1975),Rociletinib+(COR10/H1975),RAS Overexp/IDH1mut
TNIK_S707	GBF1_S1299	0.00336905	4	mutKRT8_S73A/S73D,mutKRT8_S73D/WT,Rociletinib+(COR1/H1975),Metformin
TNIK_S707	NES_S1577	0.00368991	4	mutIDH1_R132,Metformin,Crizotinib (RTKi),RSK1/2-RNAi
TNIK_S707	VIM_S412	0.00403316	4	Her2 Pos/Neg,Inf_Salmonella,siSIK2,RAS Overexp/IDH1mut
TNIK_S707	TP53BP1_S552	0.00501114	4	Dox/Isoproterenol,mutKRT8_S73A/S73D,mutKRT8_S73D/WT,Metformin,Isoproterenol,RAS Overexp/IDH1mut,RSK1/2-RNAi
TNIK_S707	OCIAD1_S123	0.00612159	4	Metformin,Rapamycin,RAS Overexp/IDH1mut,RSK1/2-RNAi
TNIK_S707	LMNB1_S393	0.00612159	4	mutIDH1_R132,Inf_Salmonella,siSIK2,RSK1/2-RNAi
TNIK_S707	BIN1_S331	0.0086607	4	EGF,Rociletinib+(COR10/H1975),Crizotinib (RTKi),Metformin
TNIK_S707	SPTBN1_S2341	0.00992735	4	PP2A‐B56i_G1S,Her2 Pos/Neg,mutIDH1_R132,Metformin,Crizotinib (RTKi),RAS Overexp/IDH1mut
TNIK_S707	PBXIP1_S43	0.0118001	4	Inf_Salmonella,siSIK2,RSK1/2-RNAi,Metformin
TNIK_S707	BCLAF1_S512	0.0206545	4	PP2A‐B56i_G1S,mutIDH1_R132,RSK1/2-RNAi,Metformin
TNIK_S707	NOL8_S660	0.0207327	4	mutKRT8_S73A/S73D,mutKRT8_S73D/WT,Metformin,Rapamycin
TNIK_S707	PPP1R35_S52	0.0243299	4	EGF,mutIDH1_R132,Metformin,Crizotinib (RTKi),RAS Overexp/IDH1mut
TNIK_S707	SRRM2_T848	0.0260178	4	PP2A‐B56i_G1S,mutIDH1_R132,RAS Overexp/IDH1mut,RSK1/2-RNAi
TNIK_S707	LSM11_S21	1.94384e-05	3.66667	Her2 Pos/Neg,Inf_Salmonella,siSIK2,Crizotinib (RTKi),Metformin
TNIK_S707	CDCA3_S87	6.27372e-05	3.66667	mutIDH1_R132,Rociletinib+(COR1/H1975),Rociletinib+(COR10/H1975),Metformin,HyIL6+CDK8i,mutKRT8_S431A/S431D,mutKRT8_S431D/WT,mutKRT8_S73A/WT
TNIK_S707	CCNL1_S352	0.000258939	3.66667	Her2 Pos/Neg,Rociletinib+(COR1/H1975),Rociletinib+(COR10/H1975),Inf_Salmonella,siSIK2,Metformin
TNIK_S707	PLEC_S1435	0.00250394	3.66667	EGF,Her2 Pos/Neg,Rociletinib+(COR1/H1975),Rociletinib+(COR10/H1975),RAS Overexp/IDH1mut,Metformin
TNIK_S707	NFATC2IP_S92	0.000477298	3.5	PP2A‐B56i_G1S,Inf_Salmonella,Metformin,Crizotinib (RTKi)
TNIK_S707	PLPP6_S26	0.00066776	3.5	Inf_Salmonella,Metformin,HyIL6+CDK8i,RSK1/2-RNAi
TNIK_S707	GTSE1_S262	0.00143431	3.5	Dox/Isoproterenol,Her2 Pos/Neg,Metformin,Crizotinib (RTKi)
TNIK_S707	OSBPL3_S410	0.00165242	3.5	Her2 Pos/Neg,Crizotinib (RTKi),RAS Overexp/IDH1mut,Metformin
TNIK_S707	SMARCA4_S1452	0.00189724	3.5	mutIDH1_R132,mutKRT8_S73A/S73D,mutKRT8_S73D/WT,Rociletinib+(COR1/H1975),RAS Overexp/IDH1mut,RSK1/2-RNAi,Metformin
TNIK_S707	ADNP_S98	0.00217122	3.5	EGF,Metformin,Crizotinib (RTKi),Rapamycin
TNIK_S707	DOT1L_S1104	0.00281733	3.5	EGF,Her2 Pos/Neg,Crizotinib (RTKi),RSK1/2-RNAi
TNIK_S707	SCAMP3_S76	0.00458537	3.5	Dox/Isoproterenol,mutIDH1_R132,Metformin,Isoproterenol,RAS Overexp/IDH1mut,RSK1/2-RNAi
TNIK_S707	NIPBL_S350	0.00458537	3.5	SII Ang II,Metformin,Crizotinib (RTKi),RSK1/2-RNAi
TNIK_S707	KTN1_S77	0.0313873	3.5	PP2A‐B56i_G1S,Metformin,Crizotinib (RTKi),RSK1/2-RNAi
TNIK_S707	CTNND1_S230	0.0459154	3.5	Dox/Isoproterenol,EGF,mutKRT8_S73A/S73D,mutKRT8_S73D/WT,Rociletinib+(COR1/H1975),Rociletinib+(COR10/H1975),Metformin
TNIK_S707	AKT1S1_S88	0.0493549	3.5	Dox/Isoproterenol,EGF,Her2 Pos/Neg,Crizotinib (RTKi),RAS Overexp/IDH1mut
TNIK_S707	C19orf33_S29	1.68694e-05	3.33333	Her2 Pos/Neg,Rociletinib+(COR1/H1975),Rociletinib+(COR10/H1975),Metformin,mutKRT8_S431D/WT,mutKRT8_S73A/WT
TNIK_S707	RBM14_T206	0.000205075	3.33333	Her2 Pos/Neg,Rociletinib+(COR1/H1975),Rociletinib+(COR10/H1975),mutKRT8_S431D/WT,mutKRT8_S73A/WT,RSK1/2-RNAi,Metformin
TNIK_S707	CHAMP1_S427	0.0403778	3.33333	PP2A‐B56i_G1S,Rociletinib+(COR1/H1975),Rociletinib+(COR10/H1975),Inf_Salmonella,Metformin,RSK1/2-RNAi
TNIK_S707	NES_S768	0.0403778	3.33333	Her2 Pos/Neg,Inf_Salmonella,siSIK2,Metformin,Crizotinib (RTKi),RSK1/2-RNAi
TNIK_S707	DDX24_S82	0.000489546	3.25	PP2A‐B56i_G1S,EGF,Her2 Pos/Neg,mutKRT8_S73A/S73D,Rociletinib+(COR1/H1975),Rociletinib+(COR10/H1975),mutKRT8_S431A/S431D,mutKRT8_S431D/WT,mutKRT8_S73A/WT,Metformin
TNIK_S707	MYOF_S1915	3.78686e-06	3	Her2 Pos/Neg,mutIDH1_R132,Metformin,mutKRT8_S431A/S431D,mutKRT8_S431D/WT,mutKRT8_S73A/WT,RAS Overexp/IDH1mut,RSK1/2-RNAi
TNIK_S707	IRS1_S1101	6.98006e-06	3	EGF,Her2 Pos/Neg,Rociletinib+(COR1/H1975),Rociletinib+(COR10/H1975),Inf_Salmonella,siSIK2,Metformin,Crizotinib (RTKi)
TNIK_S707	PAPOLA_S24	0.0002115	3	EGF,Rociletinib+(COR1/H1975),Rociletinib+(COR10/H1975),Metformin,mutKRT8_S431D/WT,mutKRT8_S73A/WT
TNIK_S707	ZMYM2_S305	0.000453633	3	EGF,Her2 Pos/Neg,mutIDH1_R132,Rociletinib+(COR1/H1975),Metformin,RSK1/2-RNAi
TNIK_S707	SYMPK_S1243	0.000692655	3	Her2 Pos/Neg,mutKRT8_S73A/S73D,mutKRT8_S73D/WT,Rociletinib+(COR1/H1975),Rociletinib+(COR10/H1975),Metformin,Isoproterenol
TNIK_S707	SMARCC2_S306	0.00106241	3	PP2A‐B56i_G1S,Her2 Pos/Neg,Metformin,RSK1/2-RNAi
TNIK_S707	JPT2_S30	0.00118578	3	Dox/Isoproterenol,mutIDH1_R132,Rociletinib+(COR1/H1975),Rociletinib+(COR10/H1975),Metformin
TNIK_S707	LIG3_S210	0.00124461	3	Dox/Isoproterenol,EGF,mutKRT8_S73A/S73D,mutKRT8_S73D/WT,Rociletinib+(COR1/H1975),Rociletinib+(COR10/H1975),Metformin
TNIK_S707	ZMYM3_S464	0.00226377	3	Her2 Pos/Neg,mutIDH1_R132,Metformin,RAS Overexp/IDH1mut,RSK1/2-RNAi
TNIK_S707	RPGR_S518	0.00247	3	Rociletinib+(COR1/H1975),Rociletinib+(COR10/H1975),Metformin,Crizotinib (RTKi),RSK1/2-RNAi
TNIK_S707	ERICH1_S254	0.00414672	3	PP2A‐B56i_G1S,mutKRT8_S73A/S73D,mutKRT8_S73D/WT,Rociletinib+(COR1/H1975),Rociletinib+(COR10/H1975),Metformin
TNIK_S707	FARP1_S427	0.00445847	3	PP2A‐B56i_G1S,Her2 Pos/Neg,Metformin,Isoproterenol
TNIK_S707	ANKZF1_S361	0.00527022	3	EGF,Rociletinib+(COR1/H1975),Rociletinib+(COR10/H1975),Inf_Salmonella,siSIK2,Metformin
TNIK_S707	KMT2D_S1671	0.00591564	3	PP2A‐B56i_G1S,Dox/Isoproterenol,Metformin,Isoproterenol,RSK1/2-RNAi
TNIK_S707	TP53BP1_S1462	0.0064802	3	Dox/Isoproterenol,mutKRT8_S73A/S73D,mutKRT8_S73D/WT,Metformin,Isoproterenol,RSK1/2-RNAi
TNIK_S707	SLC25A20_S9	0.00662275	3	Metformin,Crizotinib (RTKi),RSK1/2-RNAi
TNIK_S707	NUP107_S86	0.00823297	3	Rociletinib+(COR1/H1975),Rociletinib+(COR10/H1975),Metformin,RAS Overexp/IDH1mut,RSK1/2-RNAi
TNIK_S707	ATP1A1_Y260	0.0107866	3	Dox/Isoproterenol,Rociletinib+(COR1/H1975),RSK1/2-RNAi
TNIK_S707	SFSWAP_S909	0.0116164	3	PP2A‐B56i_G1S,siSIK2,RSK1/2-RNAi
TNIK_S707	SMARCA2_S329	0.0116164	3	PP2A‐B56i_G1S,RSK1/2-RNAi,Metformin
TNIK_S707	CEP170_S359	0.0128402	3	PP2A‐B56i_G1S,Her2 Pos/Neg,mutIDH1_R132,RAS Overexp/IDH1mut,Metformin
TNIK_S707	NUMA1_S2047	0.0134013	3	siSIK2,HyIL6+CDK8i,RSK1/2-RNAi
TNIK_S707	SRRM1_S605	0.0149638	3	PP2A‐B56i_G1S,Dox/Isoproterenol,RSK1/2-RNAi,Metformin
TNIK_S707	RBM4B_S86	0.0153603	3	Her2 Pos/Neg,RSK1/2-RNAi,Metformin
TNIK_S707	PLXDC2_S506	0.0153603	3	Inf_Salmonella,Metformin,Rapamycin
TNIK_S707	ANAPC1_S355	0.0175015	3	Dox/Isoproterenol,Metformin,Crizotinib (RTKi)
TNIK_S707	COIL_S271	0.0186429	3	Isoproterenol,RAS Overexp/IDH1mut,RSK1/2-RNAi
TNIK_S707	ANKS1A_T318	0.0186429	3	EGF,Metformin,Crizotinib (RTKi)
TNIK_S707	TRPS1_S1081	0.0210724	3	siSIK2,Crizotinib (RTKi),RSK1/2-RNAi
TNIK_S707	NES_T338	0.0265467	3	EGF,Crizotinib (RTKi),RSK1/2-RNAi
TNIK_S707	CALD1_T730	0.0296076	3	EGF,Inf_Salmonella,Metformin
TNIK_S707	LIG1_S76	0.0481671	3	EGF,Rociletinib+(COR1/H1975),Rociletinib+(COR10/H1975),Metformin,Isoproterenol,RSK1/2-RNAi

## Sheet: TNIK_S769_UUDD
TNIK site	Co-regulated_PsOps	FET p-Value	UUDD Frequency	EXP_code
TNIK_S769	SRSF2_S212	2.31289e-09	22	Phorbol myristate acetate,RXDX-106 (pan-TAMi),Inf_SARS CoV2,Inf_EV-A71,Metformin,EGF,NCM,Safranal
TNIK_S769	SIRT1_S47	4.45143e-08	19	Phorbol myristate acetate,VMCUB-1/TERT-NHUC cells,4-OHT,Inf_EV-A71,AZR3/H1975 cells,AZR4/H1975 cells,Gefitinib (EGFRi),NCM,Metformin,Safranal
TNIK_S769	MAP1B_S1260	6.2031e-06	19	Phorbol myristate acetate,4-OHT,Inf_EV-A71,EGF,Etoposide,NCM,PD184352 (MEKi),Metformin,Safranal
TNIK_S769	API5_S464	1.32835e-06	17	Rapamycin,Inf_SARS CoV2,VMCUB-1/TERT-NHUC cells,Inf_EV-A71,Metformin,AZR3/H1975 cells,Imatinib Res_K562-STI-R/K562,Safranal
TNIK_S769	SRRM1_S636	0.000426861	17	Inf_SARS CoV2,Inf_EV-A71,Metformin,NCM,Phorbol myristate acetate,Safranal
TNIK_S769	PRPF40A_S885	0.000692522	17	Ceritinib (ALKi),Inf_SARS CoV2,TAE684 (ALKi),Inf_EV-A71,Metformin,Etoposide,NCM,Safranal
TNIK_S769	BUD13_S151	2.75344e-06	16	Phorbol myristate acetate,Inf_EV-A71,Metformin,NCM,Safranal
TNIK_S769	LRRFIP2_S328	2.82129e-05	16	BI-D1870 (RSKi) + PMA,4-OHT,Inf_EV-A71,Etoposide,Imatinib Res_K562-STI-R/K562,NCM,Metformin,Safranal
TNIK_S769	PHRF1_S1371	0.000400923	16	BI-D1870 (RSKi),PD184352 (MEKi),Phorbol myristate acetate,Inf_EV-A71,Etoposide,NCM,Metformin,Safranal
TNIK_S769	TRIM24_S1028	0.000873885	16	PP2A overexp,PD184352 (MEKi),Rapamycin,Inf_EV-A71,Metformin,Imatinib Res_K562-STI-R/K562,NCM,Phorbol myristate acetate,Safranal
TNIK_S769	FOXK1_S257	0.00101564	16	PP2A overexp,J82/TERT-NHUC cells,4-OHT,Inf_EV-A71,Metformin,Dox/Isoproterenol,Etoposide,Forskolin,All-trans-retinoic acid (ATRA)
TNIK_S769	EP300_S1038	6.16128e-08	15	PP2A overexp,Phorbol myristate acetate,RXDX-106 (pan-TAMi),Inf_EV-A71,NCM,Metformin,Safranal
TNIK_S769	TRA2B_S264	5.41929e-07	15	BI-D1870 (RSKi),BI-D1870 (RSKi) + PMA,PP2A overexp,J82/TERT-NHUC cells,PD184352 (MEKi),Inf_SARS CoV2,VMCUB-1/TERT-NHUC cells,4-OHT,Inf_EV-A71,Phorbol myristate acetate
TNIK_S769	PALLD_S1118	0.00226434	14	Inf_SARS CoV2,4-OHT,Inf_EV-A71,Metformin,Etoposide,Safranal
TNIK_S769	SIPA1L3_S1544	2.74776e-06	14	BI-D1870 (RSKi) + PMA,VMCUB-1/TERT-NHUC cells,4-OHT,Inf_EV-A71,Metformin,Safranal
TNIK_S769	CIZ1_T244	6.6451e-06	14	RXDX-106 (pan-TAMi),4-OHT,Inf_EV-A71,AZR3/H1975 cells,AZR4/AZR3 cells,AZR4/H1975 cells,Metformin,Safranal
TNIK_S769	ICE1_S1692	6.6451e-06	14	BI-D1870 (RSKi),BI-D1870 (RSKi) + PMA,PD184352 (MEKi),Inf_EV-A71,Metformin,AZR3/H1975 cells,AZR4/H1975 cells,NCM
TNIK_S769	BUD13_T135	1.5174e-05	14	BI-D1870 (RSKi),Inf_EV-A71,Metformin,NCM,Phorbol myristate acetate,Safranal
TNIK_S769	RBM12B_S254	1.85011e-05	14	PP2A overexp,TAE684 (ALKi),Inf_EV-A71,Metformin,Dox/Isoproterenol,Gefitinib (EGFRi),Safranal
TNIK_S769	BMS1_S552	2.24882e-05	14	PP2A overexp,Phorbol myristate acetate,4-OHT,Inf_EV-A71,Metformin,NCM,Safranal
TNIK_S769	KANK2_S375	2.24882e-05	14	BI-D1870 (RSKi),Cobimetinib+Pictilisib,Rociletinib+(COR1/H1975),Rociletinib+(COR10/H1975),4-OHT,AZR3/H1975 cells,AZR4/AZR3 cells,AZR4/H1975 cells,EGF,Etoposide,Metformin
TNIK_S769	PAK4_S148	3.29303e-05	14	Crizotinib (RTKi),Ceritinib (ALKi),TAE684 (ALKi),Inf_EV-A71,Metformin,Safranal
TNIK_S769	BRSK2_S393	6.82858e-05	14	Crizotinib (RTKi),Ceritinib (ALKi),TAE684 (ALKi),Inf_EV-A71,AZR3/H1975 cells,AZR4/AZR3 cells,AZR4/H1975 cells,Forskolin,All-trans-retinoic acid (ATRA),Metformin
TNIK_S769	WAC_S53	9.68089e-05	14	Phorbol myristate acetate,Inf_EV-A71,Metformin,AZR3/H1975 cells,AZR4/H1975 cells,Etoposide,Safranal
TNIK_S769	SEPTIN9_T42	0.000160483	14	Inf_EV-A71,Metformin,All-trans-retinoic acid (ATRA),Safranal
TNIK_S769	SRRM2_S1601	0.000222236	14	PP2A overexp,Inf_SARS CoV2,Inf_EV-A71,Gefitinib (EGFRi),Imatinib Res_K562-STI-R/K562,NCM,Safranal
TNIK_S769	CCNK_S329	0.000752234	14	BI-D1870 (RSKi),BI-D1870 (RSKi) + PMA,Inf_SARS CoV2,Metformin,NCM,Phorbol myristate acetate
TNIK_S769	SPAG9_S332	0.00134709	14	RXDX-106 (pan-TAMi),TAE684 (ALKi),Inf_EV-A71,Etoposide,Phorbol myristate acetate,Metformin,Safranal
TNIK_S769	PXN_Y118	9.45997e-05	13	Erlotinib+EGF,Rociletinib+(COR1/H1975),Rociletinib+(COR10/H1975),4-OHT,Inf_EV-A71,Metformin,EGF
TNIK_S769	PXN_Y118	9.45997e-05	13	Erlotinib+EGF,Rociletinib+(COR1/H1975),Rociletinib+(COR10/H1975),4-OHT,Inf_EV-A71,Metformin,EGF
TNIK_S769	ARID3A_S101	6.5962e-07	13	Phorbol myristate acetate,Inf_EV-A71,Metformin,Imatinib Res_K562-STI-R/K562,NCM
TNIK_S769	SRGAP2_S916	1.01916e-06	13	Crizotinib (RTKi),PP2A overexp,Ceritinib (ALKi),TAE684 (ALKi),Inf_EV-A71,Dox/Isoproterenol,Etoposide,Gefitinib (EGFRi),Metformin
TNIK_S769	NCKIPSD_T181	2.71875e-06	13	Crizotinib (RTKi),Ceritinib (ALKi),TAE684 (ALKi),Inf_EV-A71,AZR3/H1975 cells,AZR4/H1975 cells,Metformin
TNIK_S769	WAC_S511	5.31755e-06	13	J82/TERT-NHUC cells,4-OHT,Inf_EV-A71,Metformin,AZR3/H1975 cells,AZR4/H1975 cells,All-trans-retinoic acid (ATRA)
TNIK_S769	CASC3_S45	1.23098e-05	13	PP2A overexp,4-OHT,Inf_EV-A71,Metformin,Dox/Isoproterenol
TNIK_S769	RBM12B_S280	1.83333e-05	13	BI-D1870 (RSKi),BI-D1870 (RSKi) + PMA,Cobimetinib+Pictilisib,Kenpaullone,PD184352 (MEKi),Inf_SARS CoV2,4-OHT,Metformin,NCM
TNIK_S769	BOD1L1_S2986	2.22629e-05	13	BI-D1870 (RSKi),BI-D1870 (RSKi) + PMA,PP2A overexp,PD184352 (MEKi),Inf_EV-A71,Metformin,Dox/Isoproterenol,Safranal
TNIK_S769	EXOC1_S501	2.96769e-05	13	BI-D1870 (RSKi),PP2A overexp,Phorbol myristate acetate,Inf_EV-A71,Metformin,Forskolin
TNIK_S769	DOT1L_S1104	3.91291e-05	13	Crizotinib (RTKi),Ceritinib (ALKi),TAE684 (ALKi),4-OHT,AZR3/H1975 cells,AZR4/H1975 cells,All-trans-retinoic acid (ATRA),Metformin
TNIK_S769	PPP1R7_S24	0.00106509	13	PP2A overexp,Kenpaullone,RXDX-106 (pan-TAMi),Inf_SARS CoV2,Inf_EV-A71,Metformin,Safranal
TNIK_S769	TNIK_S766	0.0010783	13	Erlotinib+EGF,Inf_SARS CoV2,Metformin,EGF,Imatinib Res_K562-STI-R/K562,PD184352 (MEKi)
TNIK_S769	SEPTIN2_S218	0.00123472	13	Kenpaullone,NGF,4-OHT,Inf_EV-A71,Metformin,Dox/Isoproterenol,Safranal
TNIK_S769	SRRM1_S209	0.00183502	13	RXDX-106 (pan-TAMi),Inf_SARS CoV2,Inf_EV-A71,Metformin,NCM,Safranal
TNIK_S769	TRIM24_S1025	0.00268771	13	BI-D1870 (RSKi) + PMA,PP2A overexp,PD184352 (MEKi),Inf_EV-A71,Imatinib Res_K562-STI-R/K562,Metformin,Safranal
TNIK_S769	SRRM2_S1102	0.00388267	13	Inf_EV-A71,Metformin,Imatinib Res_K562-STI-R/K562,Safranal
TNIK_S769	SRSF6_S301	1.53807e-08	12.5	BI-D1870 (RSKi),BI-D1870 (RSKi) + PMA,Phorbol myristate acetate,Inf_SARS CoV2,4-OHT,Inf_EV-A71,Metformin,NCM,PD184352 (MEKi),Safranal
TNIK_S769	BRAF_T401	0.000222477	12	Crizotinib (RTKi),TAE684 (ALKi),Inf_EV-A71,Metformin,AZR3/H1975 cells,AZR4/H1975 cells
TNIK_S769	TNK1_S502	2.37601e-05	12	Phorbol myristate acetate,Metformin,AZR3/H1975 cells,AZR4/H1975 cells,Imatinib Res_K562-STI-R/K562,NCM,Safranal
TNIK_S769	FARP1_S427	9.93109e-09	12	Kenpaullone,PD184352 (MEKi),Phorbol myristate acetate,Inf_SARS CoV2,Inf_EV-A71,Metformin,EGF,Etoposide,Forskolin,NCM,All-trans-retinoic acid (ATRA),Safranal
TNIK_S769	LRCH3_S324	7.35067e-07	12	J82/TERT-NHUC cells,VMCUB-1/TERT-NHUC cells,Inf_EV-A71,AZR3/H1975 cells,AZR4/H1975 cells,Etoposide,Metformin
TNIK_S769	UBE4B_S90	7.35067e-07	12	Phorbol myristate acetate,Inf_EV-A71,Etoposide,Forskolin,Metformin
TNIK_S769	WDR59_S821	9.15083e-07	12	TAE684 (ALKi),4-OHT,Inf_EV-A71,Metformin,Phorbol myristate acetate
TNIK_S769	TP53BP1_S639	2.58593e-06	12	PP2A overexp,Inf_EV-A71,Metformin,Dox/Isoproterenol,Etoposide,Imatinib Res_K562-STI-R/K562,Safranal
TNIK_S769	PELP1_S1043	3.15013e-06	12	RXDX-106 (pan-TAMi),Inf_EV-A71,Dox/Isoproterenol,NCM,Phorbol myristate acetate,Safranal
TNIK_S769	RIOK1_S24	3.82516e-06	12	Phorbol myristate acetate,Inf_EV-A71,NCM,Safranal
TNIK_S769	HDGFL2_S395	3.82516e-06	12	Phorbol myristate acetate,Inf_EV-A71,EGF,Imatinib Res_K562-STI-R/K562,NCM,Metformin
TNIK_S769	SNX24_S113	7.06529e-06	12	Inf_SARS CoV2,Inf_EV-A71,Metformin,Safranal
TNIK_S769	EEF1B2_S90	8.73097e-06	12	Inf_EV-A71,Metformin,Gefitinib (EGFRi),Safranal
TNIK_S769	KDM1A_S849	1.07463e-05	12	4-OHT,Inf_EV-A71,Metformin,Imatinib Res_K562-STI-R/K562,All-trans-retinoic acid (ATRA)
TNIK_S769	BTF3_S30	1.31759e-05	12	Inf_EV-A71,Metformin,PD184352 (MEKi),All-trans-retinoic acid (ATRA)
TNIK_S769	NIPBL_S2658	1.31759e-05	12	PP2A overexp,Kenpaullone,PD184352 (MEKi),Rapamycin,RXDX-106 (pan-TAMi),VMCUB-1/TERT-NHUC cells,4-OHT,Imatinib Res_K562-STI-R/K562,All-trans-retinoic acid (ATRA),Metformin
TNIK_S769	USP24_S2077	1.60947e-05	12	Crizotinib (RTKi),Ceritinib (ALKi),TAE684 (ALKi),Inf_EV-A71,Metformin,Safranal
TNIK_S769	MLLT1_S292	2.28138e-05	12	Inf_EV-A71,Metformin,Etoposide,Phorbol myristate acetate
TNIK_S769	SMARCC1_T398	2.37601e-05	12	PP2A overexp,RXDX-106 (pan-TAMi),Inf_EV-A71,Dox/Isoproterenol,NCM,Phorbol myristate acetate,Safranal
TNIK_S769	AFDN_S246	2.37601e-05	12	RXDX-106 (pan-TAMi),Inf_EV-A71,Gefitinib (EGFRi),Metformin,Safranal
TNIK_S769	KANSL3_S540	2.87218e-05	12	BI-D1870 (RSKi),Phorbol myristate acetate,Inf_EV-A71,Etoposide,NCM
TNIK_S769	RBM12B_S278	3.46065e-05	12	BI-D1870 (RSKi) + PMA,Kenpaullone,PD184352 (MEKi),Inf_SARS CoV2,4-OHT,Metformin,NCM
TNIK_S769	TJP1_S968	4.15652e-05	12	BI-D1870 (RSKi) + PMA,Inf_EV-A71,Metformin,AZR3/H1975 cells,AZR4/H1975 cells,Safranal
TNIK_S769	FOXK1_S101	4.15652e-05	12	BI-D1870 (RSKi),RXDX-106 (pan-TAMi),4-OHT,Inf_EV-A71,Metformin,AZR3/H1975 cells,AZR4/H1975 cells
TNIK_S769	EPB41L1_S639	4.15652e-05	12	BI-D1870 (RSKi) + PMA,Erlotinib+EGF,Ceritinib (ALKi),4-OHT,Metformin,AZR3/H1975 cells,EGF
TNIK_S769	ACIN1_S898	4.15652e-05	12	RXDX-106 (pan-TAMi),4-OHT,Inf_EV-A71,Metformin,Safranal
TNIK_S769	ZDHHC20_S305	4.97704e-05	12	BI-D1870 (RSKi),BI-D1870 (RSKi) + PMA,PD184352 (MEKi),4-OHT,Inf_EV-A71,Metformin
TNIK_S769	MEF2A_S98	5.93538e-05	12	4-OHT,Inf_EV-A71,Etoposide,Metformin,Safranal
TNIK_S769	FRMD6_S544	0.000138225	12	PD184352 (MEKi),TAE684 (ALKi),Inf_EV-A71,Etoposide,Metformin,Safranal
TNIK_S769	GTF2I_S674	0.000823691	12	Inf_EV-A71,NCM,All-trans-retinoic acid (ATRA),Safranal
TNIK_S769	PPP1R7_S27	0.0204451	12	Kenpaullone,RXDX-106 (pan-TAMi),Inf_SARS CoV2,Inf_EV-A71,Metformin,Safranal
TNIK_S769	SRRM1_S616	0.00110158	11.5	BI-D1870 (RSKi),BI-D1870 (RSKi) + PMA,Kenpaullone,Inf_EV-A71,Metformin,AZR3/H1975 cells,AZR4/H1975 cells,EGF,NCM,Phorbol myristate acetate,Safranal
TNIK_S769	SQSTM1_S28	3.31734e-05	11	BI-D1870 (RSKi),Erlotinib+EGF,4-OHT,Inf_EV-A71,Metformin
TNIK_S769	CDK2_Y15	0.000120827	11	Cobimetinib+Pictilisib,RXDX-106 (pan-TAMi),Inf_EV-A71,Imatinib Res_K562-STI-R/K562,All-trans-retinoic acid (ATRA)
TNIK_S769	NKAP_S149	0.000132892	11	RXDX-106 (pan-TAMi),4-OHT,AZR3/H1975 cells,AZR4/H1975 cells,Phorbol myristate acetate,TNF-alpha,Safranal
TNIK_S769	FOXK2_S398	6.15238e-07	11	BI-D1870 (RSKi),BI-D1870 (RSKi) + PMA,Kenpaullone,Phorbol myristate acetate,RXDX-106 (pan-TAMi),4-OHT,Inf_EV-A71,EGF,Etoposide,Forskolin,NCM,NGF,Safranal
TNIK_S769	SRRM1_S750	3.12958e-06	11	J82/TERT-NHUC cells,Inf_SARS CoV2,Inf_EV-A71,NCM,Safranal
TNIK_S769	GSE1_S857	3.80459e-06	11	Inf_EV-A71,Metformin,Imatinib Res_K562-STI-R/K562,All-trans-retinoic acid (ATRA)
TNIK_S769	POLE3_S122	3.80459e-06	11	Phorbol myristate acetate,RXDX-106 (pan-TAMi),Inf_EV-A71,Etoposide,NCM
TNIK_S769	ASPM_S14	5.56608e-06	11	Crizotinib (RTKi),Ceritinib (ALKi),TAE684 (ALKi),4-OHT,Inf_EV-A71,Metformin
TNIK_S769	EPC2_S538	5.56608e-06	11	BI-D1870 (RSKi),BI-D1870 (RSKi) + PMA,4-OHT,Inf_EV-A71,Safranal
TNIK_S769	TMEM132A_S529	9.61916e-06	11	PD184352 (MEKi),Inf_EV-A71,EGF,Gefitinib (EGFRi),Metformin,Safranal
TNIK_S769	TRPS1_S1081	1.14755e-05	11	Crizotinib (RTKi),Ceritinib (ALKi),TAE684 (ALKi),4-OHT,Inf_EV-A71
TNIK_S769	DSP_S2820	1.14755e-05	11	Phorbol myristate acetate,Metformin,EGF,NCM
TNIK_S769	KDM4B_S566	1.36519e-05	11	Rapamycin,4-OHT,Inf_EV-A71,PD184352 (MEKi),Metformin
TNIK_S769	TRPS1_S178	1.86707e-05	11	Ceritinib (ALKi),TAE684 (ALKi),4-OHT,Inf_EV-A71,Safranal
TNIK_S769	BCLAF1_S276	2.26971e-05	11	Inf_SARS CoV2,Inf_EV-A71,NCM,Safranal
TNIK_S769	DSP_S22	3.12875e-05	11	Erlotinib+EGF,Phorbol myristate acetate,Metformin,AZR3/H1975 cells,NCM
TNIK_S769	NES_S1577	3.31734e-05	11	Cobimetinib+Pictilisib,Crizotinib (RTKi),Phorbol myristate acetate,TAE684 (ALKi),Inf_EV-A71
TNIK_S769	CENPU_S139	3.6665e-05	11	Inf_SARS CoV2,Inf_EV-A71,Metformin,Etoposide,Safranal
TNIK_S769	JMY_S713	3.98943e-05	11	Inf_EV-A71,PD184352 (MEKi),Metformin,Safranal
TNIK_S769	SNX24_S116	4.78162e-05	11	Inf_SARS CoV2,TAE684 (ALKi),Inf_EV-A71,Safranal
TNIK_S769	SFSWAP_S870	6.76451e-05	11	BI-D1870 (RSKi) + PMA,Inf_SARS CoV2,Inf_EV-A71,Safranal
TNIK_S769	ATP6V0A2_S695	8.07784e-05	11	BI-D1870 (RSKi),Ceritinib (ALKi),TAE684 (ALKi),4-OHT,Metformin,Imatinib Res_K562-STI-R/K562,Safranal
TNIK_S769	VRK3_S82	9.5629e-05	11	Inf_EV-A71,Metformin,Imatinib Res_K562-STI-R/K562,Safranal
TNIK_S769	ARHGEF2_S122	0.000112887	11	Cobimetinib+Pictilisib,Rociletinib+(COR1/H1975),Inf_EV-A71,Metformin,EGF
TNIK_S769	MAP1B_S1618	0.000132892	11	Ceritinib (ALKi),Phorbol myristate acetate,Etoposide,NCM,Metformin,Safranal
TNIK_S769	WDR33_S7	0.000132892	11	4-OHT,Inf_EV-A71,AZR3/H1975 cells,AZR4/H1975 cells,Metformin
TNIK_S769	SRRM1_S685	0.000183124	11	RXDX-106 (pan-TAMi),Inf_SARS CoV2,Inf_EV-A71,NCM,Safranal
TNIK_S769	ERCC5_S384	0.000213404	11	4-OHT,Inf_EV-A71,Metformin,Etoposide,Imatinib Res_K562-STI-R/K562
TNIK_S769	SRRM1_S683	0.000239576	11	RXDX-106 (pan-TAMi),Inf_SARS CoV2,Inf_EV-A71,NCM,Safranal
TNIK_S769	HUWE1_S1395	0.000248653	11	Rociletinib+(COR1/H1975),RXDX-106 (pan-TAMi),Inf_EV-A71,Metformin,Safranal
TNIK_S769	FRMD4A_S711	0.000515844	11	J82/TERT-NHUC cells,Ceritinib (ALKi),VMCUB-1/TERT-NHUC cells,Inf_EV-A71,Metformin,Safranal
TNIK_S769	SRRM2_S1824	0.000516806	11	Kenpaullone,RXDX-106 (pan-TAMi),Inf_SARS CoV2,Inf_EV-A71,Metformin,NCM
TNIK_S769	TRA2B_S22	0.000593034	11	RXDX-106 (pan-TAMi),Inf_SARS CoV2,Inf_EV-A71,Safranal
TNIK_S769	ARAF_S257	0.000593034	11	4-OHT,Inf_EV-A71,Metformin,Safranal
TNIK_S769	EP400_S736	0.000593034	11	BI-D1870 (RSKi) + PMA,4-OHT,Inf_EV-A71,Metformin,AZR3/H1975 cells,Etoposide
TNIK_S769	DOT1L_S374	0.000890307	11	Crizotinib (RTKi),Ceritinib (ALKi),RXDX-106 (pan-TAMi),TAE684 (ALKi),Inf_EV-A71,Metformin
TNIK_S769	THRAP3_S682	0.000943533	11	BI-D1870 (RSKi),BI-D1870 (RSKi) + PMA,Kenpaullone,PD184352 (MEKi),4-OHT,Metformin,Imatinib Res_K562-STI-R/K562,Safranal
TNIK_S769	SRRM2_S1600	0.00133354	11	Inf_SARS CoV2,Inf_EV-A71,Gefitinib (EGFRi),Imatinib Res_K562-STI-R/K562,Safranal
TNIK_S769	SRRM2_S1582	0.0014907	11	Inf_SARS CoV2,Inf_EV-A71,All-trans-retinoic acid (ATRA),Safranal
TNIK_S769	MAP1A_S526	0.00168824	11	4-OHT,Inf_EV-A71,AZR3/H1975 cells,AZR4/H1975 cells,Imatinib Res_K562-STI-R/K562
TNIK_S769	NUCKS1_S229	0.00231932	11	Inf_SARS CoV2,Inf_EV-A71,EGF,All-trans-retinoic acid (ATRA),Safranal
TNIK_S769	ZC3H13_S1010	0.00306888	11	Inf_SARS CoV2,Inf_EV-A71,Imatinib Res_K562-STI-R/K562,NCM,Safranal
TNIK_S769	SFSWAP_S868	0.00319132	11	BI-D1870 (RSKi) + PMA,Inf_SARS CoV2,Inf_EV-A71,Safranal
TNIK_S769	SRRM2_S819	0.00738881	11	Inf_EV-A71,Etoposide,NCM,Phorbol myristate acetate,Safranal
TNIK_S769	SRSF2_S189	0.000194706	10.5	PP2A overexp,Inf_SARS CoV2,VMCUB-1/TERT-NHUC cells,4-OHT,Inf_EV-A71,Metformin,Dox/Isoproterenol,NCM,Phorbol myristate acetate,Safranal
TNIK_S769	ETS1_S251	8.8244e-06	10	4-OHT,Inf_EV-A71,Safranal
TNIK_S769	TRA2B_S20	7.35367e-06	10	Inf_SARS CoV2,Inf_EV-A71,Safranal
TNIK_S769	STMN1_T146	7.35367e-06	10	Inf_EV-A71,All-trans-retinoic acid (ATRA),Safranal
TNIK_S769	FANCM_S34	8.8244e-06	10	BI-D1870 (RSKi),BI-D1870 (RSKi) + PMA,PD184352 (MEKi),Inf_EV-A71,Safranal
TNIK_S769	SRRM2_S914	8.8244e-06	10	Inf_SARS CoV2,Inf_EV-A71,EGF,Safranal
TNIK_S769	CRMP1_S518	8.8244e-06	10	Kenpaullone,Rapamycin,Inf_EV-A71,All-trans-retinoic acid (ATRA)
TNIK_S769	ZEB1_S704	8.8244e-06	10	4-OHT,Inf_EV-A71,Etoposide,Forskolin
TNIK_S769	NES_S323	8.8244e-06	10	Rapamycin,4-OHT,Inf_EV-A71,NCM,Phorbol myristate acetate
TNIK_S769	SCAP_S838	1.05547e-05	10	BI-D1870 (RSKi),Crizotinib (RTKi),PD184352 (MEKi),RXDX-106 (pan-TAMi),Inf_SARS CoV2,4-OHT
TNIK_S769	NCOR1_S1758	1.05547e-05	10	Crizotinib (RTKi),PP2A overexp,Ceritinib (ALKi),TAE684 (ALKi),Inf_EV-A71,Dox/Isoproterenol
TNIK_S769	TPM4_S6	1.25844e-05	10	Cobimetinib+Pictilisib,4-OHT,Inf_EV-A71,AZR3/H1975 cells,AZR4/H1975 cells
TNIK_S769	EIF2A_S503	1.25844e-05	10	BI-D1870 (RSKi) + PMA,Metformin,EGF,Etoposide,Imatinib Res_K562-STI-R/K562,NCM
TNIK_S769	TJP2_S979	1.25844e-05	10	Phorbol myristate acetate,NCM,Metformin,Safranal
TNIK_S769	MCM4_S32	1.25844e-05	10	Phorbol myristate acetate,Inf_EV-A71,NCM,Safranal
TNIK_S769	ANKLE2_S866	1.25844e-05	10	4-OHT,Inf_EV-A71,Metformin
TNIK_S769	SPEG_S453	1.25844e-05	10	TAE684 (ALKi),4-OHT,Inf_EV-A71,Metformin
TNIK_S769	EEF1B2_T93	1.49588e-05	10	Inf_EV-A71,Metformin,Safranal
TNIK_S769	MCM4_S31	1.49588e-05	10	Phorbol myristate acetate,Inf_EV-A71,NCM,Safranal
TNIK_S769	SMARCAD1_S50	1.49588e-05	10	Inf_EV-A71,Metformin,Etoposide,Safranal
TNIK_S769	E2F8_T58	1.49588e-05	10	Inf_EV-A71,Metformin,All-trans-retinoic acid (ATRA)
TNIK_S769	NGFR_T293	1.7729e-05	10	Crizotinib (RTKi),Ceritinib (ALKi),TAE684 (ALKi),Inf_EV-A71,Safranal
TNIK_S769	NGFR_S313	1.7729e-05	10	BI-D1870 (RSKi),BI-D1870 (RSKi) + PMA,Cobimetinib+Pictilisib,Kenpaullone,Inf_EV-A71,Gefitinib (EGFRi)
TNIK_S769	NCOA2_S29	1.7729e-05	10	TAE684 (ALKi),Inf_EV-A71,NCM,Metformin,Safranal
TNIK_S769	NRBP1_S14	1.7729e-05	10	Inf_EV-A71,Metformin,Etoposide
TNIK_S769	BAZ2A_S1770	1.7729e-05	10	Kenpaullone,PD184352 (MEKi),Inf_EV-A71,Metformin,Etoposide
TNIK_S769	RBM14_T572	2.09524e-05	10	PP2A overexp,4-OHT,Inf_EV-A71,All-trans-retinoic acid (ATRA)
TNIK_S769	DEK_S230	2.90262e-05	10	Inf_SARS CoV2,Inf_EV-A71,Metformin,Safranal
TNIK_S769	DEK_S232	2.90262e-05	10	Inf_SARS CoV2,Inf_EV-A71,Metformin,Safranal
TNIK_S769	MAP1A_S667	2.90262e-05	10	RXDX-106 (pan-TAMi),4-OHT,Inf_EV-A71,Metformin
TNIK_S769	YTHDC1_S318	5.01365e-05	10	Inf_SARS CoV2,Inf_EV-A71,Metformin,Safranal
TNIK_S769	FOSL2_S120	7.14161e-05	10	Crizotinib (RTKi),Ceritinib (ALKi),Phorbol myristate acetate,Inf_EV-A71,Metformin
TNIK_S769	CDK12_S249	7.14161e-05	10	RXDX-106 (pan-TAMi),Inf_SARS CoV2,NCM,Phorbol myristate acetate,Metformin,Safranal
TNIK_S769	ATP2B1_S1177	7.27222e-05	10	Phorbol myristate acetate,Inf_EV-A71,NCM,Safranal
TNIK_S769	ABCA2_T2412	8.48056e-05	10	BI-D1870 (RSKi),BI-D1870 (RSKi) + PMA,Inf_EV-A71,AZR3/H1975 cells,AZR4/H1975 cells,Metformin
TNIK_S769	TCF20_S1005	8.48056e-05	10	PD184352 (MEKi),Inf_EV-A71,Metformin,Etoposide
TNIK_S769	MAP1A_T1674	8.48056e-05	10	4-OHT,Inf_EV-A71,Etoposide,Imatinib Res_K562-STI-R/K562,Metformin
TNIK_S769	KMT2A_S518	8.48056e-05	10	Phorbol myristate acetate,RXDX-106 (pan-TAMi),Inf_EV-A71,Etoposide
TNIK_S769	NES_S965	0.000100383	10	4-OHT,Inf_EV-A71,Etoposide,PD184352 (MEKi)
TNIK_S769	VIRMA_S133	0.000100383	10	Crizotinib (RTKi),Ceritinib (ALKi),TAE684 (ALKi),4-OHT,EGF,NCM,Phorbol myristate acetate,TNF-alpha
TNIK_S769	MNX1_S77	0.000118453	10	Crizotinib (RTKi),Kenpaullone,Ceritinib (ALKi),TAE684 (ALKi),Inf_EV-A71,Metformin
TNIK_S769	SH3PXD2B_S291	0.000118453	10	Kenpaullone,Phorbol myristate acetate,TAE684 (ALKi),Metformin,NCM
TNIK_S769	JPH2_T490	0.000118453	10	4-OHT,Inf_EV-A71,EGF,Safranal
TNIK_S769	RBBP6_T984	0.000118453	10	RXDX-106 (pan-TAMi),4-OHT,Inf_EV-A71,Metformin
TNIK_S769	CCDC86_S80	0.000128022	10	Phorbol myristate acetate,4-OHT,Inf_EV-A71,Metformin,AZR3/H1975 cells,AZR4/H1975 cells,Imatinib Res_K562-STI-R/K562,NCM
TNIK_S769	MIA2_S1243	0.000139358	10	Erlotinib+EGF,Rociletinib+(COR1/H1975),Rociletinib+(COR10/H1975),Inf_EV-A71,Safranal
TNIK_S769	MED1_S1463	0.000139358	10	BI-D1870 (RSKi),Inf_EV-A71,AZR3/H1975 cells,AZR4/H1975 cells,PD184352 (MEKi),Metformin
TNIK_S769	BCL11A_T208	0.000139358	10	BI-D1870 (RSKi) + PMA,Inf_EV-A71,Metformin,Etoposide
TNIK_S769	DDA1_S95	0.000139358	10	Inf_EV-A71,Metformin,Imatinib Res_K562-STI-R/K562,Safranal
TNIK_S769	TNRC6B_S1816	0.000139358	10	RXDX-106 (pan-TAMi),Inf_EV-A71,Dox/Isoproterenol,Metformin
TNIK_S769	AP1M1_T154	0.000163478	10	RXDX-106 (pan-TAMi),4-OHT,Inf_EV-A71,Metformin
TNIK_S769	HERC2_T1944	0.000163478	10	Inf_EV-A71,Metformin,Imatinib Res_K562-STI-R/K562,Phorbol myristate acetate
TNIK_S769	DGCR8_S275	0.000168623	10	BI-D1870 (RSKi),4-OHT,Inf_EV-A71,NCM,Phorbol myristate acetate
TNIK_S769	NCOR1_S2151	0.000191235	10	PP2A overexp,4-OHT,AZR3/H1975 cells,AZR4/H1975 cells,Dox/Isoproterenol,EGF,NCM,Phorbol myristate acetate
TNIK_S769	URGCP_S3	0.000191235	10	TAE684 (ALKi),Inf_EV-A71,EGF,Forskolin,Metformin
TNIK_S769	TJP2_S266	0.000223097	10	BI-D1870 (RSKi) + PMA,PP2A overexp,PD184352 (MEKi),RXDX-106 (pan-TAMi),4-OHT,Dox/Isoproterenol,Safranal
TNIK_S769	PAK2_S197	0.000259583	10	J82/TERT-NHUC cells,Inf_EV-A71,Metformin,EGF,SW780/TERT-NHUC cells
TNIK_S769	SNAP23_S5	0.000259583	10	Rociletinib+(COR1/H1975),Rociletinib+(COR10/H1975),4-OHT,Inf_EV-A71,Metformin
TNIK_S769	PTDSS1_S417	0.000259583	10	J82/TERT-NHUC cells,4-OHT,Metformin,PD184352 (MEKi),Safranal
TNIK_S769	PURB_S298	0.000301267	10	Inf_SARS CoV2,Inf_EV-A71,Metformin,Imatinib Res_K562-STI-R/K562,NCM
TNIK_S769	RIF1_S2172	0.000301267	10	PP2A overexp,RXDX-106 (pan-TAMi),Metformin,Dox/Isoproterenol,NCM,Safranal
TNIK_S769	SCAF11_S338	0.000301267	10	RXDX-106 (pan-TAMi),4-OHT,Inf_EV-A71,Metformin,Safranal
TNIK_S769	MAP1B_S1016	0.000402813	10	Rociletinib+(COR1/H1975),Rociletinib+(COR10/H1975),RXDX-106 (pan-TAMi),4-OHT,Inf_EV-A71,Metformin,Safranal
TNIK_S769	ERCC6L_S820	0.000464134	10	Rociletinib+(COR1/H1975),Inf_EV-A71,Metformin,Safranal
TNIK_S769	RSRC2_S17	0.000464134	10	RXDX-106 (pan-TAMi),Metformin,AZR3/H1975 cells,AZR4/H1975 cells,NCM,Safranal
TNIK_S769	NUCKS1_S240	0.000468263	10	Inf_SARS CoV2,Inf_EV-A71,EGF,All-trans-retinoic acid (ATRA),Safranal
TNIK_S769	POLR3G_S157	0.000533578	10	RXDX-106 (pan-TAMi),VMCUB-1/TERT-NHUC cells,Inf_EV-A71,NCM,Safranal
TNIK_S769	MTMR9_S548	0.000700583	10	PP2A overexp,4-OHT,Inf_EV-A71,Dox/Isoproterenol,Imatinib Res_K562-STI-R/K562
TNIK_S769	WAC_S64	0.000752228	10	PD184352 (MEKi),RXDX-106 (pan-TAMi),TAE684 (ALKi),Inf_EV-A71,Safranal
TNIK_S769	CHAMP1_S452	0.000800237	10	BI-D1870 (RSKi),J82/TERT-NHUC cells,PD184352 (MEKi),VMCUB-1/TERT-NHUC cells,4-OHT,Imatinib Res_K562-STI-R/K562,NCM,Phorbol myristate acetate,Safranal
TNIK_S769	ZNF608_T636	0.000800237	10	Crizotinib (RTKi),Inf_EV-A71,Etoposide,Metformin
TNIK_S769	RFC1_S368	0.00151086	10	PP2A overexp,J82/TERT-NHUC cells,RXDX-106 (pan-TAMi),VMCUB-1/TERT-NHUC cells,Inf_EV-A71,Etoposide
TNIK_S769	DDX41_S66	0.00151086	10	RXDX-106 (pan-TAMi),4-OHT,Inf_EV-A71,NCM,Safranal
TNIK_S769	RRBP1_S583	0.00202606	10	Inf_SARS CoV2,Inf_EV-A71,Safranal
TNIK_S769	DDX42_S109	0.0030546	10	4-OHT,AZR3/H1975 cells,AZR4/H1975 cells,Phorbol myristate acetate,Inf_SARS CoV2,Safranal
TNIK_S769	HTATSF1_S607	0.00526005	10	Inf_EV-A71,Imatinib Res_K562-STI-R/K562,NCM,Safranal
TNIK_S769	DIDO1_S154	0.00583881	10	Inf_SARS CoV2,Inf_EV-A71,Metformin,Safranal
TNIK_S769	SCARF2_S651	0.00647238	10	Crizotinib (RTKi),4-OHT,Inf_EV-A71,Safranal
TNIK_S769	HTATSF1_S600	0.00716508	10	Inf_EV-A71,Imatinib Res_K562-STI-R/K562,NCM,Safranal
TNIK_S769	HTATSF1_S597	0.00716508	10	Inf_EV-A71,Imatinib Res_K562-STI-R/K562,NCM,Safranal
TNIK_S769	SRRM2_S2067	0.0106227	10	BI-D1870 (RSKi),BI-D1870 (RSKi) + PMA,Inf_SARS CoV2,4-OHT,Metformin,NCM
TNIK_S769	RRN3_S172	0.0239394	9	4-OHT,Inf_EV-A71,Metformin,Safranal
TNIK_S769	UIMC1_S677	0.000604546	9	PP2A overexp,Inf_EV-A71,Metformin,Dox/Isoproterenol,Gefitinib (EGFRi)
TNIK_S769	ANP32B_T244	0.000172342	9	Inf_EV-A71,Imatinib Res_K562-STI-R/K562,NCM,Safranal
TNIK_S769	NIPBL_S318	1.5945e-07	9	PP2A overexp,Phorbol myristate acetate,TAE684 (ALKi),4-OHT,Inf_EV-A71,AZR3/H1975 cells,AZR4/H1975 cells,Dox/Isoproterenol,EGF,NCM,Metformin
TNIK_S769	USP36_S742	2.90326e-07	9	Crizotinib (RTKi),J82/TERT-NHUC cells,Ceritinib (ALKi),Phorbol myristate acetate,4-OHT,Inf_EV-A71,Metformin,AZR3/H1975 cells,Safranal
TNIK_S769	DSN1_S81	6.96084e-06	9	BI-D1870 (RSKi),Cobimetinib+Pictilisib,Erlotinib+EGF,PD184352 (MEKi),Phorbol myristate acetate,4-OHT,Inf_EV-A71,AZR3/H1975 cells,AZR4/AZR3 cells,AZR4/H1975 cells,Metformin,Safranal
TNIK_S769	SMARCA4_S1644	2.54437e-05	9	Inf_SARS CoV2,Inf_EV-A71,Safranal
TNIK_S769	PLEKHO2_S390	2.54437e-05	9	4-OHT,Inf_EV-A71,Metformin
TNIK_S769	NOLC1_S85	2.54437e-05	9	Inf_SARS CoV2,Inf_EV-A71,Safranal
TNIK_S769	NOLC1_S90	2.54437e-05	9	Inf_SARS CoV2,Inf_EV-A71,Safranal
TNIK_S769	TUT4_S228	2.54437e-05	9	Inf_SARS CoV2,Inf_EV-A71,Imatinib Res_K562-STI-R/K562,Safranal
TNIK_S769	ZEB1_S701	2.54437e-05	9	4-OHT,Inf_EV-A71,Etoposide
TNIK_S769	NOLC1_S91	2.99337e-05	9	Inf_SARS CoV2,Inf_EV-A71,Safranal
TNIK_S769	TP53BP1_S635	2.99337e-05	9	RXDX-106 (pan-TAMi),Inf_EV-A71,Etoposide,Safranal
TNIK_S769	SMARCA4_S1640	2.99337e-05	9	Inf_SARS CoV2,Inf_EV-A71,Safranal
TNIK_S769	HIVEP3_S2255	2.99337e-05	9	4-OHT,Inf_EV-A71,Safranal
TNIK_S769	HIVEP3_S2245	2.99337e-05	9	4-OHT,Inf_EV-A71,Safranal
TNIK_S769	C2CD4C_S273	3.51146e-05	9	Kenpaullone,Inf_EV-A71,Metformin
TNIK_S769	CARMIL2_S1423	3.51146e-05	9	Crizotinib (RTKi),Ceritinib (ALKi),TAE684 (ALKi),Inf_EV-A71,Metformin
TNIK_S769	FOXM1_S35	3.51146e-05	9	Crizotinib (RTKi),Inf_EV-A71,Metformin,Safranal
TNIK_S769	SRRM2_S1791	3.51146e-05	9	Inf_SARS CoV2,Inf_EV-A71,Safranal
TNIK_S769	NOLC1_S87	3.51146e-05	9	Inf_EV-A71,NCM,Safranal
TNIK_S769	TPR_S2048	3.51146e-05	9	Inf_EV-A71,Forskolin,Imatinib Res_K562-STI-R/K562,All-trans-retinoic acid (ATRA)
TNIK_S769	ZEB2_T782	4.10774e-05	9	BI-D1870 (RSKi),BI-D1870 (RSKi) + PMA,4-OHT,Inf_EV-A71
TNIK_S769	MAP1A_S612	4.10774e-05	9	4-OHT,Inf_EV-A71,Metformin,NCM
TNIK_S769	TNFRSF19_S241	4.10774e-05	9	BI-D1870 (RSKi),BI-D1870 (RSKi) + PMA,Inf_EV-A71,PD184352 (MEKi),Metformin
TNIK_S769	ZEB1_S646	4.79237e-05	9	4-OHT,Inf_EV-A71,Metformin,Etoposide
TNIK_S769	ZNF532_S307	5.57657e-05	9	Phorbol myristate acetate,RXDX-106 (pan-TAMi),Inf_EV-A71
TNIK_S769	BCLAF1_S757	6.47281e-05	9	RXDX-106 (pan-TAMi),Inf_SARS CoV2,Metformin,Safranal
TNIK_S769	TP53BP1_S507	6.47281e-05	9	Inf_EV-A71,Metformin,Forskolin
TNIK_S769	FKBP15_S14	6.47281e-05	9	4-OHT,Inf_EV-A71,Metformin
TNIK_S769	ITPRID2_T87	6.47281e-05	9	4-OHT,Inf_EV-A71,Safranal
TNIK_S769	AKAP2_S1009	7.49483e-05	9	Phorbol myristate acetate,AZR3/H1975 cells,AZR4/AZR3 cells,AZR4/H1975 cells,NCM,TNF-alpha
TNIK_S769	CTNND1_T177	7.49483e-05	9	Kenpaullone,Inf_EV-A71,Metformin,SW780/TERT-NHUC cells
TNIK_S769	ARHGEF11_S35	9.97851e-05	9	Crizotinib (RTKi),Ceritinib (ALKi),TAE684 (ALKi),Inf_EV-A71,Metformin
TNIK_S769	ZEB1_S322	0.000114753	9	4-OHT,Inf_EV-A71,Metformin,Safranal
TNIK_S769	RB1CC1_S243	0.000150799	9	PD184352 (MEKi),4-OHT,Inf_EV-A71,Metformin
TNIK_S769	SMARCAD1_S95	0.000188254	9	Inf_EV-A71,Imatinib Res_K562-STI-R/K562,Metformin,Safranal
TNIK_S769	TRIM24_S1019	0.000188254	9	PD184352 (MEKi),Inf_SARS CoV2,Imatinib Res_K562-STI-R/K562,NCM,Phorbol myristate acetate,Metformin,Safranal
TNIK_S769	KDM3A_S463	0.000254313	9	Inf_EV-A71,All-trans-retinoic acid (ATRA),Safranal
TNIK_S769	AKAP13_S1411	0.000256154	9	J82/TERT-NHUC cells,Inf_EV-A71,Gefitinib (EGFRi),Metformin
TNIK_S769	TBC1D16_S260	0.000256154	9	Crizotinib (RTKi),TAE684 (ALKi),4-OHT,Inf_EV-A71,Metformin
TNIK_S769	TBC1D9B_S995	0.000256154	9	PP2A overexp,Inf_EV-A71,Metformin,Dox/Isoproterenol,NCM
TNIK_S769	BPTF_S2465	0.000256154	9	Inf_EV-A71,Phorbol myristate acetate,Metformin,Safranal
TNIK_S769	EPB41L3_S443	0.000256154	9	J82/TERT-NHUC cells,VMCUB-1/TERT-NHUC cells,Inf_EV-A71,Etoposide,Phorbol myristate acetate
TNIK_S769	PRRC2A_S363	0.000297515	9	RXDX-106 (pan-TAMi),Inf_EV-A71,Etoposide,Safranal
TNIK_S769	ZNF513_S253	0.000297515	9	TAE684 (ALKi),4-OHT,Inf_EV-A71,Metformin
TNIK_S769	MAP3K3_S340	0.000326655	9	Ceritinib (ALKi),TAE684 (ALKi),Inf_EV-A71,Metformin
TNIK_S769	IWS1_S304	0.000344607	9	Inf_SARS CoV2,Inf_EV-A71,Phorbol myristate acetate,Safranal
TNIK_S769	HDGFL2_S634	0.000344607	9	Inf_EV-A71,Metformin,Imatinib Res_K562-STI-R/K562,Safranal
TNIK_S769	KMT2B_S1032	0.000398096	9	Inf_EV-A71,Etoposide,Imatinib Res_K562-STI-R/K562,Phorbol myristate acetate
TNIK_S769	LARP1_S220	0.000398096	9	Rapamycin,RXDX-106 (pan-TAMi),Inf_EV-A71,NCM,Safranal
TNIK_S769	WNK2_S1818	0.000398096	9	Crizotinib (RTKi),Ceritinib (ALKi),Inf_EV-A71,Forskolin,Metformin
TNIK_S769	ZC3H13_S1438	0.000398096	9	Rapamycin,RXDX-106 (pan-TAMi),Inf_EV-A71,Metformin
TNIK_S769	ISL2_S157	0.000398096	9	PD184352 (MEKi),Inf_EV-A71,Imatinib Res_K562-STI-R/K562,Metformin
TNIK_S769	AP1M1_T152	0.000458709	9	RXDX-106 (pan-TAMi),4-OHT,Inf_EV-A71,Metformin
TNIK_S769	PNPLA6_S354	0.000458709	9	Cobimetinib+Pictilisib,Ceritinib (ALKi),4-OHT,Metformin,Etoposide
TNIK_S769	CENPF_T144	0.000458709	9	PP2A overexp,Inf_EV-A71,Dox/Isoproterenol,Forskolin,All-trans-retinoic acid (ATRA)
TNIK_S769	CLSPN_S1156	0.000458709	9	BI-D1870 (RSKi),J82/TERT-NHUC cells,VMCUB-1/TERT-NHUC cells,Inf_EV-A71,NCM
TNIK_S769	ULK1_S477	0.000527238	9	RXDX-106 (pan-TAMi),Inf_EV-A71,Metformin,Phorbol myristate acetate
TNIK_S769	ZNF800_S426	0.000527238	9	4-OHT,Inf_EV-A71,Metformin,Etoposide
TNIK_S769	GBF1_S1781	0.000593388	9	Inf_EV-A71,Metformin,Safranal
TNIK_S769	AFF4_S549	0.000604546	9	Inf_EV-A71,Gefitinib (EGFRi),Phorbol myristate acetate,Safranal
TNIK_S769	BRD9_S566	0.000604546	9	BI-D1870 (RSKi),RXDX-106 (pan-TAMi),Inf_EV-A71,Metformin
TNIK_S769	APBB2_S334	0.000604546	9	RXDX-106 (pan-TAMi),4-OHT,Metformin,Etoposide,Safranal
TNIK_S769	POM121C_S412	0.000691574	9	BI-D1870 (RSKi),BI-D1870 (RSKi) + PMA,PD184352 (MEKi),4-OHT,Metformin,EGF
TNIK_S769	CENPU_S111	0.000691574	9	Inf_EV-A71,Metformin,Imatinib Res_K562-STI-R/K562,Safranal
TNIK_S769	PALLD_S1121	0.000723478	9	Inf_SARS CoV2,4-OHT,Inf_EV-A71,Metformin,AZR4/AZR3 cells,AZR4/H1975 cells,Etoposide,Safranal
TNIK_S769	RFC1_T110	0.00078934	9	4-OHT,Inf_EV-A71,Imatinib Res_K562-STI-R/K562,Safranal
TNIK_S769	CEP170_S1239	0.000833698	9	4-OHT,Inf_EV-A71,Safranal
TNIK_S769	WDR59_S603	0.00089895	9	RXDX-106 (pan-TAMi),TAE684 (ALKi),4-OHT,Metformin
TNIK_S769	ZC3H18_S868	0.00089895	9	PP2A overexp,4-OHT,Metformin,AZR3/H1975 cells,AZR4/H1975 cells,Dox/Isoproterenol,Imatinib Res_K562-STI-R/K562
TNIK_S769	RHBDF1_S76	0.0010216	9	PD184352 (MEKi),4-OHT,Inf_EV-A71,Metformin
TNIK_S769	BZW2_S414	0.00103858	9	4-OHT,Inf_EV-A71,Imatinib Res_K562-STI-R/K562
TNIK_S769	CAVIN3_S165	0.00103858	9	4-OHT,AZR3/H1975 cells,AZR4/AZR3 cells,AZR4/H1975 cells,NCM,Phorbol myristate acetate
TNIK_S769	NMT2_S38	0.00131127	9	Kenpaullone,Rociletinib+(COR1/H1975),Rociletinib+(COR10/H1975),RXDX-106 (pan-TAMi),Etoposide,Metformin,Safranal
TNIK_S769	HLA-A_S352	0.00148119	9	PD184352 (MEKi),Inf_EV-A71,Metformin,Inf_SARS CoV2
TNIK_S769	SCARF2_S687	0.00215379	9	BI-D1870 (RSKi) + PMA,PD184352 (MEKi),4-OHT,Inf_EV-A71
TNIK_S769	INCENP_T832	0.00556324	9	BI-D1870 (RSKi) + PMA,Inf_EV-A71,Metformin,Safranal
TNIK_S769	GPATCH4_S128	0.00726001	9	BI-D1870 (RSKi),PD184352 (MEKi),Inf_EV-A71,Safranal
TNIK_S769	RERE_S613	0.00751402	9	BI-D1870 (RSKi),RXDX-106 (pan-TAMi),Inf_EV-A71,Safranal
TNIK_S769	KIF4A_S815	0.00792002	9	RXDX-106 (pan-TAMi),Inf_EV-A71,Etoposide,Safranal
TNIK_S769	SON_S1783	0.00827451	9	Inf_SARS CoV2,Metformin,Imatinib Res_K562-STI-R/K562,Safranal
TNIK_S769	ABRAXAS2_S368	0.00910013	9	Inf_EV-A71,Imatinib Res_K562-STI-R/K562,NCM,Safranal
TNIK_S769	WBP4_S262	0.010965	9	Rapamycin,Inf_EV-A71,All-trans-retinoic acid (ATRA),Safranal
TNIK_S769	MAK16_S199	0.0220471	9	Inf_EV-A71,Imatinib Res_K562-STI-R/K562,NCM,Safranal
TNIK_S769	ANKIB1_S737	6.58747e-06	8.5	4-OHT,Inf_EV-A71,AZR3/H1975 cells,AZR4/AZR3 cells,AZR4/H1975 cells,EGF,PD184352 (MEKi),Metformin,Safranal
TNIK_S769	SMARCC2_S347	0.0017218	8.5	Kenpaullone,RXDX-106 (pan-TAMi),Inf_EV-A71,Metformin,AZR3/H1975 cells,AZR4/H1975 cells,EGF,NCM,Phorbol myristate acetate,Safranal
TNIK_S769	NES_S768	0.00483892	8.5	BI-D1870 (RSKi),Crizotinib (RTKi),Ceritinib (ALKi),NGF,Rociletinib+(COR1/H1975),Rociletinib+(COR10/H1975),TAE684 (ALKi),4-OHT,Inf_EV-A71,AZR3/H1975 cells,AZR4/AZR3 cells,AZR4/H1975 cells,Phorbol myristate acetate
TNIK_S769	FYN_Y420	0.000115282	8	BI-D1870 (RSKi) + PMA,Inf_EV-A71,AZR3/H1975 cells,AZR4/H1975 cells
TNIK_S769	ANAPC1_S355	0.00142402	8	Crizotinib (RTKi),PP2A overexp,Ceritinib (ALKi),TAE684 (ALKi),AZR3/H1975 cells,AZR4/H1975 cells,Dox/Isoproterenol,Gefitinib (EGFRi)
TNIK_S769	MAP1B_S1792	4.89303e-07	8	Phorbol myristate acetate,Rociletinib+(COR1/H1975),Rociletinib+(COR10/H1975),TAE684 (ALKi),Inf_EV-A71,Etoposide,Imatinib Res_K562-STI-R/K562,NCM
TNIK_S769	BCLAF1_S760	1.4696e-06	8	BI-D1870 (RSKi),BI-D1870 (RSKi) + PMA,PD184352 (MEKi),Inf_SARS CoV2,Inf_EV-A71,Metformin,Safranal
TNIK_S769	SRSF6_S297	3.17719e-06	8	Phorbol myristate acetate,Inf_SARS CoV2,Inf_EV-A71,Metformin,NCM,Safranal
TNIK_S769	SURF6_S138	2.04949e-05	8	Ceritinib (ALKi),PD184352 (MEKi),Phorbol myristate acetate,Rapamycin,Inf_EV-A71,Metformin,AZR3/H1975 cells,Etoposide,Gefitinib (EGFRi),SW780/TERT-NHUC cells
TNIK_S769	ITPRID2_S92	3.14364e-05	8	BI-D1870 (RSKi) + PMA,TAE684 (ALKi),4-OHT,Inf_EV-A71,AZR3/H1975 cells,AZR4/H1975 cells,Metformin,Safranal
TNIK_S769	SLC20A1_S265	3.87332e-05	8	BI-D1870 (RSKi) + PMA,PD184352 (MEKi),4-OHT,Inf_EV-A71,AZR3/H1975 cells,AZR4/AZR3 cells,AZR4/H1975 cells,Safranal
TNIK_S769	MSH6_S14	8.64189e-05	8	RXDX-106 (pan-TAMi),Inf_EV-A71,Metformin,AZR3/H1975 cells,AZR4/H1975 cells,Dox/Isoproterenol,Etoposide,NCM,All-trans-retinoic acid (ATRA)
TNIK_S769	UBE2O_S98	8.68079e-05	8	Inf_EV-A71,Metformin,Safranal
TNIK_S769	PNMA8A_S335	8.68079e-05	8	Inf_EV-A71,PD184352 (MEKi),Safranal
TNIK_S769	SH3PXD2A_S644	8.68079e-05	8	Ceritinib (ALKi),Inf_EV-A71,Metformin
TNIK_S769	BUD13_S210	8.68079e-05	8	BI-D1870 (RSKi) + PMA,Phorbol myristate acetate,Etoposide,NCM,Safranal
TNIK_S769	RGS12_S106	8.68079e-05	8	Inf_EV-A71,Metformin,Safranal
TNIK_S769	TRMT44_S78	8.68079e-05	8	Inf_EV-A71,Gefitinib (EGFRi),Metformin,Safranal
TNIK_S769	STX7_S2	8.68079e-05	8	Kenpaullone,4-OHT,Inf_EV-A71
TNIK_S769	TLE1_S263	8.68079e-05	8	Inf_EV-A71,NCM,Safranal
TNIK_S769	VIM_Y53	8.68079e-05	8	Rociletinib+(COR1/H1975),Rociletinib+(COR10/H1975),4-OHT,Inf_EV-A71
TNIK_S769	ZMYM3_S263	8.68079e-05	8	J82/TERT-NHUC cells,Phorbol myristate acetate,VMCUB-1/TERT-NHUC cells,Etoposide,NCM,Safranal
TNIK_S769	GREM2_S56	8.68079e-05	8	Kenpaullone,4-OHT,Inf_EV-A71
TNIK_S769	SLC38A2_S55	8.68079e-05	8	4-OHT,Inf_EV-A71,Metformin
TNIK_S769	RGS12_S107	8.68079e-05	8	Inf_EV-A71,Metformin,Safranal
TNIK_S769	BAP1_S327	0.000100163	8	RXDX-106 (pan-TAMi),Inf_EV-A71,Safranal
TNIK_S769	ZNF800_S595	0.000100163	8	RXDX-106 (pan-TAMi),VMCUB-1/TERT-NHUC cells,Inf_EV-A71,Safranal
TNIK_S769	TGIF2_S4	0.000100163	8	Phorbol myristate acetate,Inf_EV-A71,Metformin
TNIK_S769	NFXL1_S331	0.000100163	8	Inf_SARS CoV2,Inf_EV-A71,Metformin
TNIK_S769	ERCC6L_S1117	0.000100163	8	J82/TERT-NHUC cells,RXDX-106 (pan-TAMi),VMCUB-1/TERT-NHUC cells,Inf_EV-A71
TNIK_S769	HEXIM2_S51	0.000100163	8	4-OHT,Inf_EV-A71,NCM
TNIK_S769	ZNF687_S1087	0.000100163	8	Inf_SARS CoV2,Inf_EV-A71,Safranal
TNIK_S769	SETD2_S1988	0.000100163	8	Inf_EV-A71,Etoposide,Safranal
TNIK_S769	TROAP_S334	0.000115282	8	Crizotinib (RTKi),TAE684 (ALKi),Inf_EV-A71,EGF
TNIK_S769	STAU1_S176	0.000115282	8	J82/TERT-NHUC cells,Inf_EV-A71,Metformin
TNIK_S769	TMEM51_S115	0.000115282	8	Inf_EV-A71,Gefitinib (EGFRi),Safranal
TNIK_S769	RERE_S681	0.000115282	8	Inf_SARS CoV2,Inf_EV-A71,Etoposide,Phorbol myristate acetate
TNIK_S769	CEP170_T1240	0.000115282	8	4-OHT,Inf_EV-A71,Safranal
TNIK_S769	RICTOR_S1235	0.000115282	8	4-OHT,Inf_EV-A71,Metformin
TNIK_S769	PRAG1_S510	0.000115282	8	Inf_EV-A71,Metformin,Safranal
TNIK_S769	DOT1L_S448	0.000132361	8	BI-D1870 (RSKi) + PMA,Inf_EV-A71,Metformin
TNIK_S769	TOR1AIP1_T166	0.000132361	8	PD184352 (MEKi),Inf_EV-A71,Metformin
TNIK_S769	DPH2_S488	0.000132361	8	Inf_EV-A71,Imatinib Res_K562-STI-R/K562,All-trans-retinoic acid (ATRA)
TNIK_S769	TNS3_Y855	0.000132361	8	Inf_EV-A71,AZR3/H1975 cells,AZR4/H1975 cells,Metformin
TNIK_S769	PNPLA6_S1339	0.000132361	8	RXDX-106 (pan-TAMi),Inf_EV-A71,Metformin
TNIK_S769	AGPS_T74	0.000132361	8	TAE684 (ALKi),Inf_EV-A71,Metformin
TNIK_S769	PTPN12_T693	0.000132361	8	Inf_EV-A71,Metformin,Safranal
TNIK_S769	LATS1_T612	0.000151613	8	Crizotinib (RTKi),TAE684 (ALKi),Inf_EV-A71,Forskolin
TNIK_S769	CLINT1_S227	0.000151613	8	Inf_SARS CoV2,Inf_EV-A71,Safranal
TNIK_S769	ATN1_S748	0.000151613	8	Crizotinib (RTKi),Inf_EV-A71,Safranal
TNIK_S769	FBXW11_S65	0.000151613	8	Inf_EV-A71,Gefitinib (EGFRi),Safranal
TNIK_S769	RPTOR_T865	0.000151613	8	Inf_EV-A71,Etoposide,NCM
TNIK_S769	SETD1A_T916	0.000151613	8	Crizotinib (RTKi),Rapamycin,Metformin,Etoposide,NCM
TNIK_S769	GLCCI1_S79	0.000151613	8	Crizotinib (RTKi),Ceritinib (ALKi),TAE684 (ALKi),Metformin,EGF
TNIK_S769	ATN1_S746	0.000151613	8	Crizotinib (RTKi),Inf_EV-A71,Safranal
TNIK_S769	MAP1A_T616	0.000151613	8	4-OHT,Inf_EV-A71,NCM,Metformin
TNIK_S769	SEPTIN4_S325	0.000151613	8	Inf_EV-A71,Metformin,Safranal
TNIK_S769	NOP56_S467	0.000151613	8	Inf_SARS CoV2,4-OHT,Imatinib Res_K562-STI-R/K562,Safranal
TNIK_S769	SCRIB_S1561	0.000151613	8	Ceritinib (ALKi),Inf_EV-A71,Metformin
TNIK_S769	TANC2_S1827	0.000151613	8	4-OHT,Inf_EV-A71,Safranal
TNIK_S769	DNAJC17_S112	0.000173272	8	Inf_EV-A71,Dox/Isoproterenol,Safranal
TNIK_S769	FGD1_S82	0.000173272	8	Crizotinib (RTKi),Ceritinib (ALKi),TAE684 (ALKi),4-OHT,Forskolin,Metformin
TNIK_S769	SRRM2_S421	0.000173272	8	Inf_EV-A71,Metformin,Safranal
TNIK_S769	GIGYF2_S275	0.000173272	8	RXDX-106 (pan-TAMi),Inf_EV-A71,Metformin
TNIK_S769	C12orf43_S138	0.000173272	8	Inf_EV-A71,Metformin,Safranal
TNIK_S769	PHF14_S294	0.000173272	8	Inf_EV-A71,Etoposide,NCM,Safranal
TNIK_S769	LARP6_S58	0.000173272	8	Inf_EV-A71,Etoposide,Metformin
TNIK_S769	CLASP1_S559	0.000173272	8	4-OHT,Metformin,Safranal
TNIK_S769	VEZT_S696	0.000197591	8	4-OHT,Inf_EV-A71,Metformin
TNIK_S769	NGFR_S311	0.000224845	8	Kenpaullone,Inf_EV-A71,Safranal
TNIK_S769	TAOK2_S827	0.000224845	8	4-OHT,Inf_EV-A71,Metformin
TNIK_S769	PPP4R3B_S840	0.000224845	8	Ceritinib (ALKi),Inf_EV-A71,Metformin
TNIK_S769	PARP4_S1713	0.000224845	8	4-OHT,Metformin,Safranal
TNIK_S769	CAMK2D_T287	0.000224845	8	PP2A overexp,Inf_EV-A71,Metformin,Dox/Isoproterenol
TNIK_S769	ABCA1_S1296	0.000255332	8	4-OHT,AZR3/H1975 cells,AZR4/AZR3 cells,AZR4/H1975 cells,Safranal
TNIK_S769	MLLT6_S222	0.000255332	8	RXDX-106 (pan-TAMi),Inf_EV-A71,Safranal
TNIK_S769	DEK_S231	0.000255332	8	Inf_EV-A71,Metformin,Safranal
TNIK_S769	PTPN12_T519	0.000255332	8	Inf_EV-A71,Metformin,Etoposide
TNIK_S769	ZNF609_S1285	0.000255332	8	RXDX-106 (pan-TAMi),TAE684 (ALKi),Inf_EV-A71,All-trans-retinoic acid (ATRA)
TNIK_S769	SASH1_S137	0.000255332	8	Rapamycin,Inf_EV-A71,Safranal
TNIK_S769	PRRC2A_S2113	0.000289377	8	4-OHT,Inf_EV-A71,Metformin
TNIK_S769	CEP170B_S597	0.000369564	8	Metformin,AZR3/H1975 cells,AZR4/AZR3 cells,AZR4/H1975 cells,Forskolin
TNIK_S769	KIDINS220_S882	0.000369564	8	RXDX-106 (pan-TAMi),4-OHT,Inf_EV-A71
TNIK_S769	KIF4A_S810	0.000468554	8	Inf_EV-A71,Metformin,Safranal
TNIK_S769	PARP4_S1335	0.000468554	8	Crizotinib (RTKi),Ceritinib (ALKi),TAE684 (ALKi),4-OHT,Metformin,Etoposide
TNIK_S769	DDX41_S68	0.000526222	8	4-OHT,Inf_EV-A71,Safranal
TNIK_S769	IWS1_S93	0.000526222	8	RXDX-106 (pan-TAMi),Inf_EV-A71,Safranal
TNIK_S769	GYS1_S698	0.000526222	8	Inf_SARS CoV2,Inf_EV-A71,Safranal
TNIK_S769	SNUPN_S75	0.000577721	8	Phorbol myristate acetate,TAE684 (ALKi),Etoposide,Metformin
TNIK_S769	PPP2R5E_T7	0.000577721	8	Inf_EV-A71,Etoposide,PD184352 (MEKi),Metformin
TNIK_S769	ZMYND8_S475	0.000590006	8	RXDX-106 (pan-TAMi),Inf_EV-A71,Safranal
TNIK_S769	WDR44_S472	0.000738156	8	4-OHT,Metformin,NCM,Safranal
TNIK_S769	PRKAA1_S508	0.000738156	8	Inf_EV-A71,All-trans-retinoic acid (ATRA),Safranal
TNIK_S769	DNAJB2_S313	0.000738156	8	Crizotinib (RTKi),Inf_SARS CoV2,Inf_EV-A71
TNIK_S769	SRGAP1_S835	0.00075662	8	Crizotinib (RTKi),TAE684 (ALKi),4-OHT,AZR3/H1975 cells,AZR4/H1975 cells,Gefitinib (EGFRi)
TNIK_S769	AKAP13_S2345	0.00075662	8	Inf_EV-A71,Gefitinib (EGFRi),Metformin,Safranal
TNIK_S769	SRRM2_S566	0.000823739	8	Inf_SARS CoV2,Inf_EV-A71,Safranal
TNIK_S769	CAV2_S18	0.000862626	8	RXDX-106 (pan-TAMi),Metformin,NCM,Phorbol myristate acetate,Safranal
TNIK_S769	CDK11B_S589	0.000862626	8	4-OHT,Inf_EV-A71,AZR3/H1975 cells,Imatinib Res_K562-STI-R/K562
TNIK_S769	RIPOR2_S21	0.000981128	8	Kenpaullone,Inf_EV-A71,Etoposide,Imatinib Res_K562-STI-R/K562
TNIK_S769	KMT2D_S4738	0.000981128	8	Erlotinib+EGF,PD184352 (MEKi),4-OHT,AZR3/H1975 cells,TNF-alpha,Metformin
TNIK_S769	PCDH7_S989	0.0010213	8	Kenpaullone,TAE684 (ALKi),Inf_EV-A71,Metformin
TNIK_S769	RNF139_S625	0.0010213	8	RXDX-106 (pan-TAMi),Inf_EV-A71,Safranal
TNIK_S769	CBARP_S299	0.00111332	8	Kenpaullone,Inf_EV-A71,Etoposide,Metformin
TNIK_S769	CEP170_S379	0.00111332	8	PP2A overexp,RXDX-106 (pan-TAMi),Inf_EV-A71,Safranal
TNIK_S769	SETD2_S131	0.00126049	8	Crizotinib (RTKi),Inf_EV-A71,Metformin,Safranal
TNIK_S769	YTHDC2_S1267	0.00126049	8	PP2A overexp,Inf_EV-A71,Forskolin,Metformin
TNIK_S769	INO80B_S63	0.00126049	8	Crizotinib (RTKi),Ceritinib (ALKi),TAE684 (ALKi),4-OHT,Metformin,NCM,Safranal
TNIK_S769	NASP_S726	0.00139526	8	Phorbol myristate acetate,TAE684 (ALKi),Dox/Isoproterenol,Etoposide,NCM,Safranal
TNIK_S769	PJA1_T277	0.00142402	8	4-OHT,AZR3/H1975 cells,AZR4/AZR3 cells,AZR4/H1975 cells,Etoposide,PD184352 (MEKi),Metformin
TNIK_S769	RIOK2_S350	0.00160537	8	RXDX-106 (pan-TAMi),Inf_EV-A71,Metformin,Safranal
TNIK_S769	DENND5A_S1085	0.0022726	8	TAE684 (ALKi),4-OHT,Inf_EV-A71,Metformin
TNIK_S769	HEATR6_S336	0.00283825	8	Inf_EV-A71,Etoposide,Forskolin,Metformin
TNIK_S769	ABRAXAS2_S372	0.00364386	8	Inf_EV-A71,Imatinib Res_K562-STI-R/K562,Safranal
TNIK_S769	SEPTIN9_T38	0.00398681	8	Inf_EV-A71,Gefitinib (EGFRi),All-trans-retinoic acid (ATRA)
TNIK_S769	ABRAXAS1_S386	0.00475838	8	RXDX-106 (pan-TAMi),Inf_EV-A71,Metformin,Safranal
TNIK_S769	SRRM1_S638	0.00579644	8	Inf_SARS CoV2,Inf_EV-A71,Metformin,NCM,Phorbol myristate acetate,Safranal
TNIK_S769	RPS6_S247	0.00585782	8	Ceritinib (ALKi),RXDX-106 (pan-TAMi),Inf_SARS CoV2,NCM,Metformin,Safranal
TNIK_S769	SRRM1_S207	0.00728483	8	RXDX-106 (pan-TAMi),Inf_SARS CoV2,Metformin,NCM,Safranal
TNIK_S769	ZC3H13_S848	0.011806	8	Inf_SARS CoV2,Inf_EV-A71,Safranal
TNIK_S769	ABRAXAS1_S387	0.0122789	8	RXDX-106 (pan-TAMi),Inf_EV-A71,Metformin,Safranal
TNIK_S769	SRRM2_S1219	0.0122789	8	RXDX-106 (pan-TAMi),Inf_EV-A71,Phorbol myristate acetate,SW780/TERT-NHUC cells
TNIK_S769	SRRM2_S1218	0.0237919	8	RXDX-106 (pan-TAMi),Inf_EV-A71,Phorbol myristate acetate,SW780/TERT-NHUC cells
TNIK_S769	PALLD_S1116	0.0322776	8	Inf_SARS CoV2,4-OHT,Etoposide,Metformin,Safranal
TNIK_S769	HTATSF1_S616	0.0373749	8	PP2A overexp,Rapamycin,RXDX-106 (pan-TAMi),Metformin,EGF,Safranal
TNIK_S769	SRSF6_S303	6.59797e-06	7.75	BI-D1870 (RSKi),BI-D1870 (RSKi) + PMA,Phorbol myristate acetate,RXDX-106 (pan-TAMi),Inf_SARS CoV2,4-OHT,Inf_EV-A71,Metformin,AZR3/H1975 cells,AZR4/H1975 cells,EGF,Imatinib Res_K562-STI-R/K562,NCM,PD184352 (MEKi),All-trans-retinoic acid (ATRA),Safranal
TNIK_S769	ILF3_S382	3.29075e-05	7.5	RXDX-106 (pan-TAMi),Inf_EV-A71,Metformin,AZR3/H1975 cells,Gefitinib (EGFRi),Phorbol myristate acetate,Safranal
TNIK_S769	NUCKS1_S144	1.566e-06	7.5	Phorbol myristate acetate,Inf_SARS CoV2,Inf_EV-A71,Metformin,NCM,Safranal
TNIK_S769	NELFE_S181	6.99401e-06	7.5	J82/TERT-NHUC cells,Inf_EV-A71,Metformin,NCM,Phorbol myristate acetate,Safranal
TNIK_S769	RAD18_S99	8.83152e-06	7.5	Phorbol myristate acetate,Rociletinib+(COR1/H1975),4-OHT,AZR3/H1975 cells,AZR4/AZR3 cells,AZR4/H1975 cells,Etoposide,Gefitinib (EGFRi),NCM,All-trans-retinoic acid (ATRA),Metformin
TNIK_S769	SRSF2_S206	1.11048e-05	7.5	BI-D1870 (RSKi) + PMA,PD184352 (MEKi),Phorbol myristate acetate,RXDX-106 (pan-TAMi),Inf_SARS CoV2,Metformin,EGF,NCM
TNIK_S769	IRF2BP1_S384	2.66799e-05	7.5	Kenpaullone,Rapamycin,Inf_EV-A71,Metformin,AZR3/H1975 cells,AZR4/H1975 cells,EGF
TNIK_S769	BUD13_S325	4.04461e-05	7.5	BI-D1870 (RSKi),Phorbol myristate acetate,RXDX-106 (pan-TAMi),VMCUB-1/TERT-NHUC cells,4-OHT,Inf_EV-A71,AZR3/H1975 cells,NCM
TNIK_S769	IWS1_S196	0.000376861	7.5	Kenpaullone,VMCUB-1/TERT-NHUC cells,Inf_EV-A71,Metformin,EGF,Etoposide,Imatinib Res_K562-STI-R/K562,Safranal
TNIK_S769	INTS13_S626	0.000376861	7.5	RXDX-106 (pan-TAMi),4-OHT,Inf_EV-A71,Metformin,AZR3/H1975 cells,AZR4/AZR3 cells,AZR4/H1975 cells,NCM,Phorbol myristate acetate,Safranal
TNIK_S769	ZNF608_S627	0.00116109	7.5	Kenpaullone,PD184352 (MEKi),Phorbol myristate acetate,Inf_EV-A71,Etoposide,NCM,Metformin
TNIK_S769	LEO1_S179	0.00549827	7.5	Rapamycin,RXDX-106 (pan-TAMi),Inf_EV-A71,Metformin,Gefitinib (EGFRi),Imatinib Res_K562-STI-R/K562,Safranal
TNIK_S769	LARP4_S597	1.58307e-05	7.33333	J82/TERT-NHUC cells,Inf_EV-A71,AZR3/H1975 cells,AZR4/H1975 cells,Forskolin,NCM,Phorbol myristate acetate,SW780/TERT-NHUC cells,All-trans-retinoic acid (ATRA),Metformin,Safranal
TNIK_S769	CCDC86_S91	0.00101567	7.33333	BI-D1870 (RSKi),Phorbol myristate acetate,RXDX-106 (pan-TAMi),4-OHT,Inf_EV-A71,Metformin,EGF,Etoposide,Imatinib Res_K562-STI-R/K562,NCM
TNIK_S769	DDX21_S89	0.00591546	7.33333	J82/TERT-NHUC cells,Phorbol myristate acetate,Rapamycin,TAE684 (ALKi),VMCUB-1/TERT-NHUC cells,4-OHT,Inf_EV-A71,Dox/Isoproterenol,EGF,Etoposide,Gefitinib (EGFRi),Imatinib Res_K562-STI-R/K562,Metformin,Safranal
TNIK_S769	PRKAR1A_S83	0.00184414	7	J82/TERT-NHUC cells,Ceritinib (ALKi),NGF,RXDX-106 (pan-TAMi),TAE684 (ALKi),4-OHT,Inf_EV-A71,AZR3/H1975 cells,AZR4/H1975 cells,EGF,Gefitinib (EGFRi),Imatinib Res_K562-STI-R/K562,NCM,Phorbol myristate acetate,All-trans-retinoic acid (ATRA),Metformin,Safranal
TNIK_S769	SHCBP1_S273	0.000421148	7	VMCUB-1/TERT-NHUC cells,4-OHT,Inf_EV-A71
TNIK_S769	MCM2_S40	0.00793197	7	RXDX-106 (pan-TAMi),Inf_EV-A71,Metformin,NCM,Phorbol myristate acetate,Safranal
TNIK_S769	CUX1_S1215	0.000292142	7	BI-D1870 (RSKi) + PMA,Inf_SARS CoV2,Inf_EV-A71
TNIK_S769	ARHGAP22_S395	0.00059618	7	Rociletinib+(COR1/H1975),Rociletinib+(COR10/H1975),4-OHT,Metformin,Imatinib Res_K562-STI-R/K562
TNIK_S769	SIRT2_S25	0.00355548	7	Inf_EV-A71,Imatinib Res_K562-STI-R/K562,Safranal
TNIK_S769	FERMT2_S666	9.95324e-06	7	Phorbol myristate acetate,Rociletinib+(COR1/H1975),Rociletinib+(COR10/H1975),Inf_EV-A71,AZR3/H1975 cells,Etoposide,NCM,Safranal
TNIK_S769	SHROOM3_S443	1.24908e-05	7	Crizotinib (RTKi),Ceritinib (ALKi),Phorbol myristate acetate,TAE684 (ALKi),Etoposide,NCM,Metformin,Safranal
TNIK_S769	PSEN1_S367	2.4076e-05	7	Phorbol myristate acetate,Inf_EV-A71,Metformin,Etoposide,Imatinib Res_K562-STI-R/K562
TNIK_S769	CCDC86_S102	2.56321e-05	7	BI-D1870 (RSKi),Phorbol myristate acetate,RXDX-106 (pan-TAMi),4-OHT,Inf_EV-A71,Dox/Isoproterenol,EGF,NCM,Metformin,Safranal
TNIK_S769	TCF20_S640	3.65654e-05	7	J82/TERT-NHUC cells,PD184352 (MEKi),RXDX-106 (pan-TAMi),Inf_EV-A71,Etoposide,NCM,Metformin,Safranal
TNIK_S769	POLR2A_S1878	5.47297e-05	7	Kenpaullone,Phorbol myristate acetate,Metformin,AZR3/H1975 cells,AZR4/AZR3 cells,AZR4/H1975 cells,EGF,NCM
TNIK_S769	L3MBTL3_S608	5.47297e-05	7	BI-D1870 (RSKi) + PMA,Erlotinib+EGF,4-OHT,Inf_EV-A71,EGF,NCM,PD184352 (MEKi),Metformin
TNIK_S769	PTPN14_S314	6.66101e-05	7	Erlotinib+EGF,4-OHT,Inf_EV-A71,Metformin,EGF,PD184352 (MEKi),Safranal
TNIK_S769	IWS1_S422	6.66101e-05	7	Inf_SARS CoV2,Inf_EV-A71,Metformin,Imatinib Res_K562-STI-R/K562,Safranal
TNIK_S769	NEFM_S628	0.000292142	7	Kenpaullone,TAE684 (ALKi),NCM,Phorbol myristate acetate
TNIK_S769	ZEB1_S319	0.000292142	7	BI-D1870 (RSKi) + PMA,Inf_EV-A71,Metformin
TNIK_S769	ARHGEF40_S1470	0.000292142	7	Inf_EV-A71,Metformin,Etoposide
TNIK_S769	NES_S358	0.000292142	7	Kenpaullone,Ceritinib (ALKi),TAE684 (ALKi),4-OHT,Etoposide
TNIK_S769	TOP2B_S1613	0.000292142	7	4-OHT,Inf_EV-A71,Imatinib Res_K562-STI-R/K562
TNIK_S769	ARID4B_S778	0.000292142	7	BI-D1870 (RSKi),BI-D1870 (RSKi) + PMA,PD184352 (MEKi),4-OHT,NCM
TNIK_S769	MIER1_S160	0.000292142	7	BI-D1870 (RSKi),4-OHT,Inf_EV-A71
TNIK_S769	IWS1_S118	0.000292142	7	Inf_SARS CoV2,Inf_EV-A71,Safranal
TNIK_S769	CARMIL2_S1315	0.000292142	7	Inf_EV-A71,All-trans-retinoic acid (ATRA),Metformin
TNIK_S769	IWS1_S108	0.000292142	7	Inf_SARS CoV2,Inf_EV-A71,Safranal
TNIK_S769	RNPS1_T161	0.000330727	7	Inf_SARS CoV2,Dox/Isoproterenol,NCM,Phorbol myristate acetate
TNIK_S769	GLI3_S664	0.000330727	7	PD184352 (MEKi),Inf_EV-A71,Etoposide
TNIK_S769	NFIB_T286	0.000330727	7	Inf_EV-A71,Etoposide,Metformin
TNIK_S769	CKAP2L_S745	0.000330727	7	Inf_EV-A71,Etoposide,Forskolin
TNIK_S769	CKAP2L_T742	0.000330727	7	Inf_EV-A71,Etoposide,Forskolin
TNIK_S769	KBTBD11_S87	0.000330727	7	TAE684 (ALKi),Inf_EV-A71,Metformin
TNIK_S769	VAMP4_S17	0.000330727	7	Rapamycin,Inf_EV-A71,PD184352 (MEKi)
TNIK_S769	CDC26_S82	0.000373599	7	PP2A overexp,Inf_EV-A71,Forskolin
TNIK_S769	SLC19A1_S5	0.000373599	7	Crizotinib (RTKi),Inf_EV-A71,Metformin
TNIK_S769	SPEG_T449	0.000373599	7	4-OHT,Inf_EV-A71,Metformin
TNIK_S769	SIN3A_S277	0.000373599	7	PP2A overexp,Ceritinib (ALKi),TAE684 (ALKi),4-OHT,NCM,Safranal
TNIK_S769	KMT2B_S1035	0.000373599	7	Inf_EV-A71,Etoposide,Imatinib Res_K562-STI-R/K562
TNIK_S769	SRRM2_S1478	0.000400964	7	RXDX-106 (pan-TAMi),Inf_SARS CoV2,Inf_EV-A71,Metformin,Safranal
TNIK_S769	IWS1_S250	0.000400964	7	Inf_SARS CoV2,Inf_EV-A71,Metformin,Imatinib Res_K562-STI-R/K562,Safranal
TNIK_S769	CBARP_S304	0.000421148	7	Kenpaullone,Inf_EV-A71,Metformin
TNIK_S769	CENPF_T253	0.000421148	7	Cobimetinib+Pictilisib,Inf_EV-A71,Forskolin
TNIK_S769	PKD2_S812	0.000421148	7	Inf_EV-A71,Metformin,Safranal
TNIK_S769	VIM_S144	0.000421148	7	Cobimetinib+Pictilisib,Crizotinib (RTKi),TAE684 (ALKi),4-OHT,Etoposide,NCM
TNIK_S769	CDK12_S236	0.000421148	7	RXDX-106 (pan-TAMi),Inf_SARS CoV2,NCM,Safranal
TNIK_S769	LIMA1_S698	0.00047253	7	Crizotinib (RTKi),Ceritinib (ALKi),RXDX-106 (pan-TAMi),TAE684 (ALKi),4-OHT,Metformin,Gefitinib (EGFRi),PD184352 (MEKi),Safranal
TNIK_S769	EIF2S2_S13	0.000473791	7	Inf_SARS CoV2,Inf_EV-A71,Metformin
TNIK_S769	BUD13_T123	0.000473791	7	Kenpaullone,PD184352 (MEKi),Inf_EV-A71
TNIK_S769	BICC1_S679	0.000473791	7	Ceritinib (ALKi),Inf_EV-A71,Metformin
TNIK_S769	LRWD1_S245	0.000473791	7	PD184352 (MEKi),Phorbol myristate acetate,NCM,Metformin
TNIK_S769	NFATC4_S289	0.000473791	7	Inf_EV-A71,EGF,Metformin
TNIK_S769	ADD1_S431	0.000473791	7	Inf_EV-A71,Forskolin,Safranal
TNIK_S769	RBM15B_T532	0.000473791	7	PP2A overexp,Rociletinib+(COR1/H1975),Rociletinib+(COR10/H1975),RXDX-106 (pan-TAMi),4-OHT,Metformin,Dox/Isoproterenol
TNIK_S769	SPAG9_S229	0.000473791	7	Inf_EV-A71,Metformin,Safranal
TNIK_S769	UMPS_S214	0.000531976	7	PP2A overexp,J82/TERT-NHUC cells,VMCUB-1/TERT-NHUC cells,Metformin,Gefitinib (EGFRi)
TNIK_S769	PCGF1_S3	0.000531976	7	PD184352 (MEKi),Inf_EV-A71,Metformin
TNIK_S769	DBR1_S514	0.000531976	7	Metformin,AZR3/H1975 cells,Etoposide,NCM,Safranal
TNIK_S769	CARMIL2_S991	0.000531976	7	Inf_EV-A71,TNF-alpha,Metformin
TNIK_S769	IWS1_S248	0.000555471	7	Inf_SARS CoV2,Inf_EV-A71,Metformin,Imatinib Res_K562-STI-R/K562,Safranal
TNIK_S769	ARHGAP12_S451	0.00059618	7	Rapamycin,Metformin,Safranal
TNIK_S769	ADSL_S15	0.00059618	7	Crizotinib (RTKi),Phorbol myristate acetate,TAE684 (ALKi),NCM,Metformin
TNIK_S769	L3MBTL2_S688	0.00059618	7	Inf_EV-A71,NCM,Safranal
TNIK_S769	SIPA1L2_S1478	0.00059618	7	Crizotinib (RTKi),Kenpaullone,TAE684 (ALKi),Metformin,Forskolin
TNIK_S769	CLINT1_S234	0.00059618	7	Inf_SARS CoV2,Inf_EV-A71,Safranal
TNIK_S769	IWS1_S315	0.000651369	7	RXDX-106 (pan-TAMi),Inf_EV-A71,Metformin,EGF,NCM,Safranal
TNIK_S769	CHAF1A_S141	0.000666913	7	Metformin,AZR3/H1975 cells,AZR4/H1975 cells,Safranal
TNIK_S769	PCGF6_S115	0.000744719	7	RXDX-106 (pan-TAMi),Inf_EV-A71,Safranal
TNIK_S769	VPS13D_S1765	0.000761992	7	Erlotinib+EGF,Ceritinib (ALKi),Inf_SARS CoV2,Inf_EV-A71,EGF,Imatinib Res_K562-STI-R/K562,NCM,PD184352 (MEKi),Metformin
TNIK_S769	JMJD1C_S320	0.000830179	7	RXDX-106 (pan-TAMi),Inf_EV-A71,Etoposide
TNIK_S769	TCF12_S559	0.000830179	7	Metformin,Etoposide,All-trans-retinoic acid (ATRA),Safranal
TNIK_S769	PAK4_S267	0.00113885	7	PP2A overexp,Inf_EV-A71,Forskolin
TNIK_S769	NFIC_S194	0.00113885	7	Inf_EV-A71,Dox/Isoproterenol,Etoposide
TNIK_S769	CDH11_S714	0.00113885	7	BI-D1870 (RSKi) + PMA,PD184352 (MEKi),4-OHT,Etoposide,Metformin,Safranal
TNIK_S769	TRA2B_S99	0.00136885	7	BI-D1870 (RSKi),BI-D1870 (RSKi) + PMA,J82/TERT-NHUC cells,Kenpaullone,PD184352 (MEKi),VMCUB-1/TERT-NHUC cells,Inf_EV-A71,Metformin,Gefitinib (EGFRi),NCM,Safranal
TNIK_S769	CTR9_S1043	0.00153459	7	Inf_SARS CoV2,Inf_EV-A71,EGF,Safranal
TNIK_S769	LEO1_S140	0.00154106	7	RXDX-106 (pan-TAMi),4-OHT,Inf_EV-A71
TNIK_S769	MIA2_S1144	0.00154106	7	Phorbol myristate acetate,AZR3/H1975 cells,AZR4/H1975 cells,Safranal
TNIK_S769	PHRF1_S991	0.00205935	7	RXDX-106 (pan-TAMi),4-OHT,Metformin,Phorbol myristate acetate
TNIK_S769	SIPA1L2_S1488	0.00218182	7	BI-D1870 (RSKi) + PMA,Kenpaullone,Ceritinib (ALKi),PD184352 (MEKi),TAE684 (ALKi),Metformin
TNIK_S769	BCCIP_S42	0.00218182	7	RXDX-106 (pan-TAMi),Inf_EV-A71,Metformin,Gefitinib (EGFRi)
TNIK_S769	SIRT2_S23	0.00226238	7	Inf_EV-A71,Imatinib Res_K562-STI-R/K562,Safranal
TNIK_S769	PPFIBP2_S387	0.00244266	7	Rociletinib+(COR1/H1975),4-OHT,Metformin,Safranal
TNIK_S769	PLPP3_S19	0.00244266	7	4-OHT,AZR3/H1975 cells,AZR4/H1975 cells,Etoposide,NCM,Phorbol myristate acetate
TNIK_S769	SRRM2_T1986	0.00272037	7	Metformin,Imatinib Res_K562-STI-R/K562,NCM
TNIK_S769	ADD2_S592	0.00272904	7	BI-D1870 (RSKi),Crizotinib (RTKi),Imatinib Res_K562-STI-R/K562,NCM,Phorbol myristate acetate,TNF-alpha
TNIK_S769	RBM12_S420	0.0030429	7	BI-D1870 (RSKi),Inf_SARS CoV2,4-OHT,Safranal
TNIK_S769	KAT6A_S1113	0.0030429	7	BI-D1870 (RSKi) + PMA,4-OHT,Etoposide,Metformin,Safranal
TNIK_S769	SPAG9_S268	0.00325562	7	Inf_EV-A71,Etoposide,Safranal
TNIK_S769	HID1_S653	0.00417043	7	Crizotinib (RTKi),Kenpaullone,Ceritinib (ALKi),TAE684 (ALKi),Metformin,NCM
TNIK_S769	RIF1_S1579	0.00417043	7	Erlotinib+EGF,Rapamycin,AZR3/H1975 cells,Imatinib Res_K562-STI-R/K562,Metformin,Safranal
TNIK_S769	SATB2_S39	0.0046158	7	PD184352 (MEKi),Inf_EV-A71,Imatinib Res_K562-STI-R/K562,Metformin
TNIK_S769	RPAP1_S72	0.0046158	7	PP2A overexp,TAE684 (ALKi),Metformin,EGF,TNF-alpha
TNIK_S769	HDGF_T200	0.0046158	7	RXDX-106 (pan-TAMi),Metformin,AZR3/H1975 cells,AZR4/H1975 cells,Safranal
TNIK_S769	PRRC2B_S416	0.00500393	7	4-OHT,Inf_EV-A71,Metformin
TNIK_S769	PPIP5K2_S1013	0.00500393	7	Inf_EV-A71,Etoposide,Metformin
TNIK_S769	CRYBG1_S892	0.00509998	7	RXDX-106 (pan-TAMi),AZR3/H1975 cells,AZR4/H1975 cells,Gefitinib (EGFRi),Metformin,Safranal
TNIK_S769	PLEKHA4_S164	0.00562558	7	4-OHT,Metformin,Etoposide,Gefitinib (EGFRi)
TNIK_S769	INF2_S1188	0.00562558	7	Ceritinib (ALKi),Metformin,Phorbol myristate acetate,Safranal
TNIK_S769	CCDC86_T65	0.00681205	7	BI-D1870 (RSKi),NGF,PD184352 (MEKi),EGF,Etoposide,Phorbol myristate acetate,Metformin
TNIK_S769	SRRM2_S1482	0.00701697	7	Inf_SARS CoV2,Inf_EV-A71,Metformin,NCM,Safranal
TNIK_S769	CHD8_S1424	0.00819845	7	Cobimetinib+Pictilisib,4-OHT,Metformin,Phorbol myristate acetate,Safranal
TNIK_S769	BCL9L_S88	0.00876544	7	TAE684 (ALKi),4-OHT,Metformin,AZR3/H1975 cells,Etoposide,Safranal
TNIK_S769	RBM12B_S250	0.00897442	7	Metformin,Gefitinib (EGFRi),NCM,Safranal
TNIK_S769	PRPF40B_S832	0.0116739	7	BI-D1870 (RSKi),Rapamycin,RXDX-106 (pan-TAMi),4-OHT,Metformin,EGF
TNIK_S769	FOXK1_S243	0.0127096	7	PP2A overexp,J82/TERT-NHUC cells,4-OHT,Dox/Isoproterenol,Etoposide,Metformin
TNIK_S769	ZC3H13_T263	0.015975	7	Kenpaullone,RXDX-106 (pan-TAMi),Inf_SARS CoV2,4-OHT,Inf_EV-A71,Metformin,Imatinib Res_K562-STI-R/K562,Safranal
TNIK_S769	UTP14A_S407	0.0369939	7	PP2A overexp,Phorbol myristate acetate,AZR3/H1975 cells,AZR4/H1975 cells,NCM,TNF-alpha
TNIK_S769	UBAP2L_S454	3.44112e-06	6.66667	Kenpaullone,Phorbol myristate acetate,RXDX-106 (pan-TAMi),Metformin,EGF,Etoposide,Forskolin,Gefitinib (EGFRi),NCM,PD184352 (MEKi),TNF-alpha,All-trans-retinoic acid (ATRA)
TNIK_S769	FXR1_S409	3.32983e-05	6.66667	Phorbol myristate acetate,Inf_SARS CoV2,Inf_EV-A71,Metformin,Dox/Isoproterenol,Etoposide,NCM,PD184352 (MEKi)
TNIK_S769	UBAP2L_S470	6.60889e-05	6.66667	Phorbol myristate acetate,Inf_EV-A71,Metformin,Etoposide,NCM,PD184352 (MEKi),All-trans-retinoic acid (ATRA)
TNIK_S769	MAP1B_S2209	0.00109813	6.66667	Crizotinib (RTKi),Ceritinib (ALKi),Phorbol myristate acetate,Rociletinib+(COR1/H1975),Rociletinib+(COR10/H1975),RXDX-106 (pan-TAMi),TAE684 (ALKi),4-OHT,Inf_EV-A71,EGF,Etoposide,PD184352 (MEKi)
TNIK_S769	YAP1_S138	6.43354e-05	6.5	Erlotinib+EGF,Metformin,EGF,Etoposide,NCM,PD184352 (MEKi),Phorbol myristate acetate
TNIK_S769	YAP1_S138	6.43354e-05	6.5	Erlotinib+EGF,Metformin,EGF,Etoposide,NCM,PD184352 (MEKi),Phorbol myristate acetate
TNIK_S769	DDX21_S171	0.00390914	6.5	J82/TERT-NHUC cells,Inf_SARS CoV2,VMCUB-1/TERT-NHUC cells,4-OHT,Inf_EV-A71,Safranal
TNIK_S769	FOXO1_S287	1.86892e-05	6.5	BI-D1870 (RSKi),Inf_EV-A71,Metformin,Forskolin,Gefitinib (EGFRi),NCM,Phorbol myristate acetate
TNIK_S769	SNTB2_S95	1.13573e-05	6.5	Crizotinib (RTKi),J82/TERT-NHUC cells,Ceritinib (ALKi),Phorbol myristate acetate,TAE684 (ALKi),VMCUB-1/TERT-NHUC cells,4-OHT,Inf_EV-A71,AZR3/H1975 cells,AZR4/AZR3 cells,AZR4/H1975 cells,EGF,Forskolin,NCM,TNF-alpha,Metformin
TNIK_S769	ZNF217_S662	1.49937e-05	6.5	Phorbol myristate acetate,VMCUB-1/TERT-NHUC cells,Inf_EV-A71,NCM,Metformin
TNIK_S769	FMNL2_S171	1.49937e-05	6.5	Cobimetinib+Pictilisib,4-OHT,Inf_EV-A71,Metformin,Gefitinib (EGFRi),Safranal
TNIK_S769	MAP3K20_S637	1.86892e-05	6.5	Cobimetinib+Pictilisib,4-OHT,Inf_EV-A71,Metformin,AZR3/H1975 cells,Etoposide,Imatinib Res_K562-STI-R/K562
TNIK_S769	DOT1L_S1009	1.86892e-05	6.5	PD184352 (MEKi),Inf_EV-A71,Metformin,Etoposide,Phorbol myristate acetate
TNIK_S769	NOPCHAP1_S15	2.31953e-05	6.5	J82/TERT-NHUC cells,RXDX-106 (pan-TAMi),Inf_EV-A71,Metformin,Imatinib Res_K562-STI-R/K562,Safranal
TNIK_S769	SCRIB_S1445	3.52896e-05	6.5	PP2A overexp,4-OHT,Inf_EV-A71,Metformin,Gefitinib (EGFRi),NCM
TNIK_S769	MAP1B_S1258	3.52896e-05	6.5	Ceritinib (ALKi),Phorbol myristate acetate,4-OHT,Etoposide,NCM,Metformin,Safranal
TNIK_S769	BABAM1_S66	3.52896e-05	6.5	Inf_EV-A71,Metformin,Etoposide,NCM,All-trans-retinoic acid (ATRA)
TNIK_S769	SRSF2_S221	4.32716e-05	6.5	Phorbol myristate acetate,RXDX-106 (pan-TAMi),Metformin,NCM,Safranal
TNIK_S769	PHF3_S1614	4.32716e-05	6.5	PD184352 (MEKi),Phorbol myristate acetate,Inf_EV-A71,Dox/Isoproterenol,Imatinib Res_K562-STI-R/K562,Metformin,Safranal
TNIK_S769	SRPRA_S296	0.000194837	6.5	Inf_SARS CoV2,4-OHT,Inf_EV-A71,Metformin,Imatinib Res_K562-STI-R/K562,Safranal
TNIK_S769	SRSF6_S299	0.000275004	6.5	Inf_SARS CoV2,Inf_EV-A71,Metformin,NCM,Safranal
TNIK_S769	NUMA1_S169	0.000383808	6.5	Inf_EV-A71,Metformin,NCM,All-trans-retinoic acid (ATRA),Safranal
TNIK_S769	WWP2_S211	0.000451591	6.5	TAE684 (ALKi),VMCUB-1/TERT-NHUC cells,Inf_EV-A71,EGF,Etoposide,NCM,Metformin
TNIK_S769	MIA3_S1906	0.000529963	6.5	Ceritinib (ALKi),4-OHT,Inf_EV-A71,Metformin,EGF,Safranal
TNIK_S769	SRRM2_T848	0.0013151	6.5	Inf_SARS CoV2,Inf_EV-A71,EGF,NCM,Phorbol myristate acetate,Safranal
TNIK_S769	MID1_S92	0.00174828	6.5	Crizotinib (RTKi),Ceritinib (ALKi),Phorbol myristate acetate,TAE684 (ALKi),Inf_EV-A71,EGF,NCM,Metformin
TNIK_S769	SRRM2_S455	0.00503347	6.5	Inf_SARS CoV2,Inf_EV-A71,Metformin,Dox/Isoproterenol,NCM
TNIK_S769	AFDN_S1172	0.00816775	6.5	Kenpaullone,Inf_EV-A71,Metformin,Etoposide,Safranal
TNIK_S769	SRRM2_S1483	0.0102981	6.5	Inf_SARS CoV2,Inf_EV-A71,Metformin,Safranal
TNIK_S769	MPHOSPH10_S167	0.0398931	6.5	Erlotinib+EGF,Phorbol myristate acetate,RXDX-106 (pan-TAMi),4-OHT,Inf_EV-A71,Imatinib Res_K562-STI-R/K562,NCM,Safranal
TNIK_S769	XRN2_S448	3.73734e-07	6.33333	Crizotinib (RTKi),Phorbol myristate acetate,TAE684 (ALKi),VMCUB-1/TERT-NHUC cells,4-OHT,Inf_EV-A71,Metformin,AZR3/H1975 cells,AZR4/H1975 cells,Etoposide,Imatinib Res_K562-STI-R/K562
TNIK_S769	RNF20_S138	0.00562596	6.33333	PD184352 (MEKi),4-OHT,Inf_EV-A71,AZR3/H1975 cells,AZR4/AZR3 cells,AZR4/H1975 cells,Etoposide,Imatinib Res_K562-STI-R/K562,NCM,Phorbol myristate acetate,Safranal
TNIK_S769	TP53BP2_S698	0.000140844	6	PP2A overexp,PD184352 (MEKi),Phorbol myristate acetate,RXDX-106 (pan-TAMi),4-OHT,AZR3/H1975 cells,AZR4/H1975 cells,EGF,NCM
TNIK_S769	CENPT_S47	0.0405558	6	BI-D1870 (RSKi),J82/TERT-NHUC cells,PD184352 (MEKi),RXDX-106 (pan-TAMi),VMCUB-1/TERT-NHUC cells,Metformin
TNIK_S769	RAF1_S296	6.66127e-05	6	Phorbol myristate acetate,Inf_EV-A71,Etoposide,Forskolin,Metformin
TNIK_S769	HSF1_S314	0.0125241	6	Crizotinib (RTKi),RXDX-106 (pan-TAMi),AZR3/H1975 cells,AZR4/H1975 cells,Safranal
TNIK_S769	TFEB_S114	0.00132361	6	Crizotinib (RTKi),Ceritinib (ALKi),Metformin,EGF,Gefitinib (EGFRi),TNF-alpha
TNIK_S769	CHAF1B_S429	1.45175e-06	6	Crizotinib (RTKi),Ceritinib (ALKi),Phorbol myristate acetate,TAE684 (ALKi),VMCUB-1/TERT-NHUC cells,4-OHT,Inf_EV-A71,AZR3/H1975 cells,AZR4/H1975 cells,TNF-alpha,Metformin,Safranal
TNIK_S769	TP53BP1_S809	1.45175e-06	6	Cobimetinib+Pictilisib,PP2A overexp,Ceritinib (ALKi),Rociletinib+(COR1/H1975),Rociletinib+(COR10/H1975),RXDX-106 (pan-TAMi),TAE684 (ALKi),Inf_EV-A71,Metformin,Dox/Isoproterenol,Etoposide,NCM
TNIK_S769	THOC1_S2	4.48043e-05	6	4-OHT,Inf_EV-A71,Metformin,AZR3/H1975 cells,AZR4/H1975 cells,EGF
TNIK_S769	RANBP3_S126	4.48043e-05	6	PP2A overexp,Inf_EV-A71,Metformin,Dox/Isoproterenol,Imatinib Res_K562-STI-R/K562,NGF
TNIK_S769	LARP6_S56	5.47379e-05	6	4-OHT,Inf_EV-A71,Etoposide,Phorbol myristate acetate,Metformin
TNIK_S769	TP53BP1_S640	5.47379e-05	6	PP2A overexp,RXDX-106 (pan-TAMi),Inf_EV-A71,Dox/Isoproterenol,Etoposide,Imatinib Res_K562-STI-R/K562,Safranal
TNIK_S769	SRRM2_S1270	6.66127e-05	6	RXDX-106 (pan-TAMi),Inf_EV-A71,Metformin,Safranal
TNIK_S769	GAL_S116	6.66127e-05	6	J82/TERT-NHUC cells,Phorbol myristate acetate,4-OHT,Inf_EV-A71,All-trans-retinoic acid (ATRA),Metformin
TNIK_S769	EDC4_S723	6.66127e-05	6	J82/TERT-NHUC cells,RXDX-106 (pan-TAMi),4-OHT,Metformin,EGF,Phorbol myristate acetate,SW780/TERT-NHUC cells,TNF-alpha
TNIK_S769	TRAFD1_S409	8.07577e-05	6	Inf_SARS CoV2,Inf_EV-A71,Metformin,Imatinib Res_K562-STI-R/K562
TNIK_S769	SRRM2_S1271	8.07577e-05	6	RXDX-106 (pan-TAMi),Inf_EV-A71,Metformin,Safranal
TNIK_S769	JOSD1_S15	9.7549e-05	6	BI-D1870 (RSKi) + PMA,Crizotinib (RTKi),4-OHT,Inf_EV-A71,Metformin
TNIK_S769	PRPF38B_S5	0.000117415	6	BI-D1870 (RSKi),PD184352 (MEKi),Inf_EV-A71,Metformin,Safranal
TNIK_S769	PSPC1_S477	0.000117415	6	4-OHT,Inf_EV-A71,Phorbol myristate acetate,Metformin
TNIK_S769	KANK2_S323	0.000117415	6	TAE684 (ALKi),4-OHT,Inf_EV-A71,Metformin,All-trans-retinoic acid (ATRA)
TNIK_S769	ZC3H18_S46	0.000200669	6	BI-D1870 (RSKi) + PMA,Inf_EV-A71,Metformin,Imatinib Res_K562-STI-R/K562,NCM,Safranal
TNIK_S769	CBX5_S14	0.000238393	6	Inf_SARS CoV2,Inf_EV-A71,Etoposide,Imatinib Res_K562-STI-R/K562,All-trans-retinoic acid (ATRA),Metformin
TNIK_S769	PXN_S137	0.000238393	6	BI-D1870 (RSKi),J82/TERT-NHUC cells,4-OHT,Inf_EV-A71,Metformin,Forskolin
TNIK_S769	EVI5_S776	0.000282352	6	RXDX-106 (pan-TAMi),4-OHT,Inf_EV-A71,Imatinib Res_K562-STI-R/K562,Safranal
TNIK_S769	GOLGA5_S116	0.000392628	6	Rapamycin,RXDX-106 (pan-TAMi),4-OHT,Metformin,AZR3/H1975 cells,AZR4/H1975 cells,Safranal
TNIK_S769	CDK13_S325	0.000392628	6	Phorbol myristate acetate,Inf_EV-A71,Metformin,NCM,Safranal
TNIK_S769	JMJD1C_S652	0.000461047	6	PD184352 (MEKi),TAE684 (ALKi),Inf_EV-A71,Metformin,Safranal
TNIK_S769	MLLT10_S689	0.000461047	6	4-OHT,Inf_EV-A71,Imatinib Res_K562-STI-R/K562,Metformin
TNIK_S769	SRRM1_T406	0.000462593	6	Inf_SARS CoV2,Inf_EV-A71,Metformin,EGF,NCM,Phorbol myristate acetate,Safranal
TNIK_S769	EVI5_S778	0.00063063	6	RXDX-106 (pan-TAMi),4-OHT,Inf_EV-A71,Imatinib Res_K562-STI-R/K562,Safranal
TNIK_S769	TRIT1_S441	0.000970131	6	Phorbol myristate acetate,Etoposide,NCM,Metformin
TNIK_S769	NOL9_S97	0.000970131	6	Ceritinib (ALKi),TAE684 (ALKi),4-OHT,Safranal
TNIK_S769	AFF4_S487	0.00114464	6	BI-D1870 (RSKi),BI-D1870 (RSKi) + PMA,Phorbol myristate acetate,4-OHT,Metformin,EGF,Etoposide,Safranal
TNIK_S769	SLC16A2_T80	0.00119552	6	Ceritinib (ALKi),TAE684 (ALKi),Metformin,AZR3/H1975 cells,AZR4/AZR3 cells,AZR4/H1975 cells
TNIK_S769	CDK12_S228	0.00119552	6	RXDX-106 (pan-TAMi),Inf_SARS CoV2,Safranal
TNIK_S769	PRPF38A_S281	0.00119552	6	PP2A overexp,Inf_SARS CoV2,Dox/Isoproterenol,Safranal
TNIK_S769	RERE_S1106	0.00132071	6	Phorbol myristate acetate,Inf_EV-A71,Metformin,Etoposide,NCM
TNIK_S769	HNRNPU_S271	0.00132071	6	RXDX-106 (pan-TAMi),Inf_EV-A71,Metformin,NCM,Safranal
TNIK_S769	ZNF521_S605	0.00132361	6	Kenpaullone,Etoposide,NCM,All-trans-retinoic acid (ATRA)
TNIK_S769	TRMT1L_S66	0.00132361	6	Metformin,PD184352 (MEKi),TNF-alpha
TNIK_S769	MAP1B_S936	0.00146293	6	Phorbol myristate acetate,RXDX-106 (pan-TAMi),Safranal
TNIK_S769	NFIX_S280	0.00146293	6	4-OHT,Metformin,Safranal
TNIK_S769	SRRM1_S749	0.00161427	6	BI-D1870 (RSKi) + PMA,Inf_SARS CoV2,Safranal
TNIK_S769	SOS1_S1082	0.00174645	6	BI-D1870 (RSKi) + PMA,Crizotinib (RTKi),Inf_EV-A71,Metformin,Etoposide
TNIK_S769	BCL11B_S381	0.00177843	6	PD184352 (MEKi),Etoposide,TNF-alpha,Metformin
TNIK_S769	SRRM2_S408	0.00195628	6	Kenpaullone,RXDX-106 (pan-TAMi),4-OHT,Metformin
TNIK_S769	TFAP4_S123	0.00195628	6	BI-D1870 (RSKi) + PMA,Phorbol myristate acetate,Etoposide,Metformin
TNIK_S769	BUD13_S175	0.00195628	6	Crizotinib (RTKi),Ceritinib (ALKi),TAE684 (ALKi),Metformin,Safranal
TNIK_S769	SPECC1_S241	0.00195628	6	Etoposide,Metformin,Safranal
TNIK_S769	MSN_S576	0.00195628	6	Cobimetinib+Pictilisib,Rociletinib+(COR1/H1975),RXDX-106 (pan-TAMi),4-OHT,Imatinib Res_K562-STI-R/K562
TNIK_S769	RUNX1_S212	0.0021487	6	4-OHT,Metformin,Etoposide,Safranal
TNIK_S769	CHD9_S550	0.0021487	6	Crizotinib (RTKi),TAE684 (ALKi),4-OHT,Metformin
TNIK_S769	DDX42_S111	0.00258108	6	4-OHT,Inf_SARS CoV2,Safranal
TNIK_S769	CEP170B_S986	0.00261327	6	4-OHT,Inf_EV-A71,Metformin,EGF,Etoposide,Phorbol myristate acetate
TNIK_S769	SRRM2_S864	0.00338409	6	BI-D1870 (RSKi),Inf_EV-A71,Metformin,Safranal
TNIK_S769	DDX51_S83	0.00383972	6	TAE684 (ALKi),VMCUB-1/TERT-NHUC cells,Inf_EV-A71,AZR3/H1975 cells,AZR4/H1975 cells,Phorbol myristate acetate,Metformin
TNIK_S769	WDR44_S470	0.00398863	6	4-OHT,Metformin,Safranal
TNIK_S769	WDR44_S471	0.00433547	6	4-OHT,Metformin,Safranal
TNIK_S769	LSR_S512	0.00455543	6	Inf_SARS CoV2,Imatinib Res_K562-STI-R/K562,Phorbol myristate acetate,Safranal
TNIK_S769	IWS1_S426	0.00503807	6	Erlotinib+EGF,Inf_SARS CoV2,Metformin,Safranal
TNIK_S769	TNRC18_S1038	0.00612702	6	BI-D1870 (RSKi),Ceritinib (ALKi),TAE684 (ALKi),EGF,Safranal
TNIK_S769	SPEN_S749	0.00612702	6	Phorbol myristate acetate,RXDX-106 (pan-TAMi),EGF,Imatinib Res_K562-STI-R/K562,NCM
TNIK_S769	WDR43_S77	0.00673836	6	BI-D1870 (RSKi),Kenpaullone,4-OHT,Imatinib Res_K562-STI-R/K562
TNIK_S769	VPS13D_S1042	0.00673836	6	Erlotinib+EGF,4-OHT,Forskolin,Metformin
TNIK_S769	CAMSAP1_S722	0.00673836	6	4-OHT,Metformin,Etoposide,Forskolin
TNIK_S769	PLEC_T2886	0.00673836	6	RXDX-106 (pan-TAMi),4-OHT,Metformin,NCM
TNIK_S769	MED14_S1136	0.00739779	6	BI-D1870 (RSKi) + PMA,Ceritinib (ALKi),Metformin,Etoposide
TNIK_S769	RERE_S594	0.00753933	6	RXDX-106 (pan-TAMi),AZR3/H1975 cells,AZR4/H1975 cells,Etoposide,Safranal
TNIK_S769	SIPA1L1_S1255	0.00887196	6	Crizotinib (RTKi),TAE684 (ALKi),4-OHT,AZR3/H1975 cells,AZR4/H1975 cells,Etoposide
TNIK_S769	ZNF592_S460	0.00887196	6	BI-D1870 (RSKi) + PMA,EGF,Metformin,Safranal
TNIK_S769	DOCK4_S1815	0.00887196	6	TAE684 (ALKi),4-OHT,Etoposide,Forskolin,PD184352 (MEKi)
TNIK_S769	AMOTL2_S183	0.00969247	6	Cobimetinib+Pictilisib,PD184352 (MEKi),Rociletinib+(COR1/H1975),AZR3/H1975 cells,Etoposide,Metformin
TNIK_S769	CDC42EP4_S64	0.00987986	6	Inf_EV-A71,EGF,Gefitinib (EGFRi),All-trans-retinoic acid (ATRA),Metformin
TNIK_S769	SRRM1_S211	0.00987986	6	Rapamycin,RXDX-106 (pan-TAMi),Inf_SARS CoV2,Inf_EV-A71,Metformin
TNIK_S769	BMP2K_S1029	0.00987986	6	Rapamycin,4-OHT,Inf_EV-A71,Metformin,Safranal
TNIK_S769	PUS1_T426	0.0110337	6	4-OHT,Inf_EV-A71,Metformin,Imatinib Res_K562-STI-R/K562,All-trans-retinoic acid (ATRA)
TNIK_S769	TBX3_S707	0.0115154	6	BI-D1870 (RSKi),BI-D1870 (RSKi) + PMA,4-OHT,All-trans-retinoic acid (ATRA),Metformin
TNIK_S769	TCEAL3_S121	0.0115154	6	Kenpaullone,Inf_SARS CoV2,Metformin,Safranal
TNIK_S769	SMARCA4_T609	0.0115154	6	Inf_SARS CoV2,Metformin,Etoposide,Imatinib Res_K562-STI-R/K562
TNIK_S769	TRIM2_S456	0.0125118	6	Kenpaullone,Inf_EV-A71,Metformin
TNIK_S769	SEC62_T158	0.0136955	6	Kenpaullone,Rapamycin,RXDX-106 (pan-TAMi),Inf_EV-A71,Metformin,Safranal
TNIK_S769	DOT1L_T900	0.0147524	6	RXDX-106 (pan-TAMi),Imatinib Res_K562-STI-R/K562,NCM,Metformin
TNIK_S769	RSF1_S629	0.018674	6	Erlotinib+EGF,Rapamycin,Metformin,EGF,Safranal
TNIK_S769	USP6NL_S716	0.0217168	6	RXDX-106 (pan-TAMi),Forskolin,All-trans-retinoic acid (ATRA),Metformin,Safranal

## Sheet: TNIK_S769_UDDU
TNIK site	Co-regulated_PsOps	FET p-Value	UDDU Frequency	EXP_code
TNIK_S769	WASHC2A_S288	3.96779e-05	14	BI-D1870 (RSKi),BI-D1870 (RSKi) + PMA,Crizotinib (RTKi),Erlotinib+EGF,Ceritinib (ALKi),PD184352 (MEKi),Phorbol myristate acetate,TAE684 (ALKi),EGF,Etoposide,NCM
TNIK_S769	PPIG_S716	1.31759e-05	12	Crizotinib (RTKi),Ceritinib (ALKi),TAE684 (ALKi),Metformin,Dox/Isoproterenol,Gefitinib (EGFRi),NCM,Phorbol myristate acetate
TNIK_S769	KRT18_S18	0.000112887	11	Rociletinib+(COR1/H1975),Rociletinib+(COR10/COR1),Rociletinib+(COR10/H1975),Inf_SARS CoV2,Metformin,Etoposide
TNIK_S769	RBMX_S328	0.000132892	11	Phorbol myristate acetate,RXDX-106 (pan-TAMi),Metformin,AZR3/H1975 cells,AZR4/H1975 cells,NCM
TNIK_S769	CHEK1_S280	0.000213404	11	BI-D1870 (RSKi) + PMA,Cobimetinib+Pictilisib,PD184352 (MEKi),Metformin,Etoposide,NCM,Phorbol myristate acetate
TNIK_S769	EIF4G1_S1147	7.27222e-05	10	PP2A overexp,Phorbol myristate acetate,RXDX-106 (pan-TAMi),AZR3/H1975 cells,AZR4/H1975 cells,Dox/Isoproterenol,NCM
TNIK_S769	C18orf25_S69	8.48056e-05	10	Ceritinib (ALKi),Inf_SARS CoV2,TAE684 (ALKi),EGF,Etoposide,NCM,Phorbol myristate acetate
TNIK_S769	SYNRG_S935	0.000131684	9	Rociletinib+(COR1/H1975),Rociletinib+(COR10/H1975),Metformin,AZR3/H1975 cells,EGF,Imatinib Res_K562-STI-R/K562,All-trans-retinoic acid (ATRA)
TNIK_S769	CDCA7L_S139	0.000131684	9	BI-D1870 (RSKi),BI-D1870 (RSKi) + PMA,Erlotinib+EGF,PD184352 (MEKi),Metformin,EGF,Imatinib Res_K562-STI-R/K562,NCM,Phorbol myristate acetate
TNIK_S769	IQSEC2_S741	0.000297515	9	Cobimetinib+Pictilisib,Crizotinib (RTKi),Ceritinib (ALKi),Phorbol myristate acetate,Metformin,NCM
TNIK_S769	SPAG9_S593	0.000691574	9	BI-D1870 (RSKi),BI-D1870 (RSKi) + PMA,PD184352 (MEKi),Metformin,Forskolin,Safranal
TNIK_S769	NDRG1_S332	0.000691574	9	Metformin,Etoposide,Gefitinib (EGFRi),Safranal
TNIK_S769	SPAST_S268	0.0010216	9	Cobimetinib+Pictilisib,PP2A overexp,Rociletinib+(COR1/H1975),Rociletinib+(COR10/H1975),Metformin,Dox/Isoproterenol
TNIK_S769	ARHGEF10_S379	0.0010216	9	BI-D1870 (RSKi) + PMA,Crizotinib (RTKi),Ceritinib (ALKi),PD184352 (MEKi),TAE684 (ALKi),Metformin,NCM
TNIK_S769	CAMK2D_T331	0.00166994	9	BI-D1870 (RSKi),BI-D1870 (RSKi) + PMA,Ceritinib (ALKi),PD184352 (MEKi),TAE684 (ALKi),Metformin,Safranal
TNIK_S769	TPD52L2_S166	0.0017591	9	PP2A overexp,Phorbol myristate acetate,Rociletinib+(COR1/H1975),Rociletinib+(COR10/COR1),Rociletinib+(COR10/H1975),RXDX-106 (pan-TAMi),Etoposide,Imatinib Res_K562-STI-R/K562
TNIK_S769	EML3_S176	6.59132e-06	8	BI-D1870 (RSKi),BI-D1870 (RSKi) + PMA,Cobimetinib+Pictilisib,Crizotinib (RTKi),Ceritinib (ALKi),PD184352 (MEKi),RXDX-106 (pan-TAMi),TAE684 (ALKi),Metformin,Etoposide,NCM
TNIK_S769	RPSA_S43	0.000100163	8	Phorbol myristate acetate,Rapamycin,NCM,Safranal
TNIK_S769	REPS1_S145	0.000100163	8	Crizotinib (RTKi),Ceritinib (ALKi),Phorbol myristate acetate,Etoposide,NCM
TNIK_S769	MAP4_S1000	0.000197591	8	BI-D1870 (RSKi) + PMA,PD184352 (MEKi),Phorbol myristate acetate,NCM,Metformin
TNIK_S769	ILF3_T469	0.000197591	8	Phorbol myristate acetate,Metformin,Etoposide,NCM
TNIK_S769	FRA10AC1_S285	0.000255332	8	Metformin,NCM,Safranal
TNIK_S769	DAGLB_S579	0.000661996	8	Metformin,Etoposide,All-trans-retinoic acid (ATRA),Safranal
TNIK_S769	WASHC2A_S1054	0.00126049	8	Erlotinib+EGF,Ceritinib (ALKi),PD184352 (MEKi),Phorbol myristate acetate,Metformin
TNIK_S769	WIZ_S1155	0.00154409	8	BI-D1870 (RSKi) + PMA,PD184352 (MEKi),Rapamycin,Metformin,Safranal
TNIK_S769	ZNF185_S153	0.00160537	8	Inf_SARS CoV2,Metformin,EGF,Safranal
TNIK_S769	GTF2F1_T437	0.00202793	8	BI-D1870 (RSKi),J82/TERT-NHUC cells,RXDX-106 (pan-TAMi),VMCUB-1/TERT-NHUC cells,Metformin,PD184352 (MEKi)
TNIK_S769	YTHDC2_S1089	0.00283825	8	BI-D1870 (RSKi) + PMA,Metformin,NCM,Safranal
TNIK_S769	SRRM2_S1970	0.00616046	8	Crizotinib (RTKi),Ceritinib (ALKi),Metformin,Phorbol myristate acetate
TNIK_S769	CNOT4_S432	3.65654e-05	7	BI-D1870 (RSKi),BI-D1870 (RSKi) + PMA,Cobimetinib+Pictilisib,PP2A overexp,Ceritinib (ALKi),PD184352 (MEKi),Phorbol myristate acetate,TAE684 (ALKi),Metformin,Dox/Isoproterenol
TNIK_S769	RBMXL1_S326	0.000292142	7	BI-D1870 (RSKi),BI-D1870 (RSKi) + PMA,AZR3/H1975 cells,AZR4/AZR3 cells,AZR4/H1975 cells,NCM,Phorbol myristate acetate
TNIK_S769	WASHC2A_S284	0.000339363	7	BI-D1870 (RSKi),BI-D1870 (RSKi) + PMA,Crizotinib (RTKi),Erlotinib+EGF,Ceritinib (ALKi),PD184352 (MEKi),Phorbol myristate acetate,TAE684 (ALKi),EGF,Etoposide,NCM
TNIK_S769	TRMT1L_S612	0.000421148	7	BI-D1870 (RSKi) + PMA,PD184352 (MEKi),Rapamycin,Forskolin,Gefitinib (EGFRi),Safranal
TNIK_S769	ASPM_S1103	0.000421148	7	Ceritinib (ALKi),Rapamycin,TAE684 (ALKi),NCM,Safranal
TNIK_S769	ARHGAP12_S103	0.000531976	7	BI-D1870 (RSKi) + PMA,PP2A overexp,Rapamycin,Rociletinib+(COR1/H1975),Rociletinib+(COR10/H1975),TAE684 (ALKi),Dox/Isoproterenol
TNIK_S769	PARP1_S782	0.00059618	7	Metformin,Dox/Isoproterenol,NCM,PD184352 (MEKi),Safranal
TNIK_S769	CGNL1_S283	0.00126149	7	PD184352 (MEKi),Phorbol myristate acetate,EGF,NCM
TNIK_S769	CHEK2_S379	0.00154106	7	Erlotinib+EGF,Metformin,AZR3/H1975 cells,AZR4/H1975 cells,EGF
TNIK_S769	SNAPC4_S1224	0.00172948	7	PP2A overexp,PD184352 (MEKi),Metformin,Safranal
TNIK_S769	CHD4_S1576	0.00218182	7	BI-D1870 (RSKi),Ceritinib (ALKi),Etoposide,Metformin,Safranal
TNIK_S769	IRS2_S1149	0.00218182	7	BI-D1870 (RSKi) + PMA,Crizotinib (RTKi),Inf_SARS CoV2,TAE684 (ALKi),Metformin
TNIK_S769	NEK4_S639	0.00218182	7	BI-D1870 (RSKi),BI-D1870 (RSKi) + PMA,PD184352 (MEKi),Forskolin,Metformin,Safranal
TNIK_S769	M6PR_S267	0.00218182	7	PP2A overexp,Ceritinib (ALKi),Metformin,Safranal
TNIK_S769	MAP4_S280	0.00246569	7	BI-D1870 (RSKi),PD184352 (MEKi),Phorbol myristate acetate,Metformin,AZR3/H1975 cells,NCM,All-trans-retinoic acid (ATRA),Safranal
TNIK_S769	AKAP12_T285	0.00272904	7	PD184352 (MEKi),Metformin,All-trans-retinoic acid (ATRA),Safranal
TNIK_S769	SRRM2_T2738	0.0030429	7	BI-D1870 (RSKi),PP2A overexp,Metformin,Gefitinib (EGFRi)
TNIK_S769	NELFE_S49	0.0030429	7	BI-D1870 (RSKi) + PMA,Metformin,Etoposide,PD184352 (MEKi),TNF-alpha
TNIK_S769	HNRNPUL1_S194	0.00355548	7	PP2A overexp,RXDX-106 (pan-TAMi),4-OHT,AZR3/H1975 cells,AZR4/AZR3 cells,AZR4/H1975 cells,Dox/Isoproterenol
TNIK_S769	RAB11FIP5_S188	0.00376139	7	BI-D1870 (RSKi),Crizotinib (RTKi),Rapamycin,TAE684 (ALKi),AZR3/H1975 cells,AZR4/H1975 cells,Gefitinib (EGFRi)
TNIK_S769	MIDEAS_S923	0.00376139	7	Crizotinib (RTKi),Erlotinib+EGF,Ceritinib (ALKi),Rociletinib+(COR1/H1975),Rociletinib+(COR10/H1975),RXDX-106 (pan-TAMi),TAE684 (ALKi)
TNIK_S769	KIF21A_S1229	0.00417043	7	Crizotinib (RTKi),RXDX-106 (pan-TAMi),TAE684 (ALKi),NCM,All-trans-retinoic acid (ATRA)
TNIK_S769	SHTN1_S494	0.0046158	7	BI-D1870 (RSKi) + PMA,PD184352 (MEKi),RXDX-106 (pan-TAMi),Dox/Isoproterenol,Metformin,Safranal
TNIK_S769	TFG_S197	0.00509998	7	BI-D1870 (RSKi),BI-D1870 (RSKi) + PMA,PD184352 (MEKi),TAE684 (ALKi),Metformin,Safranal
TNIK_S769	KLC4_S566	0.00509998	7	BI-D1870 (RSKi),BI-D1870 (RSKi) + PMA,Erlotinib+EGF,PD184352 (MEKi),EGF,Forskolin,Gefitinib (EGFRi)
TNIK_S769	CAMSAP2_S1148	0.00681205	7	J82/TERT-NHUC cells,PD184352 (MEKi),Rapamycin,VMCUB-1/TERT-NHUC cells,Metformin
TNIK_S769	STXBP5_S785	0.00747873	7	Crizotinib (RTKi),Erlotinib+EGF,Inf_SARS CoV2,Metformin,EGF
TNIK_S769	KLC3_S466	0.00819845	7	BI-D1870 (RSKi) + PMA,PD184352 (MEKi),Rociletinib+(COR1/H1975),Rociletinib+(COR10/H1975),Etoposide,Metformin
TNIK_S769	MKI67_S1679	0.00980998	7	BI-D1870 (RSKi),Cobimetinib+Pictilisib,Erlotinib+EGF,Metformin,Dox/Isoproterenol,EGF
TNIK_S769	AGAP3_S538	0.0162781	7	BI-D1870 (RSKi),BI-D1870 (RSKi) + PMA,PP2A overexp,Metformin,Safranal
TNIK_S769	UTP18_T204	1.86892e-05	6.5	Phorbol myristate acetate,Metformin,Etoposide,Imatinib Res_K562-STI-R/K562,NCM,Safranal
TNIK_S769	MTDH_S298	6.9614e-05	6.33333	Crizotinib (RTKi),Ceritinib (ALKi),PD184352 (MEKi),Phorbol myristate acetate,RXDX-106 (pan-TAMi),TAE684 (ALKi),Metformin,AZR3/H1975 cells,NCM,Safranal
TNIK_S769	RBMX_S326	9.7549e-05	6	BI-D1870 (RSKi),BI-D1870 (RSKi) + PMA,PP2A overexp,Metformin,AZR3/H1975 cells,AZR4/AZR3 cells,AZR4/H1975 cells,Gefitinib (EGFRi),NCM,Phorbol myristate acetate
TNIK_S769	UBA1_S835	0.000117415	6	BI-D1870 (RSKi),BI-D1870 (RSKi) + PMA,PD184352 (MEKi),Rapamycin,Rociletinib+(COR1/H1975),Rociletinib+(COR10/H1975),Dox/Isoproterenol,Metformin,Safranal
TNIK_S769	HMGN1_S7	0.000734686	6	BI-D1870 (RSKi),BI-D1870 (RSKi) + PMA,PP2A overexp,Erlotinib+EGF,PD184352 (MEKi),Phorbol myristate acetate,EGF,Safranal
TNIK_S769	HEATR5A_S1647	0.000970131	6	Crizotinib (RTKi),Ceritinib (ALKi),Rapamycin,TAE684 (ALKi),Safranal
TNIK_S769	DOK1_S281	0.000970131	6	Crizotinib (RTKi),Ceritinib (ALKi),Metformin,Safranal
TNIK_S769	UBA1_S4	0.00107792	6	BI-D1870 (RSKi) + PMA,Ceritinib (ALKi),TAE684 (ALKi),Metformin,PD184352 (MEKi)
TNIK_S769	PHYHIPL_S15	0.00107792	6	Crizotinib (RTKi),Kenpaullone,TAE684 (ALKi),All-trans-retinoic acid (ATRA)
TNIK_S769	KIF1A_S1337	0.00119552	6	BI-D1870 (RSKi) + PMA,Crizotinib (RTKi),PP2A overexp,Kenpaullone,Ceritinib (ALKi),TAE684 (ALKi)
TNIK_S769	RABGAP1_S360	0.00119552	6	Crizotinib (RTKi),Ceritinib (ALKi),Rapamycin,TAE684 (ALKi),Metformin,Etoposide
TNIK_S769	AKTIP_T29	0.00132361	6	Crizotinib (RTKi),PD184352 (MEKi),TAE684 (ALKi),All-trans-retinoic acid (ATRA)
TNIK_S769	LMNA_S426	0.00161427	6	Crizotinib (RTKi),Ceritinib (ALKi),TAE684 (ALKi),Metformin,Safranal
TNIK_S769	TRIP12_S1376	0.00161427	6	Inf_SARS CoV2,Metformin,Imatinib Res_K562-STI-R/K562,Safranal
TNIK_S769	EPB41_Y660	0.00161427	6	Crizotinib (RTKi),Erlotinib+EGF,Ceritinib (ALKi),RXDX-106 (pan-TAMi),TAE684 (ALKi),EGF
TNIK_S769	KIDINS220_S1633	0.00195628	6	Crizotinib (RTKi),Ceritinib (ALKi),TAE684 (ALKi),Metformin,Forskolin,PD184352 (MEKi)
TNIK_S769	FAM122A_S62	0.00195628	6	Crizotinib (RTKi),Erlotinib+EGF,Ceritinib (ALKi),TAE684 (ALKi),EGF,Phorbol myristate acetate
TNIK_S769	SHROOM3_S403	0.0021487	6	Metformin,Gefitinib (EGFRi),Safranal
TNIK_S769	KMT2A_T337	0.0021487	6	Metformin,AZR3/H1975 cells,AZR4/AZR3 cells,AZR4/H1975 cells,NCM
TNIK_S769	HECTD1_S357	0.00258108	6	Crizotinib (RTKi),Ceritinib (ALKi),TAE684 (ALKi),AZR3/H1975 cells,Dox/Isoproterenol,Safranal
TNIK_S769	MAP4K4_S842	0.00366523	6	BI-D1870 (RSKi),Kenpaullone,Rapamycin,Metformin,Safranal
TNIK_S769	RPL29_S158	0.00470708	6	Phorbol myristate acetate,Gefitinib (EGFRi),Safranal
TNIK_S769	YLPM1_S1119	0.00503807	6	Crizotinib (RTKi),RXDX-106 (pan-TAMi),TAE684 (ALKi),AZR3/H1975 cells,Phorbol myristate acetate
TNIK_S769	EPB41_T60	0.00556111	6	BI-D1870 (RSKi),BI-D1870 (RSKi) + PMA,Rapamycin,Metformin,All-trans-retinoic acid (ATRA)
TNIK_S769	PARD3B_S749	0.00612702	6	Rapamycin,4-OHT,Metformin,Inf_SARS CoV2
TNIK_S769	MIS18BP1_S824	0.00612702	6	Metformin,Etoposide,NCM,Safranal
TNIK_S769	GLCCI1_S406	0.00673836	6	Crizotinib (RTKi),Ceritinib (ALKi),PD184352 (MEKi),Rapamycin,All-trans-retinoic acid (ATRA)
TNIK_S769	CMTR1_S31	0.00673836	6	BI-D1870 (RSKi) + PMA,Crizotinib (RTKi),TAE684 (ALKi),Etoposide,Metformin
TNIK_S769	SLC4A1AP_S258	0.00810804	6	PP2A overexp,Phorbol myristate acetate,RXDX-106 (pan-TAMi),Etoposide,NCM
TNIK_S769	PQBP1_S247	0.00810804	6	BI-D1870 (RSKi),BI-D1870 (RSKi) + PMA,PD184352 (MEKi),RXDX-106 (pan-TAMi),Metformin,Dox/Isoproterenol
TNIK_S769	CCDC9B_S193	0.00887196	6	Gefitinib (EGFRi),PD184352 (MEKi),Metformin,Safranal
TNIK_S769	ABCC3_S911	0.0105726	6	Erlotinib+EGF,Inf_SARS CoV2,Metformin,Safranal
TNIK_S769	TBC1D14_S91	0.0105726	6	BI-D1870 (RSKi),Crizotinib (RTKi),Ceritinib (ALKi),RXDX-106 (pan-TAMi),TAE684 (ALKi),Metformin
TNIK_S769	MTCL1_S43	0.0125241	6	Cobimetinib+Pictilisib,Rociletinib+(COR1/H1975),Metformin,Gefitinib (EGFRi)
TNIK_S769	USP39_S46	0.013602	6	PP2A overexp,RXDX-106 (pan-TAMi),Dox/Isoproterenol,NCM,PD184352 (MEKi),Metformin
