# Supplementary material for: A system-wide investigation into the phosphoregulatory network of TNIK and its cellular implications
Source: Front Bioinform. 2026 Mar 13;6:1722876. doi: 10.3389/fbinf.2026.1722876 (PMC13021626; doi:10.3389/fbinf.2026.1722876)
Supplement: Supplementary file 8 [file Table7.xlsx]

## Sheet: Legend
Title
A System-wide Investigation into the Phosphoregulatory Network of TNIK and its Cellular Implications
Supplementry file description
Co-regulated PsOPs in the upstream kinases and downstream substrates of TNIK

## Sheet: TNIK upstream kinases
TNIK site	Co-regulated PsOPs	FET p-Value	Co-regulation Frequency	Kinase Source	Co-regulation Type
TNIK_S640	PRKAA1_S496	1.40155e-10	16	Johnson et al	UUDD
TNIK_S640	PRKD3_S364	1.20231e-06	10	Johnson et al	UUDD
TNIK_S640	PRKD3_S41	0.000147278	10	Johnson et al	UUDD
TNIK_S640	RPS6KB2_S417	9.68116e-05	6	Johnson et al	UUDD
TNIK_S640	PAK2_S58	7.59993e-08	6.5	Predictive	UUDD
TNIK_S640	PAK1_T230	5.92975e-06	6.5	Predictive	UUDD
TNIK_S640	PAK1_S174	0.000134725	4	Predictive	UUDD
TNIK_S680	GSK3A_S14	7.50373e-05	8	Predictive	UUDD
TNIK_S680	RAF1_S301	1.79074e-06	5	Predictive	UUDD
TNIK_S707	PRKAA1_S486	0.00439981	4	Johnson et al	UUDD
TNIK_S769	CDK2_Y15	0.000120827	11	Predictive	UUDD

## Sheet: TNIK downstream substrates
TNIK site	Co-regulated PsOPs	FET p-Value	Co-regulationFrequency	Substrate Source	Co-regulation Type
TNIK_S640	SRRM2_T866	3.40505e-06	17	Johnson et al	UUDD
TNIK_S640	TRRAP_S2077	6.06031e-09	15	Johnson et al	UUDD
TNIK_S640	KIF4A_T799	1.44869e-08	14	Johnson et al	UUDD
TNIK_S640	CCDC9_T389	1.46926e-09	13	Johnson et al	UUDD
TNIK_S640	SRSF5_S229	8.11718e-07	13	Johnson et al	UUDD
TNIK_S640	CDK13_S315	1.18998e-07	12	Johnson et al	UUDD
TNIK_S640	RB1_T356	3.98943e-05	11	Johnson et al	UUDD
TNIK_S640	PIMREG_S16	3.31734e-05	11	Johnson et al	UUDD
TNIK_S640	ECT2_T359	1.93991e-05	10	Johnson et al	UUDD
TNIK_S640	PTPRA_S189	6.0606e-07	10	Johnson et al	UUDD
TNIK_S640	TTYH3_S437	1.2069e-06	10	Johnson et al	UUDD
TNIK_S640	LARP1_S868	8.8244e-06	10	Johnson et al	UUDD
TNIK_S640	HNRNPM_S618	2.36451e-05	10	Johnson et al	UUDD
TNIK_S640	CTNND1_T201	7.09396e-07	9	Johnson et al	UUDD
TNIK_S640	EIF4EBP1_T10	1.14186e-06	9	Johnson et al	UUDD
TNIK_S640	ZC3HC1_T28	1.82165e-05	9	Johnson et al	UUDD
TNIK_S640	LIG1_T183	0.00115857	9	Johnson et al	UUDD
TNIK_S640	VIM_S51	0.00111332	8	Johnson et al	UUDD
TNIK_S640	JPH2_T490	1.23101e-05	8	Johnson et al	UUDD
TNIK_S640	ZC3H14_S343	3.46971e-05	8	Johnson et al	UUDD
TNIK_S640	SCAF1_S612	7.50373e-05	8	Johnson et al	UUDD
TNIK_S640	EEF2_T435	0.000280438	8	Johnson et al	UUDD
TNIK_S640	EIF4EBP1_T70	2.66799e-05	7.5	Johnson et al	UUDD
TNIK_S640	BAIAP2_T340	2.13067e-07	7.5	Johnson et al	UUDD
TNIK_S640	SRRM1_T572	6.99401e-06	7.5	Johnson et al	UUDD
TNIK_S640	MOB1A_T35	5.38569e-05	7	Johnson et al	UUDD
TNIK_S640	RBM15_S292	1.26578e-07	7	Johnson et al	UUDD
TNIK_S640	SRRM2_T251	9.91435e-05	7	Johnson et al	UUDD
TNIK_S640	RPS14_T140	0.000152478	7	Johnson et al	UUDD
TNIK_S640	SRFBP1_S367	0.000181023	7	Johnson et al	UUDD
TNIK_S640	SRRM2_S2100	0.000339363	7	Johnson et al	UUDD
TNIK_S640	CHERP_S813	0.00040101	7	Johnson et al	UUDD
TNIK_S640	RHBDF1_S390	0.00153459	7	Johnson et al	UUDD
TNIK_S640	SRRM2_S2067	0.0162781	7	Johnson et al	UUDD
TNIK_S640	RPS14_S139	1.25614e-06	6.5	Johnson et al	UUDD
TNIK_S640	MOB1B_T35	1.92842e-05	6	Johnson et al	UUDD
TNIK_S640	FYN_S21	6.8765e-07	6	Johnson et al	UUDD
TNIK_S640	VRK3_T58	8.26441e-05	6	Johnson et al	UUDD
TNIK_S640	FHOD1_T495	9.68116e-05	6	Johnson et al	UUDD
TNIK_S640	CCDC97_S212	0.00147121	6	Johnson et al	UUDD
TNIK_S640	SRRM2_S854	1.07769e-05	5.5	Johnson et al	UUDD
TNIK_S640	KRT18_S42	2.14483e-05	5.5	Johnson et al	UUDD
TNIK_S640	CARMIL1_T916	0.000293269	4.5	Johnson et al	UUDD
TNIK_S640	SRSF6_S314	0.000390543	4.5	Johnson et al	UUDD
TNIK_S640	ZNF608_T636	0.000409507	4.5	Johnson et al	UUDD
TNIK_S640	SETD2_T1872	8.95919e-06	4.33333	Johnson et al	UUDD
TNIK_S640	PRPF40A_T373	8.64611e-06	4	Johnson et al	UUDD
TNIK_S640	SRSF6_S297	1.44626e-05	4	Johnson et al	UUDD
TNIK_S640	RPL3_S13	0.0020665	4	Johnson et al	UUDD
TNIK_S640	LMNA_S414	0.00804814	4	Johnson et al	UUDD
TNIK_S680	RBM15_S292	7.30999e-08	16	Johnson et al	UUDD
TNIK_S680	CLIP1_S204	1.9834e-06	10.6667	Johnson et al	UUDD
TNIK_S680	LMO7_T932	8.8244e-06	10	Johnson et al	UUDD
TNIK_S680	UBR4_T2715	5.01365e-05	10	Johnson et al	UUDD
TNIK_S680	RACGAP1_S203	1.96476e-05	9.5	Johnson et al	UUDD
TNIK_S680	EIF4EBP1_T10	1.53403e-05	9	Johnson et al	UUDD
TNIK_S680	RTKN_S220	7.49483e-05	9	Johnson et al	UUDD
TNIK_S680	KIF4A_T799	1.49552e-07	8.5	Johnson et al	UUDD
TNIK_S680	ZNF608_T481	3.46971e-05	8	Johnson et al	UUDD
TNIK_S680	RPTOR_T865	5.56084e-05	8	Johnson et al	UUDD
TNIK_S680	GSK3A_S14	7.50373e-05	8	Johnson et al	UUDD
TNIK_S680	SPEG_T449	0.000175066	8	Johnson et al	UUDD
TNIK_S680	RBL2_T642	4.90121e-06	7	Johnson et al	UUDD
TNIK_S680	PXN_S302	7.89622e-06	7	Johnson et al	UUDD
TNIK_S680	CLASP1_T1095	0.000151659	7	Johnson et al	UUDD
TNIK_S680	CRMP1_T514	0.000198601	7	Johnson et al	UUDD
TNIK_S680	USP15_T226	0.000710308	7	Johnson et al	UUDD
TNIK_S680	ABLIM1_S586	0.00119955	7	Johnson et al	UUDD
TNIK_S680	VIM_S51	0.00079854	5.5	Johnson et al	UUDD
TNIK_S680	TMEM9_S137	9.00439e-05	5.5	Johnson et al	UUDD
TNIK_S680	TPX2_S121	0.00317988	5	Johnson et al	UUDD
TNIK_S680	MINK1_S763	5.36093e-06	5	Johnson et al	UUDD
TNIK_S680	PHLDB1_T516	0.00013114	5	Johnson et al	UUDD
TNIK_S680	CLASP1_S594	0.000597068	5	Johnson et al	UUDD
TNIK_S680	TRIP10_S482	0.00613419	5	Johnson et al	UUDD
TNIK_S680	HNRNPM_S618	0.0102317	5	Johnson et al	UUDD
TNIK_S707	ABI1_S231	3.28192e-09	14	Johnson et al	UUDD
TNIK_S707	CARMIL1_T916	2.89001e-07	12	Johnson et al	UUDD
TNIK_S707	DAB2IP_S895	2.9751e-08	10	Johnson et al	UUDD
TNIK_S707	ZNF629_S625	5.53305e-08	10	Johnson et al	UUDD
TNIK_S707	PFKFB2_S483	0.000255332	8	Johnson et al	UUDD
TNIK_S707	LARP1_T785	0.00519096	8	Johnson et al	UUDD
TNIK_S707	CLASP1_T1095	7.1485e-06	7	Johnson et al	UUDD
TNIK_S707	LMO7_T932	3.88606e-05	7	Johnson et al	UUDD
TNIK_S707	CRTC2_S70	0.00135843	7	Johnson et al	UUDD
TNIK_S707	RSL1D1_T401	5.94402e-05	6	Johnson et al	UUDD
TNIK_S707	MPRIP_T542	9.68116e-05	6	Johnson et al	UUDD
TNIK_S707	PFKL_S775	0.000175371	6	Johnson et al	UUDD
TNIK_S707	HBS1L_S127	0.000342142	6	Johnson et al	UUDD
TNIK_S707	MYO1E_S980	0.000562168	6	Johnson et al	UUDD
TNIK_S707	VIM_S39	0.00576168	5	Johnson et al	UUDD
TNIK_S707	SLC4A2_S243	3.51854e-06	5	Johnson et al	UUDD
TNIK_S707	CEP170_S1160	0.000315011	5	Johnson et al	UUDD
TNIK_S707	SP100_S394	0.000689793	5	Johnson et al	UUDD
TNIK_S707	MARCKS_T150	0.00318195	4.33333	Johnson et al	UUDD
TNIK_S707	JAG2_S1208	0.00118396	4	Johnson et al	UUDD
TNIK_S707	APIP_S89	0.000229229	3.5	Johnson et al	UUDD
TNIK_S707	NDRG1_T366	0.000377655	3	Johnson et al	UUDD
TNIK_S707	IRS2_S577	0.000377655	3	Johnson et al	UUDD
TNIK_S707	EPPK1_T34	0.00050353	3	Johnson et al	UUDD
TNIK_S707	RPL29_S31	0.00999737	3	Johnson et al	UUDD
TNIK_S707	EIF2AK4_T667	0.0186429	3	Johnson et al	UUDD
TNIK_S707	LARP1_T788	0.0312331	3	Johnson et al	UUDD
TNIK_S769	API5_S464	1.32835e-06	17	Johnson et al	UUDD
TNIK_S769	PAK4_S148	3.29303e-05	14	Johnson et al	UUDD
TNIK_S769	SEPTIN9_T42	0.000160483	14	Johnson et al	UUDD
TNIK_S769	SRRM2_S1824	0.000516806	11	Johnson et al	UUDD
TNIK_S769	JPH2_T490	0.000118453	10	Johnson et al	UUDD
TNIK_S769	ZNF608_T636	0.000800237	10	Johnson et al	UUDD
TNIK_S769	SRRM2_S2067	0.0106227	10	Johnson et al	UUDD
TNIK_S769	CTNND1_T177	7.49483e-05	9	Johnson et al	UUDD
TNIK_S769	AP1M1_T152	0.000458709	9	Johnson et al	UUDD
TNIK_S769	SRSF6_S297	3.17719e-06	8	Johnson et al	UUDD
TNIK_S769	NFXL1_S331	0.000100163	8	Johnson et al	UUDD
TNIK_S769	PTPN12_T693	0.000132361	8	Johnson et al	UUDD
TNIK_S769	RPTOR_T865	0.000151613	8	Johnson et al	UUDD
TNIK_S769	PTPN12_T519	0.000255332	8	Johnson et al	UUDD
TNIK_S769	PALLD_S1116	0.0322776	8	Johnson et al	UUDD
TNIK_S769	SRSF2_S206	1.11048e-05	7.5	Johnson et al	UUDD
TNIK_S769	SPEG_T449	0.000373599	7	Johnson et al	UUDD
TNIK_S769	EIF2S2_S13	0.000473791	7	Johnson et al	UUDD
TNIK_S769	SRRM2_T1986	0.00272037	7	Johnson et al	UUDD
TNIK_S769	CCDC86_T65	0.00681205	7	Johnson et al	UUDD
TNIK_S769	ZC3H13_T263	0.015975	7	Johnson et al	UUDD
TNIK_S769	SRRM2_T848	0.0013151	6.5	Johnson et al	UUDD
TNIK_S769	SRRM1_T406	0.000462593	6	Johnson et al	UUDD
TNIK_S769	TFAP4_S123	0.00195628	6	Johnson et al	UUDD
TNIK_S769	SEC62_T158	0.0136955	6	Johnson et al	UUDD
